# Supplementary material for: Evidence of an activity-enhancing conformational shift in Arabidopsis thaliana plant cysteine oxidase 4 induced by binding of substrate or substrate-mimics
Source: J Biol Chem. 2025 Sep 29;301(11):110770. doi: 10.1016/j.jbc.2025.110770 (PMC12630348; doi:10.1016/j.jbc.2025.110770)
Supplement: MS Data [file mmc1.xlsx]

## Sheet: F2 Peptiodmimetic Full screen
	Peptidomimetic 1 (JH2-14)			Control
Time (min)	Mean	SD	n	Mean	SD	n
0	0	0	3	0	0	3
0.5	0.08	0.085126	3	0.02	0.011492	3
1	0.32	0.04216	3	0.07	0.008761	3
1.5	0.44	0.052631	3	0.11	0.012172	3
2	0.93	0.583479	3	0.13	0.018637	3
5	1.36	0.123288	3	0.32	0.057273	3
10	2.65	0.318923	3	0.75	0.366159	3
15	3.82	0.428231	3	1.01	0.19166	3
20	5.27	1.0879	3	1.56	0.302918	3
	Peptidomimetic 2 (JH2-16)			Control
Time (min)	Mean	SD	n	Mean	SD	n
0	0	0	3	0	0	3
0.5	0.03	0.03	3	0.07	0.01	3
1	0.13	0.11	3	0.08	0.01	3
1.5	0.23	0.02	3	0.12	0.02	3
2	0.33	0.02	3	0.16	0.04	3
5	1.13	0.26	3	0.37	0.09	3
10	2.36	0.35	3	0.71	0.33	3
15	3.56	0.28	3	1.14	0.56	3
20	4.43	0.19	3	1.54	0.87	3
	Peptidomimetic 3 (JH2-20)			Control
Time (min)	Mean	SD	n	Mean	SD	n
0	0	0	3	0	0	3
0.5	0.05	0.04	3	0.02	0.01	3
1	0.17	0	3	0.04	0.01	3
1.5	0.29	0.01	3	0.07	0.02	3
2	0.37	0.01	3	0.08	0.02	3
5	0.95	0.02	3	0.18	0.02	3
10	2.02	0.06	3	0.43	0.04	3
15	2.96	0.01	3	0.55	0.13	3
20	3.89	0.08	3	1.01	0.46	3
	Peptidomimetic 4 (JH2-19)			Control
Time (min)	Mean	SD	n	Mean	SD	n
0	0	0	3	0	0	3
0.5	0	0	3	0.04	0.05	3
1	0.29	0.06	3	0.12	0.1	3
1.5	0.17	0.06	3	0.21	0.11	3
2	0.71	0.11	3	0.25	0.11	3
5	1.45	0.07	3	0.49	0.18	3
10	3.5	0.06	3	1	0.44	3
15	5.76	0.33	3	1.69	0.67	3
20	6.8	0	3	2.56	0.77	3
	Peptidomimetic 5 (JH2-25)			Control
Time (min)	Mean	SD	n	Mean	SD	n
0	0	0	3	0	0	3
0.5	0	0	3	0.11	0.08	3
1	0.25	0.04	3	0.1	0.02	3
1.5	0.46	0.05	3	0.17	0.03	3
2	0.63	0.03	3	0.19	0.03	3
5	1.91	0.03	3	0.49	0.1	3
10	4.14	0.17	3	1.23	0.3	3
15	5.63	0.15	3	2.11	0.59	3
20	6.56	0.17	3	2.94	0.64	3
	Peptidomimetic 6 (JH2-32)			Control
Time (min)	Mean	SD	n	Mean	SD	n
0	0	0	3	0.03	0.02	2
0.5	0	0	3	0.07	0.01	3
1	0.15	0.26	3	0.14	0.06	3
1.5	0.27	0.22	3	0.22	0.04	3
2	0.32	0.1	3	0.21	0.06	3
5	0.85	0.02	3	0.34	0.05	3
10	1.98	0.03	3	0.51	0.05	3
15	3.29	0.21	3	0.86	0.1	3
20	4.2	0.05	3	1.18	0.08	3
	Peptdiomimetic 7 (JH2-21)			Control
Time (min)	Mean	SD	n	Mean	SD	n
0	0	0	3	0	0.00527	3
0.5	0.59	0.046417	3	0.09	0.020799	3
1	0.9	0.074708	3	0.16	0.038821	3
1.5	1.25	0.116955	3	0.19	0.031912	3
2	1.62	0.12448	3	0.25	0.027584	3
5	3.99	0.721285	3	0.67	0.339547	3
10	5.61	0.190328	3	1.01	0.144345	3
15	6.19	0.077967	3	1.35	0.081401	3
20	6.39	0.016342	3	1.66	0.20964	3
	Peptidomimetic 8 (JH2-33)			Control
Time (min)	Mean	SD	n	Mean	SD	n
0	0	0	3	0	0	3
0.5	0	0	3	0.08	0.07	3
1	0.12	0.1	3	0.05	0.02	3
1.5	0.28	0.06	3	0.12	0.06	3
2	0.34	0.02	3	0.17	0.1	3
5	1.09	0.16	3	0.43	0.12	3
10	2.74	0.2	3	0.78	0.54	3
15	3.86	0.46	3	1.36	0.36	3
20	4.7	0.25	3	1.5	0.83	3
	Peptidomimetic 9 (JH2-15)			Control
Time (min)	Mean	SD	n	Mean	SD	n
0	0	0	3	0.02	0.001592	3
0.5	0	0	3	0.04	0.033562	3
1	0.11	0.191811	3	0.07	0.023368	3
1.5	0.13	0.233501	3	0.12	0.048164	3
2	0.37	0.183699	3	0.16	0.024298	3
5	1.19	0.089992	3	0.36	0.020236	3
10	2.82	0.210193	3	0.68	0.139971	3
15	4.46	0.333326	3	1.35	0.269874	3
20	6.18	0.33699	3	1.76	0.637594	3
	Peptidomimetic 10 (JH2-36)			Control
Time (min)	Mean	SD	n	Mean	SD	n
0	0	0	3	0	0	3
0.5	0	0	3	0.07	0.08	3
1	0.05	0.09	3	0.1	0.14	3
1.5	0.02	0.04	3	0.06	0.01	3
2	0.04	0.05	3	0.15	0.06	3
5	0.73	0.06	3	0.32	0.05	3
10	1.6	0.21	3	0.66	0.33	3
15	2.88	0.17	3	1.44	0.49	3
20	4.08	0.39	3	1.34	0.25	3
	Peptidomimetic 11 (JH2-17)			Control
Time (min)	Mean	SD	n	Mean	SD	n
0	0	0	3	0	0	3
0.5	0	0	3	0.05	0.02	3
1	0.01	0.01	3	0.25	0.14	3
1.5	0.18	0.04	3	0.21	0.1	3
2	0.37	0	3	0.23	0.06	3
5	1.34	0.09	3	0.53	0.16	3
10	3.07	0.12	3	1.21	0.3	3
15	4.6	0.05	3	1.58	0.17	3
20	5.68	0	3	1.93	0.21	3
	Peptidomimetic 12 (JH2-30)			Control
Time (min)	Mean	SD	n	Mean	SD	n
0	0	0	3	0.01	0.01	3
0.5	0	0	3	0.02	0.02	3
1	0	0	3	0.03	0.03	3
1.5	0.44	0.35	3	0.09	0.02	3
2	0.14	0.09	3	0.12	0.07	3
5	1.31	0.02	3	0.24	0.06	3
10	3.15	0.94	3	0.45	0.03	3
15	4.59	0.48	3	1	0.27	3
20	5.81	0.4	3	1	0.13	3
	Peptidomimetic 13 (JH2-31)			Control
Time (min)	Mean	SD	n	Mean	SD	n
0	0	0	3	0	0	3
0.5	0.09	0.13	3	0.1	0.04	3
1	0.24	0.08	3	0.13	0.02	3
1.5	0.56	0.15	3	0.17	0.06	3
2	0.57	0.2	3	0.28	0.01	3
5	1.66	0.23	3	0.62	0.07	3
10	3.51	0.43	3	0.94	0.17	3
15	4.92	0.2	3	1.56	0.4	3
20	5.94	0.26	3	2.15	0.93	3

## Sheet: F2 raw data
PEPTIDOMIMETIC 1
Peptidomimetic 1 (JH2-14)
Time point	0			30			60			90			120			5 min			10 min			15 min			20 min				Time (min)	JH2-14 (1)			+ve control
	Integrated Area Under Peak			Integrated Area Under Peak			Integrated Area Under Peak			Integrated Area Under Peak			Integrated Area Under Peak			Integrated Area Under Peak			Integrated Area Under Peak			Integrated Area Under Peak			Integrated Area Under Peak				0	0	0	3	0	0	3
	M	M+2O		M	M+2O		M	M+2O		M	M+2O		M	M+2O		M	M+2O		M	M+2O		M	M+2O		M	M+2O			0.5	0.08	0.085126	3	0.02	0.011492	3
1	2.37008e+06	0		2.46184e+06	67168.9		2.31666e+06	98756.3		2.08296e+06	130157		1.77216e+06	181336		1.33187e+06	328244		904940	536532		588526	683687		352794	798109			1	0.32	0.04216	3	0.07	0.008761	3
2	2.71188e+06	0		2.19132e+06	5280.28		1.93708e+06	106831		1.94159e+06	139110		1.72977e+06	168971		1.25496e+06	307979		755579	472195		490872	622577		284242	777957			1.5	0.44	0.052631	3	0.11	0.012172	3
3	1.8093e+06	0		1.94754e+06	11527.8		1.72345e+06	94339		1.58948e+06	128799		1.05246e+06	343185		1.04402e+06	312095		552802	475581		343561	668334		0	47713.2			2	0.93	0.583479	3	0.13	0.018637	3
	% Oxidised	umol Oxidised	Turnover (umol/mg)	% Oxidised	umol Oxidised	Turnover (umol/mg)	% Oxidised	umol Oxidised	Turnover (umol/mg)	% Oxidised	umol Oxidised	Turnover (umol/mg)	% Oxidised	umol Oxidised	Turnover (umol/mg)	% Oxidised	umol Oxidised	Turnover (umol/mg)	% Oxidised	umol Oxidised	Turnover (umol/mg)	% Oxidised	umol Oxidised	Turnover (umol/mg)	% Oxidised	umol Oxidised	Turnover (umol/mg)		5	1.36	0.123288	3	0.32	0.057273	3
1	0	0	0	0.0265594	2.65594e-06	0.173144	0.0408858	4.08858e-06	0.26654	0.0588116	5.88116e-06	0.3834	0.0928266	9.28266e-06	0.605148	0.197724	1.97724e-05	1.28899	0.372211	3.72211e-05	2.42649	0.5374	5.374e-05	3.50337	0.693463	6.93463e-05	4.52077		10	2.65	0.318923	3	0.75	0.366159	3
2	0	0	0	0.00240384	2.40384e-07	0.0156709	0.0522679	5.22679e-06	0.34074	0.0668574	6.68574e-06	0.435851	0.088991	8.8991e-06	0.580143	0.197052	1.97052e-05	1.2846	0.384595	3.84595e-05	2.50722	0.559142	5.59142e-05	3.64512	0.732402	7.32402e-05	4.77462		15	3.82	0.428231	3	1.01	0.19166	3
3	0	0	0	0.00588435	5.88435e-07	0.0383608	0.0518976	5.18976e-06	0.338327	0.0749583	7.49583e-06	0.488662	0.245897	2.45897e-05	1.60303	0.230139	2.30139e-05	1.5003	0.462455	4.62455e-05	3.0148	0.660478	6.60478e-05	4.30573	1	0.0001	6.51912		20	5.27	1.0879	3	1.56	0.302918	3
Mean	0	0	0	0.0116159	1.16159e-06	0.0757252	0.0483504	4.83504e-06	0.315202	0.0668758	6.68758e-06	0.435971	0.142571	1.42571e-05	0.92944	0.208305	2.08305e-05	1.35797	0.40642	4.0642e-05	2.6495	0.585673	5.85673e-05	3.81807	0.808622	8.08622e-05	5.2715
SD	0	0	0	0.013058	1.3058e-06	0.0851264	0.00646719	6.46719e-07	0.0421603	0.00807339	8.07339e-07	0.0526313	0.0895027	8.95027e-06	0.583479	0.0189118	1.89118e-06	0.123288	0.0489211	4.89211e-06	0.318923	0.0656884	6.56884e-06	0.428231	0.166878	1.66878e-05	1.0879
Control
Time point	0			30			60			90			120			5 min			10 min			15 min			20 min
	Integrated Area Under Peak			Integrated Area Under Peak			Integrated Area Under Peak			Integrated Area Under Peak			Integrated Area Under Peak			Integrated Area Under Peak			Integrated Area Under Peak			Integrated Area Under Peak			Integrated Area Under Peak
	M	M+2O		M	M+2O		M	M+2O		M	M+2O		M	M+2O		M	M+2O		M	M+2O		M	M+2O		M	M+2O
1	1.08386e+07	0		9.70502e+06	50251.7		8.46412e+06	92605.2		8.39989e+06	157412		7.93929e+06	182634		7.14838e+06	392911		4.48985e+06	962249		4.15234e+06	894546		3.10535e+06	1.14581e+06
2	1.03498e+07	0		7.32606e+06	22991.1		6.70236e+06	60242.9		6.45353e+06	105306		5.43108e+06	115629		5.89725e+06	337705		2.55016e+06	283588		3.38595e+06	679931		3.01964e+06	1.07401e+06
3	9.14412e+06	0		6.85477e+06	11253		6.61896e+06	76999.9		6.53762e+06	97568		6.85932e+06	118079		6.68866e+06	291338		3.91582e+06	281096		3.94645e+06	548678		3.70196e+06	844240
	% Oxidised	umol Oxidised	Turnover (umol/mg)	% Oxidised	umol Oxidised	Turnover (umol/mg)	% Oxidised	umol Oxidised	Turnover (umol/mg)	% Oxidised	umol Oxidised	Turnover (umol/mg)	% Oxidised	umol Oxidised	Turnover (umol/mg)	% Oxidised	umol Oxidised	Turnover (umol/mg)	% Oxidised	umol Oxidised	Turnover (umol/mg)	% Oxidised	umol Oxidised	Turnover (umol/mg)	% Oxidised	umol Oxidised	Turnover (umol/mg)
1	0	0	0	0.00515123	5.15123e-07	0.0335815	0.0108225	1.08225e-06	0.0705531	0.0183951	1.83951e-06	0.11992	0.0224866	2.24866e-06	0.146593	0.0521013	5.21013e-06	0.339654	0.176491	1.76491e-05	1.15057	0.177247	1.77247e-05	1.15549	0.269528	2.69528e-05	1.75709
2	0	0	0	0.00312845	3.12845e-07	0.0203947	0.00890824	8.90824e-07	0.0580739	0.0160556	1.60556e-06	0.104668	0.0208464	2.08464e-06	0.1359	0.0541633	5.41633e-06	0.353097	0.100075	1.00075e-05	0.652404	0.167229	1.67229e-05	1.09018	0.262361	2.62361e-05	1.71036
3	0	0	0	0.00163894	1.63894e-07	0.0106844	0.0114994	1.14994e-06	0.0749663	0.0147046	1.47046e-06	0.0958612	0.0169231	1.69231e-06	0.110324	0.0417389	4.17389e-06	0.272101	0.0669767	6.69767e-06	0.436629	0.122061	1.22061e-05	0.795728	0.185703	1.85703e-05	1.21062
Mean	0	0	0	0.00330621	3.30621e-07	0.0215536	0.0104101	1.04101e-06	0.0678644	0.0163851	1.63851e-06	0.106816	0.0200854	2.00854e-06	0.130939	0.0493345	4.93345e-06	0.321617	0.114515	1.14515e-05	0.746534	0.155512	1.55512e-05	1.0138	0.239197	2.39197e-05	1.55936
SD	0	0	0	0.00176288	1.76288e-07	0.0114924	0.00134394	1.34394e-07	0.00876128	0.00186717	1.86717e-07	0.0121723	0.00285875	2.85875e-07	0.0186365	0.00665825	6.65825e-07	0.0572726	0.056167	5.6167e-06	0.366159	0.0293997	2.93997e-06	0.19166	0.0464662	4.64662e-06	0.302918
PEPTDIOMIMETIC 2
Peptidomimetic 2 (JH2-16)
Time point	0			30			60			90			120			5 min			10 min			15 min			20 min				Time (min)	JH2-16 (2)			Control
	Integrated Area Under Peak			Integrated Area Under Peak			Integrated Area Under Peak			Integrated Area Under Peak			Integrated Area Under Peak			Integrated Area Under Peak			Integrated Area Under Peak			Integrated Area Under Peak			Integrated Area Under Peak				0	0	0	3	0	0	3
	M	M+2O		M	M+2O		M	M+2O		M	M+2O		M	M+2O		M	M+2O		M	M+2O		M	M+2O		M	M+2O			0.5	0.03	0.03	3	0.07	0.01	3
1	4.12629e+06	0		3.03716e+06	33760.5		2.61537e+06	23139.3		2.51936e+06	102717		2.16969e+06	122769		1.55131e+06	301219		812613	488338		524126	702842		287353	855906			1	0.13	0.11	3	0.08	0.01	3
2	3.89585e+06	0		2.9595e+06	21534.3		2.45417e+06	115158		2250450	91827.9		2.11699e+06	126998		1.40478e+06	314797		818797	514808		405994	824460		250552	864133			1.5	0.23	0.02	3	0.12	0.02	3
3	4.18824e+06	0		2.45799e+06	0		2.35902e+06	40078.1		2.17129e+06	102133		1.73897e+06	115089		1.12709e+06	378626		694776	655867		341993	597157		179433	787418			2	0.33	0.02	3	0.16	0.04	3
	% Oxidised	umol Oxidised	Turnover (umol/mg)	% Oxidised	umol Oxidised	Turnover (umol/mg)	% Oxidised	umol Oxidised	Turnover (umol/mg)	% Oxidised	umol Oxidised	Turnover (umol/mg)	% Oxidised	umol Oxidised	Turnover (umol/mg)	% Oxidised	umol Oxidised	Turnover (umol/mg)	% Oxidised	umol Oxidised	Turnover (umol/mg)	% Oxidised	umol Oxidised	Turnover (umol/mg)	% Oxidised	umol Oxidised	Turnover (umol/mg)		5	1.13	0.26	3	0.37	0.09	3
1	0	0	0	0.0109936	1.09936e-06	0.0624636	0.00876985	8.76985e-07	0.0498287	0.039174	3.9174e-06	0.222579	0.0535532	5.35532e-06	0.30428	0.162599	1.62599e-05	0.923858	0.37537	3.7537e-05	2.13279	0.572828	5.72828e-05	3.25471	0.748655	7.48655e-05	4.25372		10	2.36	0.35	3	0.71	0.33	3
2	0	0	0	0.00722378	7.22378e-07	0.0410442	0.0448201	4.48201e-06	0.25466	0.0392045	3.92045e-06	0.222753	0.0565947	5.65947e-06	0.321561	0.183066	1.83066e-05	1.04015	0.386028	3.86028e-05	2.19334	0.670045	6.70045e-05	3.80707	0.775226	7.75226e-05	4.40469		15	3.56	0.28	3	1.14	0.56	3
3	0	0	0	0	0	0	0.0167055	1.67055e-06	0.0949177	0.0449248	4.49248e-06	0.255254	0.0620741	6.20741e-06	0.352694	0.251458	2.51458e-05	1.42874	0.485596	4.85596e-05	2.75907	0.635848	6.35848e-05	3.61277	0.814415	8.14415e-05	4.62736		20	4.43	0.19	3	1.54	0.87	3
Mean	0	0	0	0.00607246	6.07246e-07	0.0345026	0.0234318	2.34318e-06	0.133135	0.0411011	4.11011e-06	0.233529	0.0574073	5.74073e-06	0.326178	0.199041	1.99041e-05	1.13092	0.415665	4.15665e-05	2.36173	0.626241	6.26241e-05	3.55818	0.779432	7.79432e-05	4.42859
SD	0	0	0	0.00558649	5.58649e-07	0.0317414	0.018943	1.8943e-06	0.107631	0.00331144	3.31144e-07	0.018815	0.00431817	4.31817e-07	0.0245351	0.0465337	4.65337e-06	0.264396	0.0607964	6.07964e-06	0.345434	0.0493155	4.93155e-06	0.280202	0.0330814	3.30814e-06	0.187962
Control
Time point	0			30			60			90			120			5 min			10 min			15 min			20 min
	Integrated Area Under Peak			Integrated Area Under Peak			Integrated Area Under Peak			Integrated Area Under Peak			Integrated Area Under Peak			Integrated Area Under Peak			Integrated Area Under Peak			Integrated Area Under Peak			Integrated Area Under Peak
	M	M+2O		M	M+2O		M	M+2O		M	M+2O		M	M+2O		M	M+2O		M	M+2O		M	M+2O		M	M+2O
1	1.11264e+07	0		8.77156e+06	98252.5		7.82284e+06	124131		8.17033e+06	215522		7.48868e+06	274886		5284310	522264		3.95479e+06	933243		2.60324e+06	1.16705e+06		1.36083e+06	1.06321e+06
2	8.38977e+06	0		7.58731e+06	110344		7.99856e+06	97811.5		8.33378e+06	152214		7.58112e+06	177596		4.58795e+06	310672		4.12147e+06	487499		3.52723e+06	739352		2.08244e+06	657963
3	8.52204e+06	5433.22		9.07741e+06	122966		7.72438e+06	113997		8.5062e+06	161304		8.03738e+06	197820		6.1825e+06	268608		5.10981e+06	447608		4.62848e+06	612619		3.87687e+06	612159
	% Oxidised	umol Oxidised	Turnover (umol/mg)	% Oxidised	umol Oxidised	Turnover (umol/mg)	% Oxidised	umol Oxidised	Turnover (umol/mg)	% Oxidised	umol Oxidised	Turnover (umol/mg)	% Oxidised	umol Oxidised	Turnover (umol/mg)	% Oxidised	umol Oxidised	Turnover (umol/mg)	% Oxidised	umol Oxidised	Turnover (umol/mg)	% Oxidised	umol Oxidised	Turnover (umol/mg)	% Oxidised	umol Oxidised	Turnover (umol/mg)
1	0	0	0	0.0110772	1.10772e-06	0.0629386	0.0156199	1.56199e-06	0.0887495	0.0257007	2.57007e-06	0.146027	0.0354072	3.54072e-06	0.201177	0.0899436	8.99436e-06	0.511043	0.190924	1.90924e-05	1.08479	0.309539	3.09539e-05	1.75874	0.438612	4.38612e-05	2.49211
2	0	0	0	0.0143348	1.43348e-06	0.0814477	0.0120809	1.20809e-06	0.0686415	0.0179371	1.79371e-06	0.101915	0.0228899	2.28899e-06	0.130056	0.0634202	6.34202e-06	0.360342	0.105772	1.05772e-05	0.600976	0.173289	1.73289e-05	0.984597	0.240097	2.40097e-05	1.36419
3	0.000637143	6.37143e-08	0.00362013	0.0133653	1.33653e-06	0.0759393	0.0145434	1.45434e-06	0.0826332	0.0186102	1.86102e-06	0.10574	0.0240213	2.40213e-06	0.136485	0.0416374	4.16374e-06	0.236576	0.0805424	8.05424e-06	0.457627	0.116888	1.16888e-05	0.664134	0.136368	1.36368e-05	0.774817
Mean	0.000212381	2.12381e-08	0.00120671	0.0129258	1.29258e-06	0.0734419	0.0140814	1.40814e-06	0.0800081	0.0207493	2.07493e-06	0.117894	0.0274395	2.74395e-06	0.155906	0.0650004	6.50004e-06	0.36932	0.125746	1.25746e-05	0.714466	0.199905	1.99905e-05	1.13582	0.271692	2.71692e-05	1.54371
SD	0.000367855	3.67855e-08	0.00209008	0.0016727	1.6727e-07	0.00950396	0.00181417	1.81417e-07	0.0103078	0.00430122	4.30122e-07	0.0244388	0.00692342	6.92342e-07	0.0393376	0.0241918	2.41918e-06	0.0875155	0.0578381	5.78381e-06	0.328626	0.0990449	9.90449e-06	0.562755	0.153579	1.53579e-05	0.872608
PEPTIDOMIMETIC 3
Peptidomimetic 3 (JH2-20)
Time point	0			30			60			90			120			5 min			10 min			15 min			20 min				Time (min)	JH2-20 (3)			Control
	Integrated Area Under Peak			Integrated Area Under Peak			Integrated Area Under Peak			Integrated Area Under Peak			Integrated Area Under Peak			Integrated Area Under Peak			Integrated Area Under Peak			Integrated Area Under Peak			Integrated Area Under Peak				0	0	0	3	0	0	3
	M	M+2O		M	M+2O		M	M+2O		M	M+2O		M	M+2O		M	M+2O		M	M+2O		M	M+2O		M	M+2O			0.5	0.05	0.04	3	0.02	0.01	3
1	581929	0		2.75359e+06	6335.92		2.69667e+06	85267.3		2.39362e+06	125523		2.32423e+06	165057		1.76732e+06	360765		1.09051e+06	617137		700922	768370		400045	918350			1	0.17	0	3	0.04	0.01	3
2	3.03658e+06	0		2.91521e+06	32036.5		2.8669e+06	87490.1		2.64186e+06	144584		2.60166e+06	181719		1.89684e+06	368652		1.22172e+06	641699		774428	837336		495576	998614			1.5	0.29	0.01	3	0.07	0.02	3
3	2.52588e+06	0		3.0745e+06	48719.5		2.87074e+06	90171.8		2.60826e+06	142188		2.61669e+06	179060		1.89608e+06	384736		1.20271e+06	681849		774050	834324		436498	970691			2	0.37	0.01	3	0.08	0.02	3
	% Oxidised	umol Oxidised	Turnover (umol/mg)	% Oxidised	umol Oxidised	Turnover (umol/mg)	% Oxidised	umol Oxidised	Turnover (umol/mg)	% Oxidised	umol Oxidised	Turnover (umol/mg)	% Oxidised	umol Oxidised	Turnover (umol/mg)	% Oxidised	umol Oxidised	Turnover (umol/mg)	% Oxidised	umol Oxidised	Turnover (umol/mg)	% Oxidised	umol Oxidised	Turnover (umol/mg)	% Oxidised	umol Oxidised	Turnover (umol/mg)		5	0.95	0.02	3	0.18	0.02	3
1	0	0	0	0.00229568	2.29568e-07	0.0130436	0.0306503	3.06503e-06	0.17415	0.0498275	4.98275e-06	0.283111	0.0663069	6.63069e-06	0.376744	0.169525	1.69525e-05	0.963213	0.361396	3.61396e-05	2.05339	0.522952	5.22952e-05	2.97132	0.696566	6.96566e-05	3.95776		10	2.02	0.06	3	0.43	0.04	3
2	0	0	0	0.01087	1.087e-06	0.0617613	0.0296136	2.96136e-06	0.168259	0.0518884	5.18884e-06	0.29482	0.0652869	6.52869e-06	0.370948	0.162725	1.62725e-05	0.924572	0.344366	3.44366e-05	1.95662	0.519515	5.19515e-05	2.95179	0.668331	6.68331e-05	3.79734		15	2.96	0.01	3	0.55	0.13	3
3	0	0	0	0.0155991	1.55991e-06	0.0886313	0.030454	3.0454e-06	0.173034	0.0516964	5.16964e-06	0.29373	0.0640471	6.40471e-06	0.363904	0.168684	1.68684e-05	0.958429	0.361808	3.61808e-05	2.05573	0.518737	5.18737e-05	2.94737	0.689809	6.89809e-05	3.91937		20	3.89	0.08	3	1.01	0.46	3
Mean	0	0	0	0.00958826	9.58826e-07	0.0544787	0.0302393	3.02393e-06	0.171814	0.0511374	5.11374e-06	0.290554	0.0652136	6.52136e-06	0.370532	0.166978	1.66978e-05	0.948738	0.355857	3.55857e-05	2.02191	0.520402	5.20402e-05	2.95683	0.684902	6.84902e-05	3.89149
SD	0	0	0	0.0067437	6.7437e-07	0.0383165	0.000550695	5.50695e-08	0.00312895	0.00113847	1.13847e-07	0.00646857	0.00113166	1.13166e-07	0.00642986	0.00370736	3.70736e-07	0.0210646	0.00995365	9.95365e-07	0.0565548	0.002243	2.243e-07	0.0127443	0.0147432	1.47432e-06	0.0837684
Control
Time point	0			30			60			90			120			5 min			10 min			15 min			20 min
	Integrated Area Under Peak			Integrated Area Under Peak			Integrated Area Under Peak			Integrated Area Under Peak			Integrated Area Under Peak			Integrated Area Under Peak			Integrated Area Under Peak			Integrated Area Under Peak			Integrated Area Under Peak
	M	M+2O		M	M+2O		M	M+2O		M	M+2O		M	M+2O		M	M+2O		M	M+2O		M	M+2O		M	M+2O
1	9.72994e+06	0		7.67646e+06	24759.6		7.14893e+06	69866.7		6.81058e+06	88700		5.74686e+06	93246.1		5.35487e+06	193888		3.0486e+06	225913		2.4558e+06	269726		2.79446e+06	566389
2	1.02962e+07	0		7.99271e+06	28382.3		6.7982e+06	38406.6		6.85395e+06	59512.3		6.18014e+06	61062.6		5.35453e+06	157243		4.10463e+06	330902		3.61056e+06	279045		3.40972e+06	380523
3	1.02167e+07	0		8.38473e+06	42342.4		6.54423e+06	35422.9		6.29446e+06	92440.9		5.8565e+06	104765		4.84346e+06	162354		4.12228e+06	373673		2.71164e+06	362825		4.27942e+06	1.52389e+06
	% Oxidised	umol Oxidised	Turnover (umol/mg)	% Oxidised	umol Oxidised	Turnover (umol/mg)	% Oxidised	umol Oxidised	Turnover (umol/mg)	% Oxidised	umol Oxidised	Turnover (umol/mg)	% Oxidised	umol Oxidised	Turnover (umol/mg)	% Oxidised	umol Oxidised	Turnover (umol/mg)	% Oxidised	umol Oxidised	Turnover (umol/mg)	% Oxidised	umol Oxidised	Turnover (umol/mg)	% Oxidised	umol Oxidised	Turnover (umol/mg)
1	0	0	0	0.00321502	3.21502e-07	0.0182672	0.00967845	9.67845e-07	0.0549912	0.0128564	1.28564e-06	0.0730479	0.0159665	1.59665e-06	0.0907188	0.0349425	3.49425e-06	0.198537	0.0689916	6.89916e-06	0.391997	0.0989627	9.89627e-06	0.562288	0.168526	1.68526e-05	0.957532
2	0	0	0	0.00353846	3.53846e-07	0.0201049	0.0056178	5.6178e-07	0.0319193	0.00860817	8.60817e-07	0.0489101	0.0097838	9.7838e-07	0.0555898	0.0285286	2.85286e-06	0.162095	0.0746025	7.46025e-06	0.423878	0.0717413	7.17413e-06	0.407621	0.100395	1.00395e-05	0.570429
3	0	0	0	0.00502457	5.02457e-07	0.0285487	0.0053837	5.3837e-07	0.0305892	0.0144735	1.44735e-06	0.0822358	0.0175743	1.75743e-06	0.0998541	0.0324331	3.24331e-06	0.184279	0.0831132	8.31132e-06	0.472234	0.118012	1.18012e-05	0.670524	0.26259	2.6259e-05	1.49199
Mean	0	0	0	0.00392602	3.92602e-07	0.0223069	0.00689331	6.89331e-07	0.0391666	0.0119794	1.19794e-06	0.0680646	0.0144415	1.44415e-06	0.0820542	0.0319681	3.19681e-06	0.181637	0.0755691	7.55691e-06	0.42937	0.0962387	9.62387e-06	0.546811	0.17717	1.7717e-05	1.00665
SD	0	0	0	0.000965021	9.65021e-08	0.00548307	0.00241483	2.41483e-07	0.0137207	0.00302943	3.02943e-07	0.0172127	0.00411305	4.11305e-07	0.0233696	0.00323211	3.23211e-07	0.0156868	0.00711028	7.11028e-07	0.0403993	0.0232554	2.32554e-06	0.132133	0.081442	8.1442e-06	0.462739
PEPTIDOMIMETIC 4
Peptidomimetic 4 (JH2-19)
Time point	0			30			60			90			120			5 min			10 min			15 min			20 min				Time (min)	JH2-19 (4)			Control
	Integrated Area Under Peak			Integrated Area Under Peak			Integrated Area Under Peak			Integrated Area Under Peak			Integrated Area Under Peak			Integrated Area Under Peak			Integrated Area Under Peak			Integrated Area Under Peak			Integrated Area Under Peak				0	0	0	3	0	0	3
	M	M+2O		M	M+2O		M	M+2O		M	M+2O		M	M+2O		M	M+2O		M	M+2O		M	M+2O		M	M+2O			0.5	0	0	3	0.04	0.05	3
1	1.68793e+06	0		1.24093e+06	0		1.33261e+06	55297.4		1.09077e+06	33560.5		739347	103510		589304	163058		249492	257629		24324.6	208294		0	402465			1	0.29	0.06	3	0.12	0.1	3
2	1.57545e+06	0		1.39915e+06	0		1.55772e+06	85619.6		1.17086e+06	37487.8		996517	111452		624047	158122		272254	285162		139526	766136		0	334653			1.5	0.17	0.06	3	0.21	0.11	3
3	1.6337e+06	0		1.16839e+06	0		1.29489e+06	47060.2		988545	15311.2		866002	86943.4		472717	133993		202889	223215		79335.1	313684		0	295463			2	0.71	0.11	3	0.25	0.11	3
	% Oxidised	umol Oxidised	Turnover (umol/mg)	% Oxidised	umol Oxidised	Turnover (umol/mg)	% Oxidised	umol Oxidised	Turnover (umol/mg)	% Oxidised	umol Oxidised	Turnover (umol/mg)	% Oxidised	umol Oxidised	Turnover (umol/mg)	% Oxidised	umol Oxidised	Turnover (umol/mg)	% Oxidised	umol Oxidised	Turnover (umol/mg)	% Oxidised	umol Oxidised	Turnover (umol/mg)	% Oxidised	umol Oxidised	Turnover (umol/mg)		5	1.45	0.07	3	0.49	0.18	3
1	0	0	0	0	0	0	0.0398423	3.98423e-06	0.271036	0.0298494	2.98494e-06	0.203057	0.122809	1.22809e-05	0.835435	0.216728	2.16728e-05	1.47434	0.508022	5.08022e-05	3.45593	0.895431	8.95431e-05	6.09137	1	0.0001	6.80272		10	3.5	0.06	3	1	0.44	3
2	0	0	0	0	0	0	0.0521008	5.21008e-06	0.354427	0.0310241	3.10241e-06	0.211048	0.100591	1.00591e-05	0.684295	0.202159	2.02159e-05	1.37523	0.511578	5.11578e-05	3.48012	0.845941	8.45941e-05	5.7547	1	0.0001	6.80272		15	5.76	0.33	3	1.69	0.67	3
3	0	0	0	0	0	0	0.0350684	3.50684e-06	0.238561	0.0152524	1.52524e-06	0.103758	0.0912365	9.12365e-06	0.620657	0.220852	2.20852e-05	1.5024	0.523852	5.23852e-05	3.56362	0.798139	7.98139e-05	5.42952	1	0.0001	6.80272		20	6.8	0	3	2.56	0.77	3
Mean	0	0	0	0	0	0	0.0423372	4.23372e-06	0.288008	0.0253753	2.53753e-06	0.172621	0.104879	1.04879e-05	0.713462	0.213246	2.13246e-05	1.45066	0.514484	5.14484e-05	3.49989	0.846504	8.46504e-05	5.75853	1	0.0001	6.80272
SD	0	0	0	0	0	0	0.008786	8.786e-07	0.0597687	0.00878633	8.78633e-07	0.059771	0.016217	1.6217e-06	0.11032	0.00982099	9.82099e-07	0.0668095	0.0083052	8.3052e-07	0.056498	0.0486484	4.86484e-06	0.330941	0	0	1.08779e-15
Control
Time point	0			30			60			90			120			5 min			10 min			15 min			20 min
	Integrated Area Under Peak			Integrated Area Under Peak			Integrated Area Under Peak			Integrated Area Under Peak			Integrated Area Under Peak			Integrated Area Under Peak			Integrated Area Under Peak			Integrated Area Under Peak			Integrated Area Under Peak
	M	M+2O		M	M+2O		M	M+2O		M	M+2O		M	M+2O		M	M+2O		M	M+2O		M	M+2O		M	M+2O
1	8.78449e+06	0		3.71705e+06	0		4.07231e+06	131937		3.36738e+06	102202		4.00989e+06	221133		2.25059e+06	209430		1.55059e+06	365994		950036	443485		469345	332421
2	1.87417e+06	0		3.82266e+06	53672.1		5.09813e+06	89829.1		3.71702e+06	183244		4.4494e+06	161875		2.52755e+06	232943		2.00862e+06	432189		1.43789e+06	588522		796129	694647
3	7.39288e+06	5687.78		4.04268e+06	11279.1		3.80165e+06	12726.2		3.60166e+06	53912.2		3.50847e+06	74212.6		2.58375e+06	126483		1.83196e+06	140786		1.56679e+06	243673		461496	153098
	% Oxidised	umol Oxidised	Turnover (umol/mg)	% Oxidised	umol Oxidised	Turnover (umol/mg)	% Oxidised	umol Oxidised	Turnover (umol/mg)	% Oxidised	umol Oxidised	Turnover (umol/mg)	% Oxidised	umol Oxidised	Turnover (umol/mg)	% Oxidised	umol Oxidised	Turnover (umol/mg)	% Oxidised	umol Oxidised	Turnover (umol/mg)	% Oxidised	umol Oxidised	Turnover (umol/mg)	% Oxidised	umol Oxidised	Turnover (umol/mg)
1	0	0	0	0	0	0	0.0313819	3.13819e-06	0.213482	0.0294566	2.94566e-06	0.200385	0.0522648	5.22648e-06	0.355543	0.0851334	8.51334e-06	0.579139	0.190961	1.90961e-05	1.29906	0.318248	3.18248e-05	2.16495	0.414611	4.14611e-05	2.82048
2	0	0	0	0.0138461	1.38461e-06	0.094191	0.0173149	1.73149e-06	0.117789	0.0469824	4.69824e-06	0.319608	0.0351043	3.51043e-06	0.238805	0.0843847	8.43847e-06	0.574046	0.177068	1.77068e-05	1.20454	0.290425	2.90425e-05	1.97568	0.465963	4.65963e-05	3.16982
3	0.000768768	7.68768e-08	0.00522971	0.00278225	2.78225e-07	0.0189269	0.00333638	3.33638e-07	0.0226964	0.014748	1.4748e-06	0.100326	0.0207142	2.07142e-06	0.140913	0.0466689	4.66689e-06	0.317475	0.0713655	7.13655e-06	0.485479	0.134591	1.34591e-05	0.915587	0.249104	2.49104e-05	1.69459
Mean	0.000256256	2.56256e-08	0.00174324	0.00554278	5.54278e-07	0.037706	0.0173444	1.73444e-06	0.117989	0.0303956	3.03956e-06	0.206773	0.0360278	3.60278e-06	0.245087	0.0720623	7.20623e-06	0.49022	0.146465	1.46465e-05	0.99636	0.247755	2.47755e-05	1.68541	0.37656	3.7656e-05	2.56163
SD	0.000443848	4.43848e-08	0.00301938	0.0073242	7.3242e-07	0.0498245	0.0140228	1.40228e-06	0.095393	0.0161377	1.61377e-06	0.10978	0.0157955	1.57955e-06	0.107453	0.0219946	2.19946e-06	0.181423	0.065408	6.5408e-06	0.444952	0.0989848	9.89848e-06	0.673366	0.113327	1.13327e-05	0.770929
PEPTIDOMIMETIC 5
Peptidomimetic 5 (JH2-25)
Time point	0			30			60			90			120			5 min			10 min			15 min			20 min				Time (min)	JH2-25 (5)			Control
	Integrated Area Under Peak			Integrated Area Under Peak			Integrated Area Under Peak			Integrated Area Under Peak			Integrated Area Under Peak			Integrated Area Under Peak			Integrated Area Under Peak			Integrated Area Under Peak			Integrated Area Under Peak				0	0	0	3	0	0	3
	M	M+2O		M	M+2O		M	M+2O		M	M+2O		M	M+2O		M	M+2O		M	M+2O		M	M+2O		M	M+2O			0.5	0	0	3	0.11	0.08	3
1	4.23394e+06	0		1.76729e+06	0		1.81998e+06	57886.9		1.64624e+06	107193		1.47339e+06	139760		866912	337256		356368	515079		153043	622075		38589.9	664551			1	0.25	0.04	3	0.1	0.02	3
2	3.31093e+06	0		1.99493e+06	0		1.93706e+06	86105.7		1.77868e+06	123457		1.54714e+06	162700		926880	357156		373914	557006		162479	859459		39958.8	874029			1.5	0.46	0.05	3	0.17	0.03	3
3	3.43024e+06	0		1.86623e+06	0		1.80407e+06	69344.9		1.59859e+06	129718		1.4351e+06	152115		834443	333456		324496	569180		129377	683481		5321.71	762774			2	0.63	0.03	3	0.19	0.03	3
	% Oxidised	umol Oxidised	Turnover (umol/mg)	% Oxidised	umol Oxidised	Turnover (umol/mg)	% Oxidised	umol Oxidised	Turnover (umol/mg)	% Oxidised	umol Oxidised	Turnover (umol/mg)	% Oxidised	umol Oxidised	Turnover (umol/mg)	% Oxidised	umol Oxidised	Turnover (umol/mg)	% Oxidised	umol Oxidised	Turnover (umol/mg)	% Oxidised	umol Oxidised	Turnover (umol/mg)	% Oxidised	umol Oxidised	Turnover (umol/mg)		5	1.91	0.03	3	0.49	0.1	3
1	0	0	0	0	0	0	0.0308259	3.08259e-06	0.2097	0.0611334	6.11334e-06	0.415874	0.0866382	8.66382e-06	0.589375	0.280074	2.80074e-05	1.90527	0.591062	5.91062e-05	4.02083	0.802555	8.02555e-05	5.45956	0.945118	9.45118e-05	6.42937		10	4.14	0.17	3	1.23	0.3	3
2	0	0	0	0	0	0	0.0425599	4.25599e-06	0.289523	0.0649042	6.49042e-06	0.441525	0.0951548	9.51548e-06	0.647312	0.278151	2.78151e-05	1.89218	0.598339	5.98339e-05	4.07033	0.841009	8.41009e-05	5.72115	0.956281	9.56281e-05	6.50531		15	5.63	0.15	3	2.11	0.59	3
3	0	0	0	0	0	0	0.0370153	3.70153e-06	0.251805	0.0750547	7.50547e-06	0.510576	0.0958379	9.58379e-06	0.651959	0.285518	2.85518e-05	1.9423	0.636897	6.36897e-05	4.33264	0.840837	8.40837e-05	5.71998	0.993072	9.93072e-05	6.75559		20	6.56	0.17	3	2.94	0.64	3
Mean	0	0	0	0	0	0	0.0368004	3.68004e-06	0.250343	0.0670308	6.70308e-06	0.455992	0.0925436	9.25436e-06	0.629549	0.281248	2.81248e-05	1.91325	0.608766	6.08766e-05	4.14127	0.828134	8.28134e-05	5.63356	0.964823	9.64823e-05	6.56342
SD	0	0	0	0	0	0	0.00586993	5.86993e-07	0.0399315	0.00720015	7.20015e-07	0.0489806	0.00512568	5.12568e-07	0.0348686	0.00382111	3.82111e-07	0.0259939	0.0246326	2.46326e-06	0.167569	0.022152	2.2152e-06	0.150694	0.0250922	2.50922e-06	0.170696
Control
Time point	0			30			60			90			120			5 min			10 min			15 min			20 min
	Integrated Area Under Peak			Integrated Area Under Peak			Integrated Area Under Peak			Integrated Area Under Peak			Integrated Area Under Peak			Integrated Area Under Peak			Integrated Area Under Peak			Integrated Area Under Peak			Integrated Area Under Peak
	M	M+2O		M	M+2O		M	M+2O		M	M+2O		M	M+2O		M	M+2O		M	M+2O		M	M+2O		M	M+2O
1	9.47205e+06	0		7.94397e+06	90886.2		7.21004e+06	117926		6.94976e+06	193777		6.33971e+06	208419		4.48009e+06	371575		3.73763e+06	851076		2.15113e+06	1.08012e+06		1.43933e+06	1.31228e+06
2	9.1676e+06	0		8.45734e+06	65268.2		7.69991e+06	94513.4		7.45946e+06	146016		7.14372e+06	165967		5.71475e+06	360505		4.46687e+06	696071		3.70637e+06	1.00247e+06		2.74066e+06	1.30975e+06
3	8.62291e+06	0		7.20592e+06	218147		5.5532e+06	99657.9		5.43823e+06	155150		4.72755e+06	147359		3.27732e+06	288152		2.50938e+06	721648		1.60492e+06	992366		1.03102e+06	1.01538e+06
	% Oxidised	umol Oxidised	Turnover (umol/mg)	% Oxidised	umol Oxidised	Turnover (umol/mg)	% Oxidised	umol Oxidised	Turnover (umol/mg)	% Oxidised	umol Oxidised	Turnover (umol/mg)	% Oxidised	umol Oxidised	Turnover (umol/mg)	% Oxidised	umol Oxidised	Turnover (umol/mg)	% Oxidised	umol Oxidised	Turnover (umol/mg)	% Oxidised	umol Oxidised	Turnover (umol/mg)	% Oxidised	umol Oxidised	Turnover (umol/mg)
1	0	0	0	0.0113115	1.13115e-06	0.0769489	0.0160926	1.60926e-06	0.109473	0.0271262	2.71262e-06	0.184532	0.0318288	3.18288e-06	0.216522	0.0765871	7.65871e-06	0.521001	0.185472	1.85472e-05	1.26171	0.334274	3.34274e-05	2.27397	0.476913	4.76913e-05	3.24431
2	0	0	0	0.00765824	7.65824e-07	0.0520969	0.0121258	1.21258e-06	0.0824882	0.0191988	1.91988e-06	0.130604	0.022705	2.2705e-06	0.154456	0.05934	5.934e-06	0.403673	0.13482	1.3482e-05	0.917146	0.212891	2.12891e-05	1.44824	0.323363	3.23363e-05	2.19975
3	0	0	0	0.0293838	2.93838e-06	0.19989	0.0176297	1.76297e-06	0.11993	0.0277381	2.77381e-06	0.188694	0.030228	3.0228e-06	0.205633	0.0808175	8.08175e-06	0.549779	0.223349	2.23349e-05	1.51938	0.382078	3.82078e-05	2.59917	0.49618	4.9618e-05	3.37538
Mean	0	0	0	0.0161178	1.61178e-06	0.109645	0.0152827	1.52827e-06	0.103964	0.0246877	2.46877e-06	0.167943	0.0282539	2.82539e-06	0.192204	0.0722482	7.22482e-06	0.491484	0.181214	1.81214e-05	1.23275	0.309747	3.09747e-05	2.10713	0.432152	4.32152e-05	2.93981
SD	0	0	0	0.011633	1.1633e-06	0.0791358	0.00283992	2.83992e-07	0.0193192	0.00476336	4.76336e-07	0.0324038	0.00487169	4.87169e-07	0.0331408	0.0113772	1.13772e-06	0.103312	0.0444177	4.44177e-06	0.302161	0.0872192	8.72192e-06	0.593328	0.0947054	9.47054e-06	0.644255
PEPTIDOMIMETIC 6
Peptidomimetic 6 (JH2-32)
Time point	0			30			60			90			120			5 min			10 min			15 min			20 min				Time (min)	JH2-32 (6)			Control
	Integrated Area Under Peak			Integrated Area Under Peak			Integrated Area Under Peak			Integrated Area Under Peak			Integrated Area Under Peak			Integrated Area Under Peak			Integrated Area Under Peak			Integrated Area Under Peak			Integrated Area Under Peak				0	0	0	3	0.03	0.02	2
	M	M+2O		M	M+2O		M	M+2O		M	M+2O		M	M+2O		M	M+2O		M	M+2O		M	M+2O		M	M+2O			0.5	0	0	3	0.07	0.01	3
1	2.52701e+06	0		2.55223e+06	0		2.43398e+06	0		2.19617e+06	59688.8		2.14244e+06	102512		1.4527e+06	251317		827582	427724		484259	600506		257108	759575			1	0.15	0.26	3	0.14	0.06	3
2	2.33767e+06	0		2.47826e+06	0		2.5081e+06	0		2.1656e+06	54056.6		1.88294e+06	156635		1.44681e+06	255095		856820	463624		417844	688264		251924	676819			1.5	0.27	0.22	3	0.22	0.04	3
3	2.37362e+06	0		2.68235e+06	0		1.91885e+06	166757		1.85652e+06	188319		2.00644e+06	97425.3		1.37926e+06	250322		841927	455507		420220	542978		269940	766414			2	0.32	0.1	3	0.21	0.06	3
	% Oxidised	umol Oxidised	Turnover (umol/mg)	% Oxidised	umol Oxidised	Turnover (umol/mg)	% Oxidised	umol Oxidised	Turnover (umol/mg)	% Oxidised	umol Oxidised	Turnover (umol/mg)	% Oxidised	umol Oxidised	Turnover (umol/mg)	% Oxidised	umol Oxidised	Turnover (umol/mg)	% Oxidised	umol Oxidised	Turnover (umol/mg)	% Oxidised	umol Oxidised	Turnover (umol/mg)	% Oxidised	umol Oxidised	Turnover (umol/mg)		5	0.85	0.02	3	0.34	0.05	3
1	0	0	0	0	0	0	0	0	0	0.0264595	2.64595e-06	0.150338	0.0456635	4.56635e-06	0.259452	0.147485	1.47485e-05	0.837983	0.340733	3.40733e-05	1.93598	0.553582	5.53582e-05	3.14535	0.747111	7.47111e-05	4.24495		10	1.98	0.03	3	0.51	0.05	3
2	0	0	0	0	0	0	0	0	0	0.0243536	2.43536e-06	0.138373	0.0767979	7.67979e-06	0.436352	0.149888	1.49888e-05	0.851635	0.351113	3.51113e-05	1.99496	0.62224	6.2224e-05	3.53545	0.728747	7.28747e-05	4.14061		15	3.29	0.21	3	0.86	0.1	3
3	0	0	0	0	0	0	0.0799563	7.99563e-06	0.454297	0.092095	9.2095e-06	0.523267	0.0463077	4.63077e-06	0.263112	0.153611	1.53611e-05	0.872792	0.351083	3.51083e-05	1.99479	0.563724	5.63724e-05	3.20298	0.739529	7.39529e-05	4.20187		20	4.2	0.05	3	1.18	0.08	3
Mean	0	0	0	0	0	0	0.0266521	2.66521e-06	0.151432	0.047636	4.7636e-06	0.270659	0.0562564	5.62564e-06	0.319638	0.150328	1.50328e-05	0.854137	0.347643	3.47643e-05	1.97524	0.579849	5.79849e-05	3.29459	0.738463	7.38463e-05	4.19581
SD	0	0	0	0	0	0	0.0461628	4.61628e-06	0.262289	0.038517	3.8517e-06	0.218847	0.0177924	1.77924e-06	0.101093	0.00308684	3.08684e-07	0.0175389	0.0059844	5.9844e-07	0.0340023	0.0370602	3.70602e-06	0.210569	0.00922843	9.22843e-07	0.0524342
Control
Tiime point	0			30			60			90			120			5 min			10 min			15 min			20 min
	Integrated Area Under Peak			Integrated Area Under Peak			Integrated Area Under Peak			Integrated Area Under Peak			Integrated Area Under Peak			Integrated Area Under Peak			Integrated Area Under Peak			Integrated Area Under Peak			Integrated Area Under Peak
	M	M+2O		M	M+2O		M	M+2O		M	M+2O		M	M+2O		M	M+2O		M	M+2O		M	M+2O		M	M+2O
1	1.96147e+06	16428.9		7.1986e+06	79609.7		6.88214e+06	253770		6.04786e+06	193726		6.41595e+06	166737		4.33481e+06	323252		4.19984e+06	421409		3.04149e+06	488272		2.78483e+06	746513
2	1.04714e+07	40816.4		8.07604e+06	122721		7.54496e+06	143991		5.88852e+06	261079		5.71952e+06	244667		5.15803e+06	293222		3.81496e+06	336480		3.94351e+06	671256		3.13394e+06	752056
3	0	0		8.65786e+06	110229		8.7058e+06	157866		6.49018e+06	282612		6.77493e+06	308413		5.82694e+06	352594		5.15578e+06	561233		4.74926e+06	975828		3.7754e+06	1.0663e+06
	% Oxidised	umol Oxidised	Turnover (umol/mg)	% Oxidised	umol Oxidised	Turnover (umol/mg)	% Oxidised	umol Oxidised	Turnover (umol/mg)	% Oxidised	umol Oxidised	Turnover (umol/mg)	% Oxidised	umol Oxidised	Turnover (umol/mg)	% Oxidised	umol Oxidised	Turnover (umol/mg)	% Oxidised	umol Oxidised	Turnover (umol/mg)	% Oxidised	umol Oxidised	Turnover (umol/mg)	% Oxidised	umol Oxidised	Turnover (umol/mg)
1	0.00830622	8.30622e-07	0.0471944	0.0109381	1.09381e-06	0.0621482	0.0355624	3.55624e-06	0.202059	0.0310379	3.10379e-06	0.176352	0.0253297	2.53297e-06	0.143919	0.0693962	6.93962e-06	0.394296	0.0911895	9.11895e-06	0.518122	0.13833	1.3833e-05	0.785967	0.211396	2.11396e-05	1.20111
2	0.00388277	3.88277e-07	0.0220612	0.0149683	1.49683e-06	0.0850471	0.0187271	1.87271e-06	0.106404	0.0424547	4.24547e-06	0.24122	0.0410227	4.10227e-06	0.233084	0.0537899	5.37899e-06	0.305624	0.0810512	8.10512e-06	0.460518	0.145458	1.45458e-05	0.826468	0.19353	1.9353e-05	1.0996
3	0.0573335	5.73335e-06	0.325759	0.0125716	1.25716e-06	0.0714297	0.0178105	1.78105e-06	0.101196	0.0417275	4.17275e-06	0.237088	0.0435406	4.35406e-06	0.24739	0.0570584	5.70584e-06	0.324196	0.0981689	9.81689e-06	0.557778	0.170448	1.70448e-05	0.968453	0.220233	2.20233e-05	1.25132
Mean	0.00609449	6.09449e-07	0.0346278	0.012826	1.2826e-06	0.072875	0.0240333	2.40333e-06	0.136553	0.0384067	3.84067e-06	0.21822	0.036631	3.6631e-06	0.208131	0.0600815	6.00815e-06	0.341372	0.0901366	9.01366e-06	0.51214	0.151412	1.51412e-05	0.860296	0.208386	2.08386e-05	1.18401
SD	0.00312785	3.12785e-07	0.0177719	0.00202711	2.02711e-07	0.0115177	0.00999498	9.99498e-07	0.0567897	0.00639192	6.39192e-07	0.0363177	0.00986787	9.86787e-07	0.0560674	0.00823062	8.23062e-07	0.0467649	0.00860729	8.60729e-07	0.0489051	0.0168662	1.68662e-06	0.0958308	0.0136037	1.36037e-06	0.0772939
PEPTIDOMIMETIC 7
Peptdiomimetic 7 (JH2-210
Time point	0			30			60			90			120			5 min			10 min			15 min			20 min				Time (min)	JH2-21 (7)			Control
	Integrated Area Under Peak			Integrated Area Under Peak			Integrated Area Under Peak			Integrated Area Under Peak			Integrated Area Under Peak			Integrated Area Under Peak			Integrated Area Under Peak			Integrated Area Under Peak			Integrated Area Under Peak				0	0	0	3	0	0.00527	3
	M	M+2O		M	M+2O		M	M+2O		M	M+2O		M	M+2O		M	M+2O		M	M+2O		M	M+2O		M	M+2O			0.5	0.59	0.046417	3	0.09	0.020799	3
1	1.19449e+07	0		1.26721e+07	1.16555e+06		1.14565e+07	1.69729e+06		1.08241e+07	2.25706e+06		9.73597e+06	2.89093e+06		5.0195e+06	5.55997e+06		1.56714e+06	7.56675e+06		542735	8.0318e+06		181990	8.8539e+06			1	0.9	0.074708	3	0.16	0.038821	3
2	1.18231e+07	0		1.14157e+07	1.1201e+06		9.9699e+06	1.5507e+06		9.09504e+06	2.2259e+06		8.08768e+06	2.67695e+06		3.80215e+06	5.14798e+06		1.03947e+06	6.81182e+06		356358	7.26052e+06		174976	7.65498e+06			1.5	1.25	0.116955	3	0.19	0.031912	3
3	1.18889e+07	0		11567336	1.261e+06		9.93386e+06	1.7678e+06		8.90016e+06	2.33203e+06		7.85273e+06	2.86234e+06		2.29658e+06	6.43952e+06		902985	6.98405e+06		304287	7.29299e+06		128779	7.29578e+06			2	1.62	0.12448	3	0.25	0.027584	3
	% Oxidised	umol Oxidised	Turnover (umol/mg)	% Oxidised	umol Oxidised	Turnover (umol/mg)	% Oxidised	umol Oxidised	Turnover (umol/mg)	% Oxidised	umol Oxidised	Turnover (umol/mg)	% Oxidised	umol Oxidised	Turnover (umol/mg)	% Oxidised	umol Oxidised	Turnover (umol/mg)	% Oxidised	umol Oxidised	Turnover (umol/mg)	% Oxidised	umol Oxidised	Turnover (umol/mg)	% Oxidised	umol Oxidised	Turnover (umol/mg)		5	3.99	0.721285	3	0.67	0.339547	3
1	0	0	0	0.0842	8.42e-06	0.55	0.129	1.29e-05	0.84	0.1725	1.73e-05	1.12	0.2289	2.29e-05	1.49	0.5255	5.26e-05	3.43	0.8284	8.28e-05	5.4	0.9367	9.37e-05	6.11	0.9799	9.8e-05	6.39		10	5.61	0.190328	3	1.01	0.144345	3
2	0	0	0	0.0894	8.94e-06	0.58	0.1346	1.35e-05	0.88	0.1966	1.97e-05	1.28	0.2487	2.49e-05	1.62	0.5752	5.75e-05	3.75	0.8676	8.68e-05	5.66	0.9532	9.53e-05	6.21	0.9777	9.78e-05	6.37		15	6.19	0.077967	3	1.35	0.081401	3
3	0	0	0	0.0983	9.83e-06	0.64	0.1511	1.51e-05	0.98	0.2076	2.08e-05	1.35	0.2671	2.67e-05	1.74	0.7371	7.37e-05	4.81	0.8855	8.86e-05	5.77	0.9599	9.6e-05	6.26	0.9827	9.83e-05	6.41		20	6.39	0.016342	3	1.66	0.20964	3
Mean	0	0	0	0.0906	9.06e-06	0.59	0.1382	1.38e-05	0.9	0.1923	1.92e-05	1.25	0.2483	2.48e-05	1.62	0.6126	6.13e-05	3.99	0.8605	8.61e-05	5.61	0.95	9.5e-05	6.19	0.9801	9.8e-05	6.39
SD	0	0	0	0.00712013	7.12013e-07	0.0464169	0.0114598	1.14598e-06	0.0747079	0.0179402	1.79402e-06	0.116954	0.0190947	1.90947e-06	0.12448	0.110641	1.10641e-05	0.721285	0.0291953	2.91953e-06	0.190328	0.0119598	1.19598e-06	0.0779675	0.00250682	2.50682e-07	0.0163422
Control
Time point	0			30			60			90			120			5 min			10 min			15 min			20 min
	Integrated Area Under Peak			Integrated Area Under Peak			Integrated Area Under Peak			Integrated Area Under Peak			Integrated Area Under Peak			Integrated Area Under Peak			Integrated Area Under Peak			Integrated Area Under Peak			Integrated Area Under Peak
	M	M+2O		M	M+2O		M	M+2O		M	M+2O		M	M+2O		M	M+2O		M	M+2O		M	M+2O		M	M+2O
1	2.14746e+07	0		1.50757e+07	208594		1.58884e+07	448040		1.38424e+07	396009		1.37232e+07	486066		1.36701e+07	1.29305e+06		1.07676e+07	2.36223e+06		8.92623e+06	2.34594e+06		7.55299e+06	2.57825e+06
2	2.07386e+07	0		1.83159e+07	198705		1.80016e+07	316934		1.75229e+07	440100		1.66286e+07	662593		1.6913e+07	1.35099e+06		1.40342e+07	2.26521e+06		1.33156e+07	3.18883e+06		1.22675e+07	3.509e+06
3	2.11346e+07	29634.1		1.60575e+07	279453		1.53248e+07	438131		1.4843e+07	524576		1.46263e+07	651908		1.28774e+07	2.23034e+06		1.00909e+07	1.70887e+06		9.7705e+06	2.724e+06		9.29654e+06	3.73722e+06
	% Oxidised	umol Oxidised	Turnover (umol/mg)	% Oxidised	umol Oxidised	Turnover (umol/mg)	% Oxidised	umol Oxidised	Turnover (umol/mg)	% Oxidised	umol Oxidised	Turnover (umol/mg)	% Oxidised	umol Oxidised	Turnover (umol/mg)	% Oxidised	umol Oxidised	Turnover (umol/mg)	% Oxidised	umol Oxidised	Turnover (umol/mg)	% Oxidised	umol Oxidised	Turnover (umol/mg)	% Oxidised	umol Oxidised	Turnover (umol/mg)
1	0	0	0	0.0136	1.36e-06	0.09	0.0274	2.74e-06	0.18	0.0278	2.78e-06	0.18	0.0342	3.42e-06	0.22	0.0864	8.64e-06	0.56	0.1799	1.8e-05	1.17	0.2081	2.08e-05	1.36	0.2545	2.54e-05	1.66
2	0	0	0	0.0107	1.07e-06	0.07	0.0173	1.73e-06	0.11	0.0245	2.45e-06	0.16	0.0383	3.83e-06	0.25	0.074	7.4e-06	0.48	0.139	1.39e-05	0.91	0.1932	1.93e-05	1.26	0.2224	2.22e-05	1.45
3	0.0014	1.4e-07	0.01	0.0171	1.71e-06	0.11	0.0278	2.78e-06	0.18	0.0341	3.41e-06	0.22	0.0427	4.27e-06	0.28	0.1476	1.48e-05	0.96	0.1448	1.45e-05	0.94	0.218	2.18e-05	1.42	0.2867	2.87e-05	1.87
Mean	0.0005	4.67e-08	0	0.0138	1.38e-06	0.09	0.0242	2.42e-06	0.16	0.0288	2.88e-06	0.19	0.0384	3.84e-06	0.25	0.1027	1.03e-05	0.67	0.1546	1.55e-05	1.01	0.2064	2.06e-05	1.35	0.2545	2.55e-05	1.66
SD	0.0008084	8.08404e-08	0.00527008	0.0031905	3.1905e-07	0.0207992	0.00595487	5.95487e-07	0.0388205	0.00489514	4.89514e-07	0.031912	0.0042313	4.2313e-07	0.0275844	0.0394284	3.94284e-06	0.339547	0.0221418	2.21418e-06	0.144345	0.0124866	1.24866e-06	0.0814014	0.0321577	3.21577e-06	0.20964
PEPTIDOMIMETIC 8
Peptidomimetic 8 (JH2-33)
Time point	0			30			60			90			120			5 min			10 min			15 min			20 min				Time (min)	JH2-33 (8)			Control
	Integrated Area Under Peak			Integrated Area Under Peak			Integrated Area Under Peak			Integrated Area Under Peak			Integrated Area Under Peak			Integrated Area Under Peak			Integrated Area Under Peak			Integrated Area Under Peak			Integrated Area Under Peak				0	0	0	3	0	0	3
	M	M+2O		M	M+2O		M	M+2O		M	M+2O		M	M+2O		M	M+2O		M	M+2O		M	M+2O		M	M+2O			0.5	0	0	3	0.08	0.07	3
1	1.95192e+06	0		904850	0		1.84536e+06	10655		1.85093e+06	81428.9		1.59818e+06	99735.5		989218	282095		673080	532939		353662	518506		213938	873628			1	0.12	0.1	3	0.05	0.02	3
2	2.68061e+06	0		1.81857e+06	0		1.95378e+06	80154.4		1.67521e+06	81598.6		1.51754e+06	102215		1.00201e+06	197329		562181	570978		262623	805899		113450	818612			1.5	0.28	0.06	3	0.12	0.06	3
3	2.73721e+06	0		2.11451e+06	0		2.07405e+06	36856.4		1.95756e+06	128879		1.61724e+06	100207		1.13122e+06	267869		622294	629851		345842	772256		218098	872595			2	0.34	0.02	3	0.17	0.1	3
	% Oxidised	umol Oxidised	Turnover (umol/mg)	% Oxidised	umol Oxidised	Turnover (umol/mg)	% Oxidised	umol Oxidised	Turnover (umol/mg)	% Oxidised	umol Oxidised	Turnover (umol/mg)	% Oxidised	umol Oxidised	Turnover (umol/mg)	% Oxidised	umol Oxidised	Turnover (umol/mg)	% Oxidised	umol Oxidised	Turnover (umol/mg)	% Oxidised	umol Oxidised	Turnover (umol/mg)	% Oxidised	umol Oxidised	Turnover (umol/mg)		5	1.09	0.16	3	0.43	0.12	3
1	0	0	0	0	0	0	0.00574082	5.74082e-07	0.0326183	0.0421396	4.21396e-06	0.239429	0.05874	5.874e-06	0.33375	0.221893	2.21893e-05	1.26075	0.441899	4.41899e-05	2.51079	0.594502	5.94502e-05	3.37785	0.803287	8.03287e-05	4.56413		10	2.74	0.2	3	0.78	0.54	3
2	0	0	0	0	0	0	0.0394085	3.94085e-06	0.223912	0.046447	4.6447e-06	0.263903	0.063105	6.3105e-06	0.358551	0.164531	1.64531e-05	0.934836	0.503881	5.03881e-05	2.86296	0.754218	7.54218e-05	4.28533	0.878281	8.78281e-05	4.99023		15	3.86	0.46	3	1.36	0.36	3
3	0	0	0	0	0	0	0.01746	1.746e-06	0.0992046	0.0617701	6.17701e-06	0.350966	0.0583467	5.83467e-06	0.331515	0.19146	1.9146e-05	1.08784	0.503018	5.03018e-05	2.85805	0.690687	6.90687e-05	3.92436	0.800037	8.00037e-05	4.54567		20	4.7	0.25	3	1.5	0.83	3
Mean	0	0	0	0	0	0	0.0208698	2.08698e-06	0.118578	0.0501189	5.01189e-06	0.284766	0.0600639	6.00639e-06	0.341272	0.192628	1.92628e-05	1.09448	0.482933	4.82933e-05	2.74394	0.679803	6.79803e-05	3.86251	0.827202	8.27202e-05	4.70001
SD	0	0	0	0	0	0	0.0170909	1.70909e-06	0.0971071	0.0103175	1.03175e-06	0.0586223	0.00264104	2.64104e-07	0.0150059	0.0286987	2.86987e-06	0.163061	0.0355387	3.55387e-06	0.201924	0.0804124	8.04124e-06	0.456889	0.0442655	4.42655e-06	0.251509
Control
Time point	0			30			60			90			120			5 min			10 min			15 min			20 min
	Integrated Area Under Peak			Integrated Area Under Peak			Integrated Area Under Peak			Integrated Area Under Peak			Integrated Area Under Peak			Integrated Area Under Peak			Integrated Area Under Peak			Integrated Area Under Peak			Integrated Area Under Peak
	M	M+2O		M	M+2O		M	M+2O		M	M+2O		M	M+2O		M	M+2O		M	M+2O		M	M+2O		M	M+2O
1	6.41978e+06	0		4.9343e+06	98815.5		6.56777e+06	80605		5.32087e+06	174906		2.38651e+06	124049		5.71547e+06	743827		1.65934e+06	539193		2.37034e+06	1.06731e+06		2.12756e+06	1.49174e+06
2	7.97464e+06	0		5.40238e+06	0		6.10424e+06	54511.1		2.86766e+06	58607.3		4.6365e+06	105275		3.02745e+06	126062		3.46077e+06	363443		1.95942e+06	554551		2.26697e+06	781417
3	8.60289e+06	5530.58		5.15545e+06	108488		6.96924e+06	40913		6.63532e+06	76031.5		6.36819e+06	102077		5.42304e+06	406016		4.16351e+06	313149		3.26982e+06	748964		3.12841e+06	431640
	% Oxidised	umol Oxidised	Turnover (umol/mg)	% Oxidised	umol Oxidised	Turnover (umol/mg)	% Oxidised	umol Oxidised	Turnover (umol/mg)	% Oxidised	umol Oxidised	Turnover (umol/mg)	% Oxidised	umol Oxidised	Turnover (umol/mg)	% Oxidised	umol Oxidised	Turnover (umol/mg)	% Oxidised	umol Oxidised	Turnover (umol/mg)	% Oxidised	umol Oxidised	Turnover (umol/mg)	% Oxidised	umol Oxidised	Turnover (umol/mg)
1	0	0	0	0.0196331	1.96331e-06	0.111552	0.012124	1.2124e-06	0.0688864	0.0318255	3.18255e-06	0.180827	0.0494108	4.94108e-06	0.280743	0.115156	1.15156e-05	0.654295	0.245251	2.45251e-05	1.39347	0.310476	3.10476e-05	1.76407	0.412163	4.12163e-05	2.34184
2	0	0	0	0	0	0	0.008851	8.851e-07	0.0502898	0.020028	2.0028e-06	0.113796	0.0222016	2.22016e-06	0.126146	0.0399753	3.99753e-06	0.227132	0.0950371	9.50371e-06	0.539984	0.220588	2.20588e-05	1.25334	0.256338	2.56338e-05	1.45646
3	0.000642462	6.42462e-08	0.00365035	0.0206097	2.06097e-06	0.117101	0.00583625	5.83625e-07	0.0331605	0.0113288	1.13288e-06	0.0643681	0.0157763	1.57763e-06	0.0896383	0.0696538	6.96538e-06	0.39576	0.0699514	6.99514e-06	0.397451	0.186366	1.86366e-05	1.0589	0.121246	1.21246e-05	0.688895
Mean	0.000214154	2.14154e-08	0.00121678	0.0134143	1.34143e-06	0.0762175	0.00893709	8.93709e-07	0.0507789	0.0210608	2.10608e-06	0.119663	0.0291296	2.91296e-06	0.165509	0.0749283	7.49283e-06	0.425729	0.136747	1.36747e-05	0.776969	0.239143	2.39143e-05	1.35877	0.263249	2.63249e-05	1.49573
SD	0.000370926	3.70926e-08	0.00210753	0.0116274	1.16274e-06	0.0660646	0.00314476	3.14476e-07	0.017868	0.0102873	1.02873e-06	0.0584506	0.0178555	1.78555e-06	0.101451	0.0378669	3.78669e-06	0.119238	0.0948011	9.48011e-06	0.538643	0.0641022	6.41022e-06	0.364217	0.145582	1.45582e-05	0.827169
PEPTIDOMIMETIC 9
Peptidomimetic 9 (JH2-15)
Time point	0			30			60			90			120			5 min			10 min			15 min			20 min				Time (min)	JH2-15 (New 9)			Control
	Integrated Area Under Peak			Integrated Area Under Peak			Integrated Area Under Peak			Integrated Area Under Peak			Integrated Area Under Peak			Integrated Area Under Peak			Integrated Area Under Peak			Integrated Area Under Peak			Integrated Area Under Peak				0	0	0	3	0.02	0.001592	3
	M	M+2O		M	M+2O		M	M+2O		M	M+2O		M	M+2O		M	M+2O		M	M+2O		M	M+2O		M	M+2O			0.5	0	0	3	0.04	0.033562	3
1	1.6425e+06	0		1.42528e+06	0		1.22408e+06	0		1.10989e+06	0		1.10003e+06	88991.5		618089	147799		289129	190674		151588	270748		16906.9	304154			1	0.11	0.191811	3	0.07	0.023368	3
2	1.75926e+06	0		1.42897e+06	0		999000	53644.7		1.03166e+06	0		1.10828e+06	86798.9		644974	129592		290195	228422		144769	297199		73420.1	636782			1.5	0.13	0.233501	3	0.12	0.048164	3
3	1.7136e+06	0		1.25524e+06	0		1.10526e+06	0		1.05438e+06	69738.5		974882	24964.6		572431	133359		252446	215486		95098.9	272148		0	356680			2	0.37	0.183699	3	0.16	0.024298	3
	% Oxidised	umol Oxidised	Turnover (umol/mg)	% Oxidised	umol Oxidised	Turnover (umol/mg)	% Oxidised	umol Oxidised	Turnover (umol/mg)	% Oxidised	umol Oxidised	Turnover (umol/mg)	% Oxidised	umol Oxidised	Turnover (umol/mg)	% Oxidised	umol Oxidised	Turnover (umol/mg)	% Oxidised	umol Oxidised	Turnover (umol/mg)	% Oxidised	umol Oxidised	Turnover (umol/mg)	% Oxidised	umol Oxidised	Turnover (umol/mg)		5	1.19	0.089992	3	0.36	0.020236	3
1	0	0	0	0	0	0	0	0	0	0	0	0	0.0748442	7.48442e-06	0.487918	0.192977	1.92977e-05	1.25804	0.397401	3.97401e-05	2.59071	0.641073	6.41073e-05	4.17923	0.947341	9.47341e-05	6.17582		10	2.82	0.210193	3	0.68	0.139971	3
2	0	0	0	0	0	0	0.0509619	5.09619e-06	0.332226	0	0	0	0.0726305	7.26305e-06	0.473487	0.16731	1.6731e-05	1.09071	0.440445	4.40445e-05	2.87131	0.672444	6.72444e-05	4.38374	0.896621	8.96621e-05	5.84518		15	4.46	0.333326	3	1.35	0.269874	3
3	0	0	0	0	0	0	0	0	0	0.0620384	6.20384e-06	0.404435	0.0249684	2.49684e-06	0.162772	0.18895	1.8895e-05	1.23179	0.460507	4.60507e-05	3.0021	0.741049	7.41049e-05	4.83099	1	0.0001	6.51912		20	6.18	0.33699	3	1.76	0.637594	3
Mean	0	0	0	0	0	0	0.0169873	1.69873e-06	0.110742	0.0206795	2.06795e-06	0.134812	0.057481	5.7481e-06	0.374726	0.183079	1.83079e-05	1.19351	0.432784	4.32784e-05	2.82137	0.684855	6.84855e-05	4.46465	0.947987	9.47987e-05	6.18004
SD	0	0	0	0	0	0	0.0294228	2.94228e-06	0.191811	0.0358179	3.58179e-06	0.233501	0.0281785	2.81785e-06	0.183699	0.0138044	1.38044e-06	0.0899922	0.0322426	3.22426e-06	0.210193	0.0511306	5.11306e-06	0.333326	0.0516926	5.16926e-06	0.33699
Control
Time point	0			30			60			90			120			5 min			10 min			15 min			20 min
	Integrated Area Under Peak			Integrated Area Under Peak			Integrated Area Under Peak			Integrated Area Under Peak			Integrated Area Under Peak			Integrated Area Under Peak			Integrated Area Under Peak			Integrated Area Under Peak			Integrated Area Under Peak
	M	M+2O		M	M+2O		M	M+2O		M	M+2O		M	M+2O		M	M+2O		M	M+2O		M	M+2O		M	M+2O
1	8.32756e+06	18905		6.51194e+06	34935.5		5.77649e+06	86004.1		4.71228e+06	119978		4.5956e+06	135029		3.67433e+06	242572		2.21561e+06	326188		1.85158e+06	609990		1.26357e+06	785705
2	8.11979e+06	19250.5		6.76933e+06	16957.9		6.3611e+06	50000.6		5.28945e+06	100493		5.55312e+06	119641		4.69802e+06	241381		3.69645e+06	376555		3.27907e+06	874291		2.53657e+06	688907
3	7.21125e+06	19734.1		5.2639e+06	66573.6		4.47928e+06	42794.7		2.76399e+06	28242		3.84586e+06	98332.7		3.28534e+06	184815		2.22546e+06	219984		1.90908e+06	377632		1.68824e+06	460823
	% Oxidised	umol Oxidised	Turnover (umol/mg)	% Oxidised	umol Oxidised	Turnover (umol/mg)	% Oxidised	umol Oxidised	Turnover (umol/mg)	% Oxidised	umol Oxidised	Turnover (umol/mg)	% Oxidised	umol Oxidised	Turnover (umol/mg)	% Oxidised	umol Oxidised	Turnover (umol/mg)	% Oxidised	umol Oxidised	Turnover (umol/mg)	% Oxidised	umol Oxidised	Turnover (umol/mg)	% Oxidised	umol Oxidised	Turnover (umol/mg)
1	0.00226503	2.26503e-07	0.014766	0.0053362	5.3362e-07	0.0347873	0.0146702	1.46702e-06	0.0956368	0.0248285	2.48285e-06	0.16186	0.0285436	2.85436e-06	0.186079	0.0619296	6.19296e-06	0.403726	0.12833	1.2833e-05	0.836598	0.247806	2.47806e-05	1.61547	0.383406	3.83406e-05	2.49947
2	0.00236521	2.36521e-07	0.0154191	0.00249885	2.49885e-07	0.0162903	0.00779907	7.79907e-07	0.0508431	0.0186445	1.86445e-06	0.121546	0.0210905	2.10905e-06	0.137491	0.0488685	4.88685e-06	0.31858	0.0924514	9.24514e-06	0.602702	0.210502	2.10502e-05	1.37229	0.213583	2.13583e-05	1.39237
3	0.0027291	2.7291e-07	0.0177913	0.0124892	1.24892e-06	0.0814189	0.0094635	9.4635e-07	0.0616937	0.0101145	1.01145e-06	0.0659376	0.024931	2.4931e-06	0.162528	0.0532584	5.32584e-06	0.347198	0.0899566	8.99566e-06	0.586438	0.165142	1.65142e-05	1.07658	0.21443	2.1443e-05	1.39789
Mean	0.00245311	2.45311e-07	0.0159921	0.00677477	6.77477e-07	0.0441655	0.0106443	1.06443e-06	0.0693912	0.0178625	1.78625e-06	0.116448	0.024855	2.4855e-06	0.162033	0.0546855	5.46855e-06	0.356501	0.103579	1.03579e-05	0.675246	0.207816	2.07816e-05	1.35478	0.270473	2.70473e-05	1.76324
SD	0.000244203	2.44203e-08	0.00159199	0.00514821	5.14821e-07	0.0335618	0.00358452	3.58452e-07	0.0233679	0.0073881	7.3881e-07	0.0481639	0.00372717	3.72717e-07	0.0242979	0.00664643	6.64643e-07	0.020236	0.0214709	2.14709e-06	0.139971	0.0413973	4.13973e-06	0.269874	0.0978037	9.78037e-06	0.637594
PEPTIDOMIMETIC 10
Peptdiomimetic 10 (JH2-36)
Time point	0			30			60			90			120			5 min			10 min			15 min			20 min				Time (min)	JH2-36 (new 10)			Control
	Integrated Area Under Peak			Integrated Area Under Peak			Integrated Area Under Peak			Integrated Area Under Peak			Integrated Area Under Peak			Integrated Area Under Peak			Integrated Area Under Peak			Integrated Area Under Peak			Integrated Area Under Peak				0	0	0	3	0	0	3
	M	M+2O		M	M+2O		M	M+2O		M	M+2O		M	M+2O		M	M+2O		M	M+2O		M	M+2O		M	M+2O			0.5	0	0	3	0.07	0.08	3
1	2.18972e+06	0		1731175	0		1.65181e+06	0		1.68981e+06	16733.7		1.49623e+06	5774.67		1.07888e+06	143834		644522	165087		412041	295843		153855	279837			1	0.05	0.09	3	0.1	0.14	3
2	2.1391e+06	0		1.73371e+06	0		1.8489e+06	44948.2		1.55524e+06	0		1.44209e+06	0		1.03162e+06	121406		634495	195933		395782	266971		177793	204390			1.5	0.02	0.04	3	0.06	0.01	3
3	2.31793e+06	0		1.895e+06	0		1.81645e+06	0		1.49116e+06	0		1.49807e+06	22591.8		995341	110835		607499	218688		288164	236121		122665	198241			2	0.04	0.05	3	0.15	0.06	3
	% Oxidised	umol Oxidised	Turnover (umol/mg)	% Oxidised	umol Oxidised	Turnover (umol/mg)	% Oxidised	umol Oxidised	Turnover (umol/mg)	% Oxidised	umol Oxidised	Turnover (umol/mg)	% Oxidised	umol Oxidised	Turnover (umol/mg)	% Oxidised	umol Oxidised	Turnover (umol/mg)	% Oxidised	umol Oxidised	Turnover (umol/mg)	% Oxidised	umol Oxidised	Turnover (umol/mg)	% Oxidised	umol Oxidised	Turnover (umol/mg)		5	0.73	0.06	3	0.32	0.05	3
1	0	0	0	0	0	0	0	0	0	0.00980562	9.80562e-07	0.0667049	0.00384464	3.84464e-07	0.026154	0.117635	1.17635e-05	0.800238	0.20391	2.0391e-05	1.38714	0.417925	4.17925e-05	2.84303	0.645243	6.45243e-05	4.38941		10	1.6	0.21	3	0.66	0.33	3
2	0	0	0	0	0	0	0.0237338	2.37338e-06	0.161454	0	0	0	0	0	0	0.105293	1.05293e-05	0.716282	0.235942	2.35942e-05	1.60505	0.402822	4.02822e-05	2.74028	0.534797	5.34797e-05	3.63807		15	2.88	0.17	3	1.44	0.49	3
3	0	0	0	0	0	0	0	0	0	0	0	0	0.0148566	1.48566e-06	0.101065	0.100196	1.00196e-05	0.681607	0.264696	2.64696e-05	1.80065	0.450368	4.50368e-05	3.06373	0.617754	6.17754e-05	4.20241		20	4.08	0.39	3	1.34	0.25	3
Mean	0	0	0	0	0	0	0.00791125	7.91125e-07	0.053818	0.00326854	3.26854e-07	0.022235	0.00623374	6.23374e-07	0.0424064	0.107708	1.07708e-05	0.732709	0.234849	2.34849e-05	1.59761	0.423705	4.23705e-05	2.88235	0.599265	5.99265e-05	4.07663
SD	0	0	0	0	0	0	0.0137027	1.37027e-06	0.0932156	0.00566128	5.66128e-07	0.0385121	0.00771105	7.71105e-07	0.0524561	0.00896671	8.96671e-07	0.060998	0.0304077	3.04077e-06	0.206855	0.0242945	2.42945e-06	0.165269	0.0574978	5.74978e-06	0.391141
Control
Time point	0			30			60			90			120			5 min			10 min			15 min			20 min
	Integrated Area Under Peak			Integrated Area Under Peak			Integrated Area Under Peak			Integrated Area Under Peak			Integrated Area Under Peak			Integrated Area Under Peak			Integrated Area Under Peak			Integrated Area Under Peak			Integrated Area Under Peak
	M	M+2O		M	M+2O		M	M+2O		M	M+2O		M	M+2O		M	M+2O		M	M+2O		M	M+2O		M	M+2O
1	8.42985e+06	0		6.94023e+06	10703.3		6.43811e+06	258708		5.91468e+06	67558.1		4.92594e+06	93071.3		4.68556e+06	278221		4.21199e+06	290862		3.40388e+06	514229		2.11684e+06	590853
2	7.01104e+06	0		5.73347e+06	34899.6		1.94177e+06	0		4.38491e+06	33110.9		4.04471e+06	68568.5		2.79975e+06	137021		3.02584e+06	245785		1.88075e+06	696492		1.09702e+06	308338
3	9.22245e+06	0		5.08279e+06	128413		5.47718e+06	28144		5.10404e+06	42878.3		5.01013e+06	164045		4.08052e+06	157402		1.37331e+06	247535		730143	221308		521674	95715.4
	% Oxidised	umol Oxidised	Turnover (umol/mg)	% Oxidised	umol Oxidised	Turnover (umol/mg)	% Oxidised	umol Oxidised	Turnover (umol/mg)	% Oxidised	umol Oxidised	Turnover (umol/mg)	% Oxidised	umol Oxidised	Turnover (umol/mg)	% Oxidised	umol Oxidised	Turnover (umol/mg)	% Oxidised	umol Oxidised	Turnover (umol/mg)	% Oxidised	umol Oxidised	Turnover (umol/mg)	% Oxidised	umol Oxidised	Turnover (umol/mg)
1	0	0	0	0.00153984	1.53984e-07	0.0104751	0.0386316	3.86316e-06	0.2628	0.0112931	1.12931e-06	0.0768239	0.0185437	1.85437e-06	0.126148	0.0560502	5.60502e-06	0.381294	0.0645952	6.45952e-06	0.439423	0.131244	1.31244e-05	0.892817	0.218213	2.18213e-05	1.48444
2	0	0	0	0.00605016	6.05016e-07	0.0411576	0	0	0	0.00749452	7.49452e-07	0.0509832	0.01667	1.667e-06	0.113401	0.046657	4.6657e-06	0.317395	0.0751263	7.51263e-06	0.511063	0.270247	2.70247e-05	1.83841	0.219401	2.19401e-05	1.49252
3	0	0	0	0.0246417	2.46417e-06	0.167631	0.00511214	5.11214e-07	0.0347765	0.00833088	8.33088e-07	0.0566726	0.0317046	3.17046e-06	0.215677	0.0371414	3.71414e-06	0.252663	0.15272	1.5272e-05	1.03891	0.2326	2.326e-05	1.58232	0.155033	1.55033e-05	1.05464
Mean	0	0	0	0.0107439	1.07439e-06	0.0730878	0.0145812	1.45812e-06	0.0991921	0.0090395	9.0395e-07	0.0614932	0.0223061	2.23061e-06	0.151742	0.0466162	4.66162e-06	0.317117	0.0974805	9.74805e-06	0.663133	0.211364	2.11364e-05	1.43785	0.197549	1.97549e-05	1.34387
SD	0	0	0	0.0122453	1.22453e-06	0.0833014	0.0209845	2.09845e-06	0.142751	0.00199598	1.99598e-07	0.0135781	0.00819303	8.19303e-07	0.0557349	0.00945444	9.45444e-07	0.0457725	0.0481278	4.81278e-06	0.3274	0.0718935	7.18935e-06	0.489071	0.0368251	3.68251e-06	0.250511
PETPIDOMIMETIC 11
Peptidomimetic 11 (JH2-17)
Time point	0			30			60			90			120			5 min			10 min			15 min			20 min				Time (min)	JH2-17 (new 11)			Control
	Integrated Area Under Peak			Integrated Area Under Peak			Integrated Area Under Peak			Integrated Area Under Peak			Integrated Area Under Peak			Integrated Area Under Peak			Integrated Area Under Peak			Integrated Area Under Peak			Integrated Area Under Peak				0	0	0	3	0	0	3
	M	M+2O		M	M+2O		M	M+2O		M	M+2O		M	M+2O		M	M+2O		M	M+2O		M	M+2O		M	M+2O			0.5	0	0	3	0.05	0.02	3
1	2.19447e+06	0		1.77307e+06	0		1.7012e+06	0		1.42843e+06	58065.8		1.27968e+06	88385.3		689802	192901		319629	343575		120420	485972		0	376055			1	0.01	0.01	3	0.25	0.14	3
2	2.15157e+06	0		1.77663e+06	0		1.48302e+06	5887.22		1.28045e+06	36015		1.14868e+06	80377.2		596786	187148		267832	316788		78551.3	336352		0	330909			1.5	0.18	0.04	3	0.21	0.1	3
3	2.51595e+06	0		1.63655e+06	0		1.19965e+06	0		1.18965e+06	34927.5		1.12072e+06	78466.5		610546	204593		234707	300942		63592.9	285556		0	291622			2	0.37	0	3	0.23	0.06	3
	% Oxidised	umol Oxidised	Turnover (umol/mg)	% Oxidised	umol Oxidised	Turnover (umol/mg)	% Oxidised	umol Oxidised	Turnover (umol/mg)	% Oxidised	umol Oxidised	Turnover (umol/mg)	% Oxidised	umol Oxidised	Turnover (umol/mg)	% Oxidised	umol Oxidised	Turnover (umol/mg)	% Oxidised	umol Oxidised	Turnover (umol/mg)	% Oxidised	umol Oxidised	Turnover (umol/mg)	% Oxidised	umol Oxidised	Turnover (umol/mg)		5	1.34	0.09	3	0.53	0.16	3
1	0	0	0	0	0	0	0	0	0	0.0390621	3.90621e-06	0.221944	0.0646061	6.46061e-06	0.36708	0.218535	2.18535e-05	1.24167	0.518053	5.18053e-05	2.94348	0.801415	8.01415e-05	4.5535	1	0.0001	5.68182		10	3.07	0.12	3	1.21	0.3	3
2	0	0	0	0	0	0	0.00395406	3.95406e-07	0.0224662	0.0273573	2.73573e-06	0.155439	0.0653977	6.53977e-06	0.371578	0.238729	2.38729e-05	1.35641	0.54187	5.4187e-05	3.07881	0.810676	8.10676e-05	4.60611	1	0.0001	5.68182		15	4.6	0.05	3	1.58	0.17	3
3	0	0	0	0	0	0	0	0	0	0.028522	2.8522e-06	0.162057	0.0654333	6.54333e-06	0.37178	0.250992	2.50992e-05	1.42609	0.561827	5.61827e-05	3.1922	0.817863	8.17863e-05	4.64695	1	0.0001	5.68182		20	5.68	0	3	1.93	0.21	3
Mean	0	0	0	0	0	0	0.00131802	1.31802e-07	0.00748874	0.0316472	3.16472e-06	0.179813	0.0651457	6.51457e-06	0.370146	0.236085	2.36085e-05	1.34139	0.540583	5.40583e-05	3.0715	0.809985	8.09985e-05	4.60219	1	0.0001	5.68182
SD	0	0	0	0	0	0	0.00228288	2.28288e-07	0.0129709	0.00644791	6.44791e-07	0.0366359	0.000467622	4.67622e-08	0.00265694	0.0163892	1.63892e-06	0.0931206	0.0219154	2.19154e-06	0.12452	0.00824553	8.24553e-07	0.0468496	0	0	1.08779e-15
Control
Time point	0			30			60			90			120			5 min			10 min			15 min			20 min
	Integrated Area Under Peak			Integrated Area Under Peak			Integrated Area Under Peak			Integrated Area Under Peak			Integrated Area Under Peak			Integrated Area Under Peak			Integrated Area Under Peak			Integrated Area Under Peak			Integrated Area Under Peak
	M	M+2O		M	M+2O		M	M+2O		M	M+2O		M	M+2O		M	M+2O		M	M+2O		M	M+2O		M	M+2O
1	9.45654e+06	0		7.36392e+06	75456.1		6.45691e+06	331466		6.48742e+06	169339		6.23215e+06	327489		4.8701e+06	474549		3.45337e+06	942372		2.00189e+06	685001		1.71356e+06	758981
2	8.51354e+06	0		6.86447e+06	78153		6.19184e+06	435255		5.56129e+06	170935		5.63177e+06	244235		4.93776e+06	643156		3.20025e+06	1.16004e+06		440808	198940		1.27376e+06	782500
3	8.73994e+06	0		5.75741e+06	35135.5		6.67403e+06	108678		6.00089e+06	365180		5.43191e+06	162288		4.84041e+06	400618		2.77169e+06	526729		2.27898e+06	834821		2.04153e+06	1.02375e+06
	% Oxidised	umol Oxidised	Turnover (umol/mg)	% Oxidised	umol Oxidised	Turnover (umol/mg)	% Oxidised	umol Oxidised	Turnover (umol/mg)	% Oxidised	umol Oxidised	Turnover (umol/mg)	% Oxidised	umol Oxidised	Turnover (umol/mg)	% Oxidised	umol Oxidised	Turnover (umol/mg)	% Oxidised	umol Oxidised	Turnover (umol/mg)	% Oxidised	umol Oxidised	Turnover (umol/mg)	% Oxidised	umol Oxidised	Turnover (umol/mg)
1	0	0	0	0.0101428	1.01428e-06	0.0576296	0.0488284	4.88284e-06	0.277434	0.0254386	2.54386e-06	0.144538	0.0499249	4.99249e-06	0.283664	0.0887895	8.87895e-06	0.504486	0.214383	2.14383e-05	1.21809	0.254942	2.54942e-05	1.44853	0.306965	3.06965e-05	1.74412
2	0	0	0	0.011257	1.1257e-06	0.0639601	0.0656781	6.56781e-06	0.373171	0.02982	2.982e-06	0.169432	0.0415648	4.15648e-06	0.236164	0.115242	1.15242e-05	0.654784	0.266047	2.66047e-05	1.51163	0.310966	3.10966e-05	1.76685	0.380546	3.80546e-05	2.16219
3	0	0	0	0.00606563	6.06563e-07	0.0344638	0.0160228	1.60228e-06	0.0910387	0.0573635	5.73635e-06	0.325929	0.0290101	2.90101e-06	0.16483	0.0764389	7.64389e-06	0.434312	0.159691	1.59691e-05	0.907336	0.268104	2.68104e-05	1.52332	0.333982	3.33982e-05	1.89763
Mean	0	0	0	0.00915514	9.15514e-07	0.0520178	0.0435098	4.35098e-06	0.247215	0.0375407	3.75407e-06	0.213299	0.0401666	4.01666e-06	0.228219	0.0934901	9.34901e-06	0.531194	0.213374	2.13374e-05	1.21235	0.278004	2.78004e-05	1.57957	0.340498	3.40498e-05	1.93464
SD	0	0	0	0.00273297	2.73297e-07	0.0155283	0.0252513	2.52513e-06	0.143473	0.0173062	1.73062e-06	0.0983309	0.0105273	1.05273e-06	0.0598141	0.019824	1.9824e-06	0.155898	0.0531851	5.31851e-06	0.302188	0.0292949	2.92949e-06	0.166448	0.0372206	3.72206e-06	0.211481
PEPTIDOMIMETIC 12
Peptdiomimetic 12 (JH2-30)
Time point	0			30			60			90			120			5 min			10 min			15 min			20 min				Time (min)	JH2-30 (new 12)			Control
	Integrated Area Under Peak			Integrated Area Under Peak			Integrated Area Under Peak			Integrated Area Under Peak			Integrated Area Under Peak			Integrated Area Under Peak			Integrated Area Under Peak			Integrated Area Under Peak			Integrated Area Under Peak				0	0	0	3	0.01	0.01	3
	M	M+2O		M	M+2O		M	M+2O		M	M+2O		M	M+2O		M	M+2O		M	M+2O		M	M+2O		M	M+2O			0.5	0	0	3	0.02	0.02	3
1	1.48254e+06	0		1.41282e+06	0		1.36147e+06	0		1.54066e+06	166054		1.24864e+06	20574.9		819927	190986		374772	203959		211451	326023		92036.7	402590			1	0	0	3	0.03	0.03	3
2	1.63918e+06	0		1.53877e+06	0		1.49641e+06	0		1.43755e+06	142936		1.18005e+06	10633.4		781114	188499		378005	271186		169923	342742		88677.5	419260			1.5	0.44	0.35	3	0.09	0.02	3
3	1.57992e+06	0		1.50394e+06	0		1.25459e+06	0		1.15087e+06	5963.25		1.08505e+06	38718.5		683606	164921		282789	458734		128247	379097		34375.6	407228			2	0.14	0.09	3	0.12	0.07	3
	% Oxidised	umol Oxidised	Turnover (umol/mg)	% Oxidised	umol Oxidised	Turnover (umol/mg)	% Oxidised	umol Oxidised	Turnover (umol/mg)	% Oxidised	umol Oxidised	Turnover (umol/mg)	% Oxidised	umol Oxidised	Turnover (umol/mg)	% Oxidised	umol Oxidised	Turnover (umol/mg)	% Oxidised	umol Oxidised	Turnover (umol/mg)	% Oxidised	umol Oxidised	Turnover (umol/mg)	% Oxidised	umol Oxidised	Turnover (umol/mg)		5	1.31	0.02	3	0.24	0.06	3
1	0	0	0	0	0	0	0	0	0	0.0972947	9.72947e-06	0.661869	0.0162108	1.62108e-06	0.110277	0.188925	1.88925e-05	1.2852	0.352425	3.52425e-05	2.39745	0.606584	6.06584e-05	4.12642	0.813927	8.13927e-05	5.53692		10	3.15	0.94	3	0.45	0.03	3
2	0	0	0	0	0	0	0	0	0	0.0904384	9.04384e-06	0.615227	0.00893054	8.93054e-07	0.060752	0.194406	1.94406e-05	1.32249	0.41773	4.1773e-05	2.8417	0.66855	6.6855e-05	4.54796	0.825417	8.25417e-05	5.61508		15	4.59	0.48	3	1	0.27	3
3	0	0	0	0	0	0	0	0	0	0.0051548	5.1548e-07	0.0350667	0.0344541	3.44541e-06	0.234382	0.194361	1.94361e-05	1.32219	0.618638	6.18638e-05	4.20842	0.747219	7.47219e-05	5.08312	0.922157	9.22157e-05	6.27318		20	5.81	0.4	3	1	0.13	3
Mean	0	0	0	0	0	0	0	0	0	0.064296	6.4296e-06	0.437388	0.0198651	1.98651e-06	0.135137	0.192564	1.92564e-05	1.30996	0.462931	4.62931e-05	3.14919	0.674117	6.74117e-05	4.58583	0.853834	8.53834e-05	5.80839
SD	0	0	0	0	0	0	0	0	0	0.0513323	5.13323e-06	0.3492	0.0131483	1.31483e-06	0.0894445	0.0031518	3.1518e-07	0.0214408	0.138743	1.38743e-05	0.943832	0.0704828	7.04828e-06	0.479475	0.0594482	5.94482e-06	0.40441
Control
Time point	0			30			60			90			120			5 min			10 min			15 min			20 min
	Integrated Area Under Peak			Integrated Area Under Peak			Integrated Area Under Peak			Integrated Area Under Peak			Integrated Area Under Peak			Integrated Area Under Peak			Integrated Area Under Peak			Integrated Area Under Peak			Integrated Area Under Peak
	M	M+2O		M	M+2O		M	M+2O		M	M+2O		M	M+2O		M	M+2O		M	M+2O		M	M+2O		M	M+2O
1	1.64278e+06	0		7.19601e+06	31541.7		6.16723e+06	23149		6.2966e+06	100071		5.92309e+06	177573		4.29916e+06	192116		4.10793e+06	285543		3.46031e+06	401511		3.5461e+06	537314
2	1.30576e+07	29723.3		5.73127e+06	36305.2		3.70808e+06	33854.3		5.11106e+06	57511.3		5.05704e+06	68942.8		4.10436e+06	166830		3.41228e+06	227032		2.40657e+06	531925		2.37568e+06	388991
3	7.54978e+06	0		6.5831e+06	0		3.11565e+06	0		6.37345e+06	87579		5.34496e+06	49684.5		4.62475e+06	122427		3.43488e+06	264181		3.42224e+06	632699		1.38736e+06	282699
	% Oxidised	umol Oxidised	Turnover (umol/mg)	% Oxidised	umol Oxidised	Turnover (umol/mg)	% Oxidised	umol Oxidised	Turnover (umol/mg)	% Oxidised	umol Oxidised	Turnover (umol/mg)	% Oxidised	umol Oxidised	Turnover (umol/mg)	% Oxidised	umol Oxidised	Turnover (umol/mg)	% Oxidised	umol Oxidised	Turnover (umol/mg)	% Oxidised	umol Oxidised	Turnover (umol/mg)	% Oxidised	umol Oxidised	Turnover (umol/mg)
1	0	0	0	0.0043641	4.3641e-07	0.0296877	0.00373951	3.73951e-07	0.0254388	0.0156443	1.56443e-06	0.106424	0.0291071	2.91071e-06	0.198007	0.0427755	4.27755e-06	0.29099	0.0649927	6.49927e-06	0.442127	0.103969	1.03969e-05	0.707274	0.131584	1.31584e-05	0.895132
2	0.00227116	2.27116e-07	0.0154501	0.00629472	6.29472e-07	0.0428212	0.00904728	9.04728e-07	0.0615461	0.0111271	1.11271e-06	0.0756947	0.0134497	1.34497e-06	0.0914944	0.0390592	3.90592e-06	0.265709	0.0623833	6.23833e-06	0.424376	0.18102	1.8102e-05	1.23143	0.140701	1.40701e-05	0.957147
3	0	0	0	0	0	0	0	0	0	0.0135549	1.35549e-06	0.0922105	0.00920997	9.20997e-07	0.0626529	0.0257893	2.57893e-06	0.175438	0.0714185	7.14185e-06	0.48584	0.156032	1.56032e-05	1.06144	0.169275	1.69275e-05	1.15153
Mean	0.000757053	7.57053e-08	0.00515002	0.00355294	3.55294e-07	0.0241696	0.00426226	4.26226e-07	0.028995	0.0134421	1.34421e-06	0.091443	0.0172556	1.72556e-06	0.117385	0.0358747	3.58747e-06	0.244045	0.0662648	6.62648e-06	0.450781	0.147007	1.47007e-05	1.00005	0.147187	1.47187e-05	1.00127
SD	0.00131125	1.31125e-07	0.0089201	0.0032248	3.2248e-07	0.0219374	0.00454624	4.54624e-07	0.0309268	0.00226071	2.26071e-07	0.015379	0.0104803	1.04803e-06	0.0712948	0.00892964	8.92964e-07	0.0638316	0.00465	4.65e-07	0.0316326	0.0393101	3.93101e-06	0.267415	0.0196645	1.96645e-06	0.133772
PEPTIDOMIMETIC 13
Peptidomimetic 13 (JH2-31)
Time point	0			30			60			90			120			5 min			10 min			15 min			20 min				Time (min)	JH2-31 (new 13)			Control
	Integrated Area Under Peak			Integrated Area Under Peak			Integrated Area Under Peak			Integrated Area Under Peak			Integrated Area Under Peak			Integrated Area Under Peak			Integrated Area Under Peak			Integrated Area Under Peak			Integrated Area Under Peak				0	0	0	3	0	0	3
	M	M+2O		M	M+2O		M	M+2O		M	M+2O		M	M+2O		M	M+2O		M	M+2O		M	M+2O		M	M+2O			0.5	0.09	0.13	3	0.1	0.04	3
1	2.9027e+06	0		1.90849e+06	0		1.72496e+06	40047.1		1.83461e+06	134528		1.39781e+06	74894		881078	232855		491507	399455		264938	600067		142800	704108			1	0.24	0.08	3	0.13	0.02	3
2	2.90107e+06	0		2.15797e+06	15128.6		1.8045e+06	65709.6		1.83632e+06	137885		1.66418e+06	200768		934675	309753		456418	503783		224131	677764		109365	1.05754e+06			1.5	0.56	0.15	3	0.17	0.06	3
3	2.54513e+06	0		2.0387e+06	73442.9		1.88875e+06	91016.9		1.27293e+06	152814		1.54318e+06	160662		872338	331700		270569	362851		213330	557179		106179	781401			2	0.57	0.2	3	0.28	0.01	3
	% Oxidised	umol Oxidised	Turnover (umol/mg)	% Oxidised	umol Oxidised	Turnover (umol/mg)	% Oxidised	umol Oxidised	Turnover (umol/mg)	% Oxidised	umol Oxidised	Turnover (umol/mg)	% Oxidised	umol Oxidised	Turnover (umol/mg)	% Oxidised	umol Oxidised	Turnover (umol/mg)	% Oxidised	umol Oxidised	Turnover (umol/mg)	% Oxidised	umol Oxidised	Turnover (umol/mg)	% Oxidised	umol Oxidised	Turnover (umol/mg)		5	1.66	0.23	3	0.62	0.07	3
1	0	0	0	0	0	0	0.0226895	2.26895e-06	0.154351	0.0683181	6.83181e-06	0.464749	0.0508548	5.08548e-06	0.345951	0.209038	2.09038e-05	1.42203	0.448341	4.48341e-05	3.04994	0.693715	6.93715e-05	4.71915	0.831386	8.31386e-05	5.65569		10	3.51	0.43	3	0.94	0.17	3
2	0	0	0	0.00696175	6.96175e-07	0.0473589	0.0351349	3.51349e-06	0.239013	0.0698431	6.98431e-06	0.475123	0.107653	1.07653e-05	0.732336	0.248912	2.48912e-05	1.69328	0.524664	5.24664e-05	3.56914	0.751489	7.51489e-05	5.11217	0.906278	9.06278e-05	6.16516		15	4.92	0.2	3	1.56	0.4	3
3	0	0	0	0.0347717	3.47717e-06	0.236542	0.0459735	4.59735e-06	0.312745	0.107182	1.07182e-05	0.729132	0.094294	9.4294e-06	0.641456	0.275489	2.75489e-05	1.87408	0.572844	5.72844e-05	3.8969	0.723131	7.23131e-05	4.91926	0.880372	8.80372e-05	5.98893		20	5.94	0.26	3	2.15	0.93	3
Mean	0	0	0	0.0139112	1.39112e-06	0.0946337	0.0345993	3.45993e-06	0.23537	0.0817812	8.17812e-06	0.556335	0.0842674	8.42674e-06	0.573248	0.24448	2.4448e-05	1.66313	0.515283	5.15283e-05	3.50533	0.722779	7.22779e-05	4.91686	0.872679	8.72679e-05	5.93659
SD	0	0	0	0.0183981	1.83981e-06	0.125157	0.0116512	1.16512e-06	0.0792599	0.0220113	2.20113e-06	0.149737	0.0296972	2.96972e-06	0.202022	0.0334465	3.34465e-06	0.227527	0.0627793	6.27793e-06	0.42707	0.0288884	2.88884e-06	0.19652	0.038034	3.8034e-06	0.258735
Control
Time point	0			30			60			90			120			5 min			10 min			15 min			20 min
	Integrated Area Under Peak			Integrated Area Under Peak			Integrated Area Under Peak			Integrated Area Under Peak			Integrated Area Under Peak			Integrated Area Under Peak			Integrated Area Under Peak			Integrated Area Under Peak			Integrated Area Under Peak
	M	M+2O		M	M+2O		M	M+2O		M	M+2O		M	M+2O		M	M+2O		M	M+2O		M	M+2O		M	M+2O
1	1.17785e+07	0		5.25753e+06	102957		5.00582e+06	114082		5.40714e+06	168340		5.26895e+06	231652		1.28711e+06	172682		3.22469e+06	642142		3.57595e+06	1.18183e+06		1.42709e+06	1.25915e+06
2	9.39723e+06	0		5.46858e+06	85265		5.55196e+06	105718		3.64193e+06	108551		1.23223e+06	53811.5		3.56045e+06	328463		3.2106e+06	470939		2.515e+06	962761		2.77949e+06	1.03508e+06
3	9.90761e+06	0		8.75246e+06	67298.3		6.79405e+06	125610		7.34672e+06	105911		6.56746e+06	274692		5.16291e+06	388442		3.89775e+06	535634		592182	116177		3.79329e+06	986615
	% Oxidised	umol Oxidised	Turnover (umol/mg)	% Oxidised	umol Oxidised	Turnover (umol/mg)	% Oxidised	umol Oxidised	Turnover (umol/mg)	% Oxidised	umol Oxidised	Turnover (umol/mg)	% Oxidised	umol Oxidised	Turnover (umol/mg)	% Oxidised	umol Oxidised	Turnover (umol/mg)	% Oxidised	umol Oxidised	Turnover (umol/mg)	% Oxidised	umol Oxidised	Turnover (umol/mg)	% Oxidised	umol Oxidised	Turnover (umol/mg)
1	0	0	0	0.0192066	1.92066e-06	0.130657	0.0222821	2.22821e-06	0.151579	0.0301929	3.01929e-06	0.205394	0.0421139	4.21139e-06	0.286489	0.118293	1.18293e-05	0.804712	0.166064	1.66064e-05	1.12969	0.248399	2.48399e-05	1.68979	0.46874	4.6874e-05	3.18871
2	0	0	0	0.0153524	1.53524e-06	0.104438	0.0186858	1.86858e-06	0.127114	0.0289432	2.89432e-06	0.196892	0.0418427	4.18427e-06	0.284644	0.0844613	8.44613e-06	0.574567	0.127919	1.27919e-05	0.870198	0.276833	2.76833e-05	1.88322	0.271349	2.71349e-05	1.84591
3	0	0	0	0.0076304	7.6304e-07	0.0519075	0.0181526	1.81526e-06	0.123487	0.0142113	1.42113e-06	0.0966755	0.040147	4.0147e-06	0.273109	0.0699725	6.99725e-06	0.476004	0.120818	1.20818e-05	0.821892	0.164009	1.64009e-05	1.11571	0.206409	2.06409e-05	1.40414
Mean	0	0	0	0.0140632	1.40632e-06	0.0956677	0.0197068	1.97068e-06	0.13406	0.0244491	2.44491e-06	0.166321	0.0413679	4.13679e-06	0.281414	0.0909088	9.09088e-06	0.618427	0.138267	1.38267e-05	0.940592	0.229747	2.29747e-05	1.5629	0.315499	3.15499e-05	2.14625
SD	0	0	0	0.00589483	5.89483e-07	0.0401009	0.00224614	2.24614e-07	0.0152799	0.00888822	8.88822e-07	0.0604641	0.00106597	1.06597e-07	0.00725151	0.0247969	2.47969e-06	0.0696946	0.0243332	2.43332e-06	0.165532	0.0586794	5.86794e-06	0.399179	0.136625	1.36625e-05	0.929421

## Sheet: F2 Initial rates
	x (slope between 0-5 min)
Peptidomimetic	Peptidomimetic rxn	Control rxn	Relative Initial Rate
1	0.2819	0.06453	4.36851
2	0.2347	0.07147	3.2839
3	0.1939	0.03568	5.43442
4	0.3062	0.09821	3.11781
5	0.4	0.09305	4.29876
6	0.1765	0.05792	3.04731
7	0.7796	0.1309	5.95569
8	0.2286	0.08484	2.69448
9	0.2523	0.06989	3.60996
10	0.1522	0.06053	2.51446
11	0.2876	0.1	2.876
12	0.2741	0.04832	5.6726
13	0.3388	0.1218	2.78161

## Sheet: F3 CP
	CP1 (CAD) Preincubation			Positive Control
Time (min)	Mean	SD	n	Mean	SD	n
0	0.02	0.000653	3	0.03	0.005178	3
0.5	0.18	0.00675674	3	0.17	0.00481721	3
1	0.36	0.00782128	3	0.29	0.00564278	3
1.5	0.62	0.10664	3	0.5	0.0868904	3
2	0.88	0.142117	3	0.67	0.0153565	3
5	1.65	0.128511	3	1.5	0.263274	3
10	2.95	0.319017	3	2.72	0.318374	3
15	3.82	0.142346	3	4.03	0.474876	3
20	3.86	1.43293	3	4.58	0.062032	3
	CP2 (CODD) Preincubation			Positive Control
Time (min)	Mean	SD	n	Mean	SD	n
0	0.04	0.002947	3	0.03	0.005745	3
0.5	0.52	0.0110615	3	0.3	0.0310422	3
1	0.79	0.0718228	3	0.44	0.0188796	3
1.5	1.06	0.0282346	3	0.61	0.11143	3
2	1.36	0.0102488	3	0.71	0.0241905	3
5	2.22	0.038693	3	1.35	0.132917	3
10	2.9	0.0225615	3	2.28	0.295539	3
15	3.4	0.0252436	3	2.99	0.277211	3
20	4.88	0.017958	3	4.52	0.536578	3
	CP3 (MC15) Preincubation			Positive Control
Time (min)	Mean	SD	n	Mean	SD	n
0	0.04	0.004937	3	0.04	0.002832	3
0.5	0.28	0.032781	3	0.25	0.0147677	3
1	0.47	0.0216742	3	0.43	0.0196403	3
1.5	0.79	0.103532	3	0.71	0.0192438	3
2	1	0.103311	3	0.66	0.485026	3
5	1.86	0.197102	3	1.66	0.0284131	3
10	2.63	0.122121	3	2.53	0.0672377	3
15	3.25	0.130621	3	3.12	0.155843	3
20	4.56	0.290188	3	4.8	0.192085	3

## Sheet: F3 raw data
CP1
CAD
Time point	0			30			60			1.5			2			5			10			15			20				Time (min)	CAD (CP1)			Positive Control
	Integrated Area Under Peak			Integrated Area Under Peak			Integrated Area Under Peak			Integrated Area Under Peak			Integrated Area Under Peak			Integrated Area Under Peak			Integrated Area Under Peak			Integrated Area Under Peak			Integrated Area Under Peak				0	0.02	0.000653		0.03	0.005178
	M	M+2O		M	M+2O		M	M+2O		M	M+2O		M	M+2O		M	M+2O		M	M+2O		M	M+2O		M	M+2O			0.5	0.18	0.00675674		0.17	0.00481721
1	484976	1668		535018	14701		674211	38052		844681	78936		1648527	292965		288152	88793		294974	219519		150712	195815		10979	5731			1	0.36	0.00782128		0.29	0.00564278
2	480846	1749		917153	26598		874907	51691		859358	80959		897699	122491		413381	156582		393770	288608		196702	305714		243170	501097			1.5	0.62	0.10664		0.5	0.0868904
3	587845	2060		834044	24692		854938	49029		727962	93766		920151	132471		581223	194993		312666	324784		287617	401538		171539	541273			2	0.88	0.142117		0.67	0.0153565
	% Oxidised	umol Oxidised	Turnover (umol/mg)	% Oxidised	umol Oxidised	Turnover (umol/mg)	% Oxidised	umol Oxidised	Turnover (umol/mg)	% Oxidised	umol Oxidised	Turnover (umol/mg)	% Oxidised	umol Oxidised	Turnover (umol/mg)	% Oxidised	umol Oxidised	Turnover (umol/mg)	% Oxidised	umol Oxidised	Turnover (umol/mg)	% Oxidised	umol Oxidised	Turnover (umol/mg)	% Oxidised	umol Oxidised	Turnover (umol/mg)		5	1.65	0.128511		1.5	0.263274
1	0.00342756	3.42756e-07	0.0223446	0.0267428	2.67428e-06	0.174339	0.0534241	5.34241e-06	0.348278	0.085464	8.5464e-06	0.55715	0.150897	1.50897e-05	0.983714	0.23556	2.3556e-05	1.53564	0.426671	4.26671e-05	2.78152	0.565079	5.65079e-05	3.68381	0.342968	3.42968e-05	2.23585		10	2.95	0.319017		2.72	0.318374
2	0.00362416	3.62416e-07	0.0236263	0.0281833	2.81833e-06	0.18373	0.0557858	5.57858e-06	0.363674	0.0860976	8.60976e-06	0.56128	0.120067	1.20067e-05	0.78273	0.274723	2.74723e-05	1.79095	0.422944	4.22944e-05	2.75722	0.608488	6.08488e-05	3.9668	0.673276	6.73276e-05	4.38916		15	3.82	0.142346		4.03	0.474876
3	0.00349209	3.49209e-07	0.0227653	0.0287539	2.87539e-06	0.18745	0.0542376	5.42376e-06	0.353581	0.114108	1.14108e-05	0.743886	0.125849	1.25849e-05	0.820422	0.25121	2.5121e-05	1.63767	0.509505	5.09505e-05	3.32152	0.582653	5.82653e-05	3.79838	0.759349	7.59349e-05	4.95028		20	3.86	1.43293		4.58	0.062032
Mean	0.0035146	3.5146e-07	0.0229121	0.0278933	2.78933e-06	0.18184	0.0544825	5.44825e-06	0.355178	0.0952233	9.52233e-06	0.620772	0.132271	1.32271e-05	0.883222	0.253831	2.53831e-05	1.65475	0.45304	4.5304e-05	2.95342	0.585406	5.85406e-05	3.81633	0.591864	5.91864e-05	3.85843
SD	0.000100215	1.00215e-08	0.000653312	0.00103645	1.03645e-07	0.00675674	0.00119975	1.19975e-07	0.00782128	0.016358	1.6358e-06	0.10664	0.0163877	1.63877e-06	0.142117	0.0197129	1.97129e-06	0.128511	0.0489356	4.89356e-06	0.319017	0.0218352	2.18352e-06	0.142346	0.219805	2.19805e-05	1.43293
Control
Time point	0			30			60			1.5			2			5			10			15			20
	Integrated Area Under Peak			Integrated Area Under Peak			Integrated Area Under Peak			Integrated Area Under Peak			Integrated Area Under Peak			Integrated Area Under Peak			Integrated Area Under Peak			Integrated Area Under Peak			Integrated Area Under Peak
	M	M+2O		M	M+2O		M	M+2O		M	M+2O		M	M+2O		M	M+2O		M	M+2O		M	M+2O		M	M+2O
1	835295	4488		1006787	27338		759854	34710		929290	74099		842370	94796		365291	126796		280907	199453		270109	324948		151606	374496
2	1369106	5205		1030271	26520		881479	41813		928442	65772		1126080	129046		448146	101142		279784	163675		133255	216044		131339	296209
3	888871	4322		800181	20709		865082	40813		709480	71976		1004488	118850		157388	52416		170201	148953		124754	279983		187925	442361
	% Oxidised	umol Oxidised	Turnover (umol/mg)	% Oxidised	umol Oxidised	Turnover (umol/mg)	% Oxidised	umol Oxidised	Turnover (umol/mg)	% Oxidised	umol Oxidised	Turnover (umol/mg)	% Oxidised	umol Oxidised	Turnover (umol/mg)	% Oxidised	umol Oxidised	Turnover (umol/mg)	% Oxidised	umol Oxidised	Turnover (umol/mg)	% Oxidised	umol Oxidised	Turnover (umol/mg)	% Oxidised	umol Oxidised	Turnover (umol/mg)
1	0.00534424	5.34424e-07	0.0348397	0.0264359	2.64359e-06	0.172339	0.0436843	4.36843e-06	0.284783	0.0738487	7.38487e-06	0.481429	0.101152	1.01152e-05	0.65942	0.25767	2.5767e-05	1.67978	0.415216	4.15216e-05	2.70684	0.546079	5.46079e-05	3.55995	0.711832	7.11832e-05	4.64051
2	0.00378735	3.78735e-07	0.0246902	0.0250948	2.50948e-06	0.163596	0.0452869	4.52869e-06	0.29523	0.0661548	6.61548e-06	0.431271	0.102815	1.02815e-05	0.670264	0.184133	1.84133e-05	1.20038	0.369087	3.69087e-05	2.40612	0.618507	6.18507e-05	4.03212	0.692809	6.92809e-05	4.5165
3	0.00483882	4.83882e-07	0.0315448	0.0252275	2.52275e-06	0.164461	0.0450527	4.50527e-06	0.293704	0.092105	9.2105e-06	0.600443	0.105801	1.05801e-05	0.689727	0.249833	2.49833e-05	1.62869	0.466712	4.66712e-05	3.04255	0.691765	6.91765e-05	4.5097	0.701842	7.01842e-05	4.57539
Mean	0.0046568	4.6568e-07	0.0303582	0.0255861	2.55861e-06	0.166799	0.0446746	4.46746e-06	0.291239	0.0773695	7.73695e-06	0.504381	0.103256	1.03256e-05	0.673137	0.230545	2.30545e-05	1.50295	0.417005	4.17005e-05	2.7185	0.618784	6.18784e-05	4.03392	0.702161	7.02161e-05	4.57747
SD	0.000794242	7.94242e-08	0.00517776	0.000738936	7.38936e-08	0.00481721	0.000865575	8.65575e-08	0.00564278	0.0133286	1.33286e-06	0.0868904	0.00235562	2.35562e-07	0.0153565	0.0403849	4.03849e-06	0.263274	0.048837	4.8837e-06	0.318374	0.0728436	7.28436e-06	0.474876	0.0095154	9.5154e-07	0.062032
CP2
CODD
Time point	0			30			60			1.5			2			5			10			15			20				Time (min)	CODD (CP2)			Positive Control
	Integrated Area Under Peak			Integrated Area Under Peak			Integrated Area Under Peak			Integrated Area Under Peak			Integrated Area Under Peak			Integrated Area Under Peak			Integrated Area Under Peak			Integrated Area Under Peak			Integrated Area Under Peak				0	0.04	0.002947	3	0.03	0.005745	3
	M	M+2O		M	M+2O		M	M+2O		M	M+2O		M	M+2O		M	M+2O		M	M+2O		M	M+2O		M	M+2O			0.5	0.52	0.0110615	3	0.3	0.0310422	3
1	1830492	11855		1933722	168134		1876994	244896		2176024	428809		2179756	533555		1949260	999546		1687005	1330224		1446955	1553201		103748	310928			1	0.79	0.0718228	3	0.44	0.0188796	3
2	1842292	10284		2059791	182121		1906293	246426		2173528	405544		2103813	558186		1977142	1001249		1684154	1350711		1438528	1589163		137432	403073			1.5	1.06	0.0282346	3	0.61	0.11143	3
3	2003769	11743		1805270	152466		1910380	295622		2119338	418381		2175829	569570		1950531	1039063		1672805	1356226		1383100	1521520		103740	312857			2	1.36	0.0102488	3	0.71	0.0241905	3
	% Oxidised	umol Oxidised	Turnover (umol/mg)	% Oxidised	umol Oxidised	Turnover (umol/mg)	% Oxidised	umol Oxidised	Turnover (umol/mg)	% Oxidised	umol Oxidised	Turnover (umol/mg)	% Oxidised	umol Oxidised	Turnover (umol/mg)	% Oxidised	umol Oxidised	Turnover (umol/mg)	% Oxidised	umol Oxidised	Turnover (umol/mg)	% Oxidised	umol Oxidised	Turnover (umol/mg)	% Oxidised	umol Oxidised	Turnover (umol/mg)		5	2.22	0.038693	3	1.35	0.132917	3
1	0.00643473	6.43473e-07	0.0419487	0.0799931	7.99931e-06	0.521484	0.115414	1.15414e-05	0.752398	0.164621	1.64621e-05	1.07318	0.196644	1.96644e-05	1.28194	0.338966	3.38966e-05	2.20976	0.440876	4.40876e-05	2.87412	0.517707	5.17707e-05	3.37499	0.749809	7.49809e-05	4.8881		10	2.9	0.0225615	3	2.28	0.295539	3
2	0.00555119	5.55119e-07	0.0361889	0.0812347	8.12347e-06	0.529578	0.114472	1.14472e-05	0.746256	0.157244	1.57244e-05	1.02509	0.209687	2.09687e-05	1.36697	0.336171	3.36171e-05	2.19154	0.445065	4.45065e-05	2.90143	0.524876	5.24876e-05	3.42173	0.745734	7.45734e-05	4.86153		15	3.4	0.0252436	3	2.99	0.277211	3
3	0.00582631	5.82631e-07	0.0379824	0.0778787	7.78787e-06	0.507701	0.134008	1.34008e-05	0.873614	0.164865	1.64865e-05	1.07477	0.207463	2.07463e-05	1.35248	0.34756	3.4756e-05	2.26578	0.447743	4.47743e-05	2.91889	0.523828	5.23828e-05	3.41489	0.750982	7.50982e-05	4.89574		20	4.88	0.017958	3	4.52	0.536578	3
Mean	0.00593741	5.93741e-07	0.0387067	0.0797022	7.97022e-06	0.519588	0.121298	1.21298e-05	0.790756	0.162243	1.62243e-05	1.05768	0.204598	2.04598e-05	1.35973	0.340899	3.40899e-05	2.22236	0.444561	4.44561e-05	2.89815	0.522137	5.22137e-05	3.40387	0.748842	7.48842e-05	4.88179
SD	0.000452125	4.52125e-08	0.00294745	0.00169678	1.69678e-07	0.0110615	0.0110173	1.10173e-06	0.0718228	0.00433105	4.33105e-07	0.0282346	0.00697784	6.97784e-07	0.0102488	0.00593531	5.93531e-07	0.038693	0.00346082	3.46082e-07	0.0225615	0.00387224	3.87224e-07	0.0252436	0.00275466	2.75466e-07	0.017958
Control
Time point	0			30			60			1.5			2			5			10			15			20
	Integrated Area Under Peak			Integrated Area Under Peak			Integrated Area Under Peak			Integrated Area Under Peak			Integrated Area Under Peak			Integrated Area Under Peak			Integrated Area Under Peak			Integrated Area Under Peak			Integrated Area Under Peak
	M	M+2O		M	M+2O		M	M+2O		M	M+2O		M	M+2O		M	M+2O		M	M+2O		M	M+2O		M	M+2O
1	1895871	8757		1799192	84780		1736610	124897		1492027	173232		1738768	206921		1539007	422899		1281520	747944		1493044	1042576		109848	199959
2	1922870	9588		1494852	81264		1446609	110481		1501072	173851		1409319	179334		1100515	316201		941778	581814		645933	631282		65645	243982
3	1745347	11018		1699117	75048		1743769	121790		1664013	133573		1505859	179625		1218903	276105		1097578	464895		744227	655781		144857	263672
	% Oxidised	umol Oxidised	Turnover (umol/mg)	% Oxidised	umol Oxidised	Turnover (umol/mg)	% Oxidised	umol Oxidised	Turnover (umol/mg)	% Oxidised	umol Oxidised	Turnover (umol/mg)	% Oxidised	umol Oxidised	Turnover (umol/mg)	% Oxidised	umol Oxidised	Turnover (umol/mg)	% Oxidised	umol Oxidised	Turnover (umol/mg)	% Oxidised	umol Oxidised	Turnover (umol/mg)	1446955	1553201	Turnover (umol/mg)
1	0.00459775	4.59775e-07	0.0299733	0.0450007	4.50007e-06	0.293365	0.0670946	6.70946e-06	0.437397	0.104027	1.04027e-05	0.678165	0.106348	1.06348e-05	0.693298	0.215555	2.15555e-05	1.40523	0.368543	3.68543e-05	2.40257	0.411172	4.11172e-05	2.68048	0.645431	6.45431e-05	4.20764
2	0.00496156	4.96156e-07	0.032345	0.0515597	5.15597e-06	0.336123	0.0709535	7.09535e-06	0.462554	0.103796	1.03796e-05	0.676661	0.112884	1.12884e-05	0.735906	0.223193	2.23193e-05	1.45502	0.38187	3.8187e-05	2.48945	0.494264	4.94264e-05	3.22217	0.787987	7.87987e-05	5.13698
3	0.00627318	6.27318e-07	0.0408956	0.0423005	4.23005e-06	0.275762	0.0652834	6.52834e-06	0.42559	0.0743069	7.43069e-06	0.484415	0.106572	1.06572e-05	0.694754	0.184685	1.84685e-05	1.20398	0.297538	2.97538e-05	1.93968	0.468412	4.68412e-05	3.05363	0.645418	6.45418e-05	4.20756
Mean	0.0052775	5.2775e-07	0.0344046	0.0462869	4.62869e-06	0.30175	0.0677772	6.77772e-06	0.441847	0.0940435	9.40435e-06	0.61308	0.108602	1.08602e-05	0.707986	0.207811	2.07811e-05	1.35474	0.349317	3.49317e-05	2.27724	0.45795	4.5795e-05	2.98543	0.692945	6.92945e-05	4.51739
SD	0.000881268	8.81268e-08	0.00574509	0.00476172	4.76172e-07	0.0310422	0.00289604	2.89604e-07	0.0188796	0.0170928	1.70928e-06	0.11143	0.0037107	3.7107e-07	0.0241905	0.0203888	2.03888e-06	0.132917	0.0453343	4.53343e-06	0.295539	0.0425228	4.25228e-06	0.277211	0.0823084	8.23084e-06	0.536578
CP3
MC15
Time point	0			30			60			1.5			2			5			10			15			20				Time (min)	MC15 (CP3)			Positive Control
	Integrated Area Under Peak			Integrated Area Under Peak			Integrated Area Under Peak			Integrated Area Under Peak			Integrated Area Under Peak			Integrated Area Under Peak			Integrated Area Under Peak			Integrated Area Under Peak			Integrated Area Under Peak				0	0.04	0.004937	3	0.04	0.002832	3
	M	M+2O		M	M+2O		M	M+2O		M	M+2O		M	M+2O		M	M+2O		M	M+2O		M	M+2O		M	M+2O			0.5	0.28	0.032781	3	0.25	0.0147677	3
1	1939684	12699		1422027	61387		1770978	143102		1837394	226969		1843084	328696		1707714	625315		1465498	927934		1044639	1083382		46877	89374			1	0.47	0.0216742	3	0.43	0.0196403	3
2	1811743	10927		1496746	76644		1603769	118633		1449734	234095		1513629	308473		1358443	640050		1246806	917779		1016662	1057458		50015	145980			1.5	0.79	0.103532	3	0.71	0.0192438	3
3	1706059	8598		1741511	70835		1792350	144275		1838291	235172		1811756	289312		1541927	563872		1391783	919420		1244225	1124690		86802	198468			2	1	0.103311	3	0.66	0.485026	3
	% Oxidised	umol Oxidised	Turnover (umol/mg)	% Oxidised	umol Oxidised	Turnover (umol/mg)	% Oxidised	umol Oxidised	Turnover (umol/mg)	% Oxidised	umol Oxidised	Turnover (umol/mg)	% Oxidised	umol Oxidised	Turnover (umol/mg)	% Oxidised	umol Oxidised	Turnover (umol/mg)	% Oxidised	umol Oxidised	Turnover (umol/mg)	% Oxidised	umol Oxidised	Turnover (umol/mg)	% Oxidised	umol Oxidised	Turnover (umol/mg)		5	1.86	0.197102	3	1.66	0.0284131	3
1	0.00650436	6.50436e-07	0.0424027	0.0413822	4.13822e-06	0.269776	0.0747628	7.47628e-06	0.487388	0.109946	1.09946e-05	0.716753	0.151349	1.51349e-05	0.98666	0.268027	2.68027e-05	1.7473	0.3877	3.877e-05	2.52746	0.509103	5.09103e-05	3.3189	0.655951	6.55951e-05	4.27622		10	2.63	0.122121	3	2.53	0.0672377	3
2	0.00599505	5.99505e-07	0.0390824	0.0487127	4.87127e-06	0.317563	0.0688765	6.88765e-06	0.449014	0.139025	1.39025e-05	0.906323	0.169295	1.69295e-05	1.10365	0.320266	3.20266e-05	2.08785	0.423998	4.23998e-05	2.76409	0.509835	5.09835e-05	3.32367	0.744815	7.44815e-05	4.85554		15	3.25	0.130621	3	3.12	0.155843	3
3	0.00501441	5.01441e-07	0.0326896	0.0390847	3.90847e-06	0.254798	0.0744982	7.44982e-06	0.485662	0.11342	1.1342e-05	0.739398	0.137698	1.37698e-05	0.897667	0.267771	2.67771e-05	1.74563	0.39781	3.9781e-05	2.59337	0.47477	4.7477e-05	3.09508	0.69572	6.9572e-05	4.53548		20	4.56	0.290188	3	4.8	0.192085	3
Mean	0.00583794	5.83794e-07	0.0380582	0.0430599	4.30599e-06	0.280712	0.0727125	7.27125e-06	0.474021	0.120797	1.20797e-05	0.787491	0.15278	1.5278e-05	0.995994	0.285355	2.85355e-05	1.86026	0.403169	4.03169e-05	2.62831	0.497903	4.97903e-05	3.24589	0.698829	6.98829e-05	4.55575
SD	0.000757296	7.57296e-08	0.0049369	0.00502844	5.02844e-07	0.032781	0.00332471	3.32471e-07	0.0216742	0.0158813	1.58813e-06	0.103532	0.0158474	1.58474e-06	0.103311	0.0302345	3.02345e-06	0.197102	0.0187328	1.87328e-06	0.122121	0.0200366	2.00366e-06	0.130621	0.0445134	4.45134e-06	0.290188
Control
Time point	0			30			60			1.5			2			5			10			15			20
	Integrated Area Under Peak			Integrated Area Under Peak			Integrated Area Under Peak			Integrated Area Under Peak			Integrated Area Under Peak			Integrated Area Under Peak			Integrated Area Under Peak			Integrated Area Under Peak			Integrated Area Under Peak
	M	M+2O		M	M+2O		M	M+2O		M	M+2O		M	M+2O		M	M+2O		M	M+2O		M	M+2O		M	M+2O
1	1823514	11213		1712775	68374		1555091	110702		1854051	232609		1787755	307692		1579227	554846		1366080	909433		1251844	1127173		172098	405339
2	1767749	12418		1783156	76750		1846064	137545		1716071	202813		18174493	281721		1587324	538981		1456045	898625		1130891	1152730		126894	391891
3	1934604	12590		1768418	67557		1540937	104163		1997272	245898		1954740	321492		1663106	559464		1574103	972833		1387019	1170901		99831	299801
	% Oxidised	umol Oxidised	Turnover (umol/mg)	% Oxidised	umol Oxidised	Turnover (umol/mg)	% Oxidised	umol Oxidised	Turnover (umol/mg)	% Oxidised	umol Oxidised	Turnover (umol/mg)	% Oxidised	umol Oxidised	Turnover (umol/mg)	% Oxidised	umol Oxidised	Turnover (umol/mg)	% Oxidised	umol Oxidised	Turnover (umol/mg)	% Oxidised	umol Oxidised	Turnover (umol/mg)	% Oxidised	umol Oxidised	Turnover (umol/mg)
1	0.00611154	6.11154e-07	0.0398418	0.0383876	3.83876e-06	0.250253	0.066456	6.6456e-06	0.433235	0.111474	1.11474e-05	0.726714	0.146838	1.46838e-05	0.957256	0.259994	2.59994e-05	1.69493	0.399661	3.99661e-05	2.60543	0.473798	4.73798e-05	3.08874	0.701962	7.01962e-05	4.57617
2	0.00697575	6.97575e-07	0.0454757	0.0412655	4.12655e-06	0.269015	0.0693408	6.93408e-06	0.452041	0.105693	1.05693e-05	0.689026	0.0152643	1.52643e-06	0.0995097	0.253482	2.53482e-05	1.65248	0.381635	3.81635e-05	2.48792	0.504782	5.04782e-05	3.29073	0.755402	7.55402e-05	4.92455
3	0.00646571	6.46571e-07	0.0421507	0.0367963	3.67963e-06	0.239879	0.0633171	6.33171e-06	0.412772	0.109621	1.09621e-05	0.714631	0.141239	1.41239e-05	0.920752	0.251719	2.51719e-05	1.64099	0.381962	3.81962e-05	2.49006	0.457755	4.57755e-05	2.98416	0.750193	7.50193e-05	4.89059
Mean	0.00651767	6.51767e-07	0.0424894	0.0388165	3.88165e-06	0.253049	0.0663713	6.63713e-06	0.432682	0.108929	1.08929e-05	0.710124	0.101114	1.01114e-05	0.659173	0.255065	2.55065e-05	1.6628	0.387753	3.87753e-05	2.52781	0.478778	4.78778e-05	3.12121	0.735852	7.35852e-05	4.79711
SD	0.000434443	4.34443e-08	0.00283219	0.00226529	2.26529e-07	0.0147677	0.00301272	3.01272e-07	0.0196403	0.00295191	2.95191e-07	0.0192438	0.0744005	7.44005e-06	0.485026	0.00435842	4.35842e-07	0.0284131	0.0103139	1.03139e-06	0.0672377	0.0239056	2.39056e-06	0.155843	0.0294648	2.94648e-06	0.192085

## Sheet: F3 Initial rates
	x (slope between 0-5 min)
Peptide	CP rxn	Control rxn	Relative rate
CP1	0.3288	0.2967	1.10819
CP2	0.4091	0.2489	1.64363
CP3	0.3597	0.3152	1.14118

## Sheet: F4 No Preinc
	Peptidomimetic 1 (JH2-14)			Control
Time (min)	Mean	SD	n	Mean	SD	n
0	0.01	0.01329	3	0.02	0.0067	3
0.5	0.12	0.0528	3	0.06	0.02287	3
1	0.23	0.08683	3	0.1	0.02967	3
1.5	0.33	0.11755	3	0.21	0.11877	3
2	0.42	0.16794	3	0.23	0.15407	3
5	0.97	0.19241	3	0.56	0.36392	3
10	2.32	0.71598	3	1.61	0.95485	3
15	3.18	0.79699	3	2.04	0.57876	3
20	3.94	0.55459	3	2.69	0.41719	3
	Peptidomimetic 2 (JH2-16)			Control
Time (min)	Mean	SD	n	Mean	SD	n
0	0	0	3	0.02	0.02	3
0.5	0	0	3	0.07	0.04	3
1	0	0	3	0.18	0.09	3
1.5	0	0	3	0.25	0.16	3
2	0.08	0.13	3	0.22	0.12	3
5	0.27	0.39	3	0.76	0.26	3
10	1.96	0.8	3	1.05	0.14	3
15	3.29	0.13	3	1.69	0.11	2
20	5.84	0.92	3	2.4	0.13	3
	Peptidomimetic 3 (JH2-20)			Control
Time (min)	Mean	SD	n	Mean	SD	n
0	0.04	0	3	0.05	0.03	3
0.5	0.04	0	3	0.1	0.01	3
1	0.04	0	3	0.13	0.03	3
1.5	0.05	0	3	0.13	0.02	3
2	0.05	0.01	3	0.12	0.03	3
5	0.09	0.03	3	0.29	0.08	3
10	0.17	0.12	3	0.29	0.04	3
15	0.28	0	2	0.4	0.05	3
20	0.39	0.03	2	0.67	0.13	3
	Peptidomimetic 4 (JH2-19)			Control
Time (min)	Mean	SD	n	Mean	SD	n
0	0.08	0.14	3	0	0	3
0.5	0	0	3	0	0	3
1	0	0	3	0.04	0.07	3
1.5	0.13	0.23	3	0.18	0.16	3
2	0.19	0.33	3	0.14	0.24	3
5	0.47	0.44	3	0.26	0.06	3
10	1.45	0.3	3	0.95	0.57	3
15	1.91	0.62	3	0.72	0.69	3
20	2.37	0.53	3	1.23	0.38	3
	Peptidomimetic 5 (JH2-25)			Control
Time (min)	Mean	SD	n	Mean	SD	n
0	0	0	3	0	0	3
0.5	0	0	3	0.02	0.02	3
1	0	0	3	0.02	0.01	3
1.5	0.06	0.1	3	0.02	0.03	3
2	0.02	0.03	3	0.06	0.01	3
5	0.26	0.15	3	0.11	0.04	3
10	0.57	0.29	3	0.23	0.05	3
15	0.96	0.47	3	0.28	0.04	2
20	1.57	0.5	3	0.52	0.1	3
	Peptidomimetic 6 (JH2-32)			Control
Time (min)	Mean	SD	n	Mean	SD	n
0	0.14	0.23	3	0.1	0.01	3
0.5	0.01	0	3	0.13	0.02	3
1	0.03	0.01	3	0.15	0.02	3
1.5	0.06	0.07	3	0.14	0.09	3
2	0.09	0.06	3	0.21	0.04	3
5	0.19	0.03	3	0.3	0.13	3
10	0.33	0.04	3	0.47	0.17	3
15	0.68	0.39	3	0.98	0.53	3
20	0.93	0.02	3	0.85	0.37	3
	Peptdiomimetic 7 (JH2-21)			Control
Time (min)	Mean	SD	n	Mean	SD	n
0	0	0	3	0	0	3
0.5	0	0	3	0.01	0.0121452	3
1	0.01	0.00522442	3	0.04	0.0158874	3
1.5	0.04	0.012018	3	0.04	0.00895085	3
2	0.07	0.00778472	3	0.06	0.0105941	3
5	0.18	0.0274721	3	0.13	0.00244189	3
10	0.39	0.0610033	3	0.23	0.0185767	3
15	0.6	0.0456877	3	0.37	0.0384994	3
20	0.85	0.0945717	3	0.53	0.0624032	3
	Peptidomimetic 8 (JH2-33)			Control
Time (min)	Mean	SD	n	Mean	SD	n
0	0.07	0.13	3	0.04	0.06	3
0.5	0.04	0.07	3	0.14	0.08	3
1	0.02	0.02	3	0.11	0.01	3
1.5	0.14	0.01	3	0.17	0.03	3
2	0.22	0.02	3	0.26	0.04	3
5	0.59	0.13	3	0.73	0.01	3
10	1.5	0.31	3	1.22	0.29	3
15	2.26	0.29	3	2.04	0.42	3
20	3.08	0.3	3	2.55	0.68	3
	Peptidomimetic 9 (JH2-15)			Control
Time (min)	Mean	SD	n	Mean	SD	n
0	0	0	3	0.01	0.005128	3
0.5	0	0	3	0.02	0.005942	3
1	0.04	0.064411	3	0.11	0.06321	3
1.5	0	0	3	0.11	0.012605	3
2	0.02	0.041935	3	0.18	0.030117	3
5	0.27	0.235114	3	0.37	0.152842	3
10	1.02	0.311673	3	0.58	0.185494	3
15	1.49	0.350761	3	0.87	0.152006	3
20	2.54	0.35884	3	1.25	0.234696	3
	Peptidomimetic 10 (JH2-36)			Control
Time (min)	Mean	SD	n	Mean	SD	n
0	0.0130934	0.000841138	3	0.0193868	0.00402921	3
0.5	0.111708	0.00971506	3	0.128394	0.0493607	3
1	0.218383	0.0125238	3	0.191196	0.0118635	3
1.5	0.446876	0.103333	3	0.289852	0.0264371	3
2	0.527483	0.132439	2	0.369227	0.0169641	3
5	1.70144	0.254561	2	0.976596	0.128289	3
10	3.5647	0.607073	3	2.18638	0.287913	3
15	4.80002	0.197462	3	3.44826	0.121452	3
20	5.56484	0.151072	3	4.74613	0.20022	3
	Peptidomimetic 11 (JH2-17)			Control
Time (min)	Mean	SD	n	Mean	SD	n
0	0.0200332	0.00116145	2	0.0128035	0.00315706	3
0.5	0.113347	0.0333661	2	0.0846387	0.0129164	3
1	0.263609	0.0999165	3	0.12667	0.036789	3
1.5	0.534015	0.214859	3	0.215606	0.0787192	3
2	0.446762	0.0917718	3	0.257435	0.0314481	3
5	1.29658	0.425281	3	0.816766	0.223181	3
10	2.51233	0.216227	3	1.28686	0.138451	3
15	3.98058	0.176962	3	1.99831	0.535897	3
20	5.16502	0.175364	3	3.22355	0.266606	3
	Peptidomimetic 12 (JH2-30)			Control
Time (min)	Mean	SD	n	Mean	SD	n
0	0	0	3	0	0	3
0.5	0	0	3	0.01	0.01	3
1	0	0	3	0.03	0.02	3
1.5	0	0	3	0.04	0.04	3
2	0	0	3	0.05	0.02	3
5	0.15	0.12	3	0.25	0.02	3
10	0.5	0.1	3	0.27	0.1	3
15	0.84	0.2	3	0.49	0.24	3
20	1.13	0.31	3	0.69	0.14	2
	Peptidomimetic 13 (JH2-31)			Control
Time (min)	Mean	SD	n	Mean	SD	n
0	0.10226	0.144884	3	0.11	0.185254	3
0.5	0.10226	0.0759499	3	0.2	0.341568	3
1	0.11	0.0404233	3	0.3	0.140328	3
1.5	0.19	0.0865712	2	0.0960022	0.166281	3
2	0.37	0.297854	3	0.175987	0.0719907	3
5	0.46	0.0152298	3	0.685157	0.391861	3
10	1.47	0.211892	3	1.07	0.133454	3
15	2.15	1.26513	3	2.48	0.395686	3
20	3.48	1.77986	3	2.8	0.343419	3

## Sheet: F4 raw data
PEPTDITOMIMETIC1
JH2-14 (peptidomimetic 1)
Timepoint	0			30			60			1.5			2			5			10			15			20				Time (min)	JH2-14 (1)			Control
	Integrated Area Under Peak			Integrated Area Under Peak			Integrated Area Under Peak			Integrated Area Under Peak			Integrated Area Under Peak			Integrated Area Under Peak			Integrated Area Under Peak			Integrated Area Under Peak			Integrated Area Under Peak				0	0.01	0.01329	3	0.02	0.0067	3
	M	M+2O		M	M+2O		M	M+2O		M	M+2O		M	M+2O		M	M+2O		M	M+2O		M	M+2O		M	M+2O			0.5	0.12	0.0528	3	0.06	0.02287	3
1	265982	0		103440	2979		75174	4047		78244	6003		65756	6846		28461	6307		18975	15281		9773	15947		6856	16229			1	0.23	0.08683	3	0.1	0.02967	3
2	178736	449		168628	2566		103837	3205		93751	4035		76528	4244		51421	7225		27243	8314		4107	3574		8564	11019			1.5	0.33	0.11755	3	0.21	0.11877	3
3	191578	777		141112	1877		128896	3506		120224	4868		77204	3831		21675	3640		15725	10007		14093	8590		3147	3839			2	0.42	0.16794	3	0.23	0.15407	3
	% Oxidised	umol Oxidised	Turnover (umol/mg)	% Oxidised	umol Oxidised	Turnover (umol/mg)	% Oxidised	umol Oxidised	Turnover (umol/mg)	% Oxidised	umol Oxidised	Turnover (umol/mg)	% Oxidised	umol Oxidised	Turnover (umol/mg)	% Oxidised	umol Oxidised	Turnover (umol/mg)	% Oxidised	umol Oxidised	Turnover (umol/mg)	% Oxidised	umol Oxidised	Turnover (umol/mg)	% Oxidised	umol Oxidised	Turnover (umol/mg)		5	0.97	0.19241	3	0.56	0.36392	3
1	0	0	0	0.028	2.8e-06	0.18	0.0511	5.11e-06	0.33	0.0713	7.13e-06	0.46	0.0943	9.43e-06	0.61	0.1814	1.81e-05	1.18	0.4461	4.46e-05	2.91	0.62	6.2e-05	4.04	0.703	7.03e-05	4.58		10	2.32	0.71598	3	1.61	0.95485	3
2	0.0025	2.51e-07	0.02	0.015	1.5e-06	0.1	0.0299	2.99e-06	0.2	0.0413	4.13e-06	0.27	0.0525	5.25e-06	0.34	0.1232	1.23e-05	0.8	0.2338	2.34e-05	1.52	0.4653	4.65e-05	3.03	0.5627	5.63e-05	3.67		15	3.18	0.79699	3	2.04	0.57876	3
3	0.004	4.04e-07	0.03	0.0131	1.31e-06	0.09	0.0265	2.65e-06	0.17	0.0389	3.89e-06	0.25	0.0473	4.73e-06	0.31	0.1438	1.44e-05	0.94	0.3889	3.89e-05	2.54	0.3787	3.79e-05	2.47	0.5495	5.5e-05	3.58		20	3.94	0.55459	3	2.69	0.41719	3
Mean	0.0022	2.18e-07	0.01	0.0187	1.87e-06	0.12	0.0358	3.58e-06	0.23	0.0505	5.05e-06	0.33	0.0647	6.47e-06	0.42	0.1495	1.49e-05	0.97	0.3563	3.56e-05	2.32	0.488	4.88e-05	3.18	0.6051	6.05e-05	3.94
SD	0.00203911	2.03911e-07	0.0132932	0.00809921	8.09921e-07	0.0527997	0.0133194	1.33194e-06	0.0868304	0.0180316	1.80316e-06	0.11755	0.025761	2.5761e-06	0.167939	0.0295148	2.95148e-06	0.19241	0.109827	1.09827e-05	0.715978	0.122254	1.22254e-05	0.796991	0.0850708	8.50708e-06	0.554586
Timepoint	0			30			60			1.5			2			5			10			15			20
	Integrated Area Under Peak			Integrated Area Under Peak			Integrated Area Under Peak			Integrated Area Under Peak			Integrated Area Under Peak			Integrated Area Under Peak			Integrated Area Under Peak			Integrated Area Under Peak			Integrated Area Under Peak
	M	M+2O		M	M+2O		M	M+2O		M	M+2O		M	M+2O		M	M+2O		M	M+2O		M	M+2O		M	M+2O
1	727333	1983		557702	6594		402634	8111		585174	32816		379622	11335		379814	67077		318268	226383		151792	104550		100432	86538
2	705996	1446		541916	5093		519344	6961		436266	7996		746624	48810		346554	22542		186773	37360		144424	61809		122162	94257
3	591512	2413		549846	2641		457836	5086		485297	13513		437352	6817		395740	19619		217856	40720		135931	41022		98291	50838
	% Oxidised	umol Oxidised	Turnover (umol/mg)	% Oxidised	umol Oxidised	Turnover (umol/mg)	% Oxidised	umol Oxidised	Turnover (umol/mg)	% Oxidised	umol Oxidised	Turnover (umol/mg)	% Oxidised	umol Oxidised	Turnover (umol/mg)	% Oxidised	umol Oxidised	Turnover (umol/mg)	% Oxidised	umol Oxidised	Turnover (umol/mg)	% Oxidised	umol Oxidised	Turnover (umol/mg)	% Oxidised	umol Oxidised	Turnover (umol/mg)
1	0.0027	2.72e-07	0.02	0.0117	1.17e-06	0.08	0.0197	1.97e-06	0.13	0.0531	5.31e-06	0.35	0.029	2.9e-06	0.19	0.1501	1.5e-05	0.98	0.4156	4.16e-05	2.71	0.4079	4.08e-05	2.66	0.4628	4.63e-05	3.02
2	0.002	2.04e-07	0.01	0.0093	9.31e-07	0.06	0.0132	1.32e-06	0.09	0.018	1.8e-06	0.12	0.0614	6.14e-06	0.4	0.0611	6.11e-06	0.4	0.1667	1.67e-05	1.09	0.2997	3e-05	1.95	0.4355	4.36e-05	2.84
3	0.0041	4.06e-07	0.03	0.0048	4.78e-07	0.03	0.011	1.1e-06	0.07	0.0271	2.71e-06	0.18	0.0153	1.53e-06	0.1	0.0472	4.72e-06	0.31	0.1575	1.57e-05	1.03	0.2318	2.32e-05	1.51	0.3409	3.41e-05	2.22
Mean	0.0029	2.94e-07	0.02	0.0086	8.59e-07	0.06	0.0147	1.47e-06	0.1	0.0327	3.27e-06	0.21	0.0352	3.52e-06	0.23	0.0861	8.61e-06	0.56	0.2466	2.47e-05	1.61	0.3131	3.13e-05	2.04	0.4131	4.13e-05	2.69
SD	0.00102771	1.02771e-07	0.00669975	0.00350821	3.50821e-07	0.0228704	0.00455119	4.55119e-07	0.0296697	0.0182183	1.82183e-06	0.118767	0.0236339	2.36339e-06	0.154072	0.0558234	5.58234e-06	0.36392	0.146469	1.46469e-05	0.954845	0.088779	8.8779e-06	0.578761	0.0639942	6.39942e-06	0.417186
PEPTIDOMIMETIC 2
(peptidomimetic 2) JH2-16
Time point	0			30			60			90			120			5 min			10 min			15 min			20 min				Time (min)	JH2-16 (2)			Control
	Integrated Area Under Peak			Integrated Area Under Peak			Integrated Area Under Peak			Integrated Area Under Peak			Integrated Area Under Peak			Integrated Area Under Peak			Integrated Area Under Peak			Integrated Area Under Peak			Integrated Area Under Peak				0	0	0	3	0.02	0.02	3
	M	M+2O		M	M+2O		M	M+2O		M	M+2O		M	M+2O		M	M+2O		M	M+2O		M	M+2O		M	M+2O			0.5	0	0	3	0.07	0.04	3
1	689176	0		750538	0		592255	0		497117	0		352099	0		316028	0		137605	101356		0	0		5599.17	86754.1			1	0	0	3	0.18	0.09	3
2	963543	0		829626	0		1.0499e+06	0		833381	0		501338	17690		408609	5088.69		199150	59042.5		109617	108248		5403.25	75290.9			1.5	0	0	3	0.25	0.16	3
3	635578	0		620323	0		683881	0		583037	0		875137	0		680781	79561.6		203116	54975.9		109856	97413.5		45546.3	106845			2	0.08	0.13	3	0.22	0.12	3
	% Oxidised	umol Oxidised	Turnover (umol/mg)	% Oxidised	umol Oxidised	Turnover (umol/mg)	% Oxidised	umol Oxidised	Turnover (umol/mg)	% Oxidised	umol Oxidised	Turnover (umol/mg)	% Oxidised	umol Oxidised	Turnover (umol/mg)	% Oxidised	umol Oxidised	Turnover (umol/mg)	% Oxidised	umol Oxidised	Turnover (umol/mg)	% Oxidised	umol Oxidised	Turnover (umol/mg)	% Oxidised	umol Oxidised	Turnover (umol/mg)		5	0.27	0.39	3	0.76	0.26	3
1	0	0	0	0	0	0	0	0	0	0	0	0	0	0	0	0	0	0	0.424153	4.24153e-05	2.8854	#DIV/0!	#DIV/0!	#DIV/0!	0.939372	9.39372e-05	6.39029		10	1.96	0.8	3	1.05	0.14	3
2	0	0	0	0	0	0	0	0	0	0	0	0	0.0340831	3.40831e-06	0.231858	0.0123005	1.23005e-06	0.083677	0.228676	2.28676e-05	1.55562	0.496858	4.96858e-05	3.37999	0.93304	9.3304e-05	6.34721		15	3.29	0.13	3	1.69	0.11	2
3	0	0	0	0	0	0	0	0	0	0	0	0	0	0	0	0.104639	1.04639e-05	0.711831	0.213009	2.13009e-05	1.44904	0.469985	4.69985e-05	3.19717	0.701123	7.01123e-05	4.76954		20	5.84	0.92	3	2.4	0.13	3
Mean	0	0	0	0	0	0	0	0	0	0	0	0	0.011361	1.1361e-06	0.0772858	0.0389799	3.89799e-06	0.265169	0.288613	2.88613e-05	1.96335	0.483421	4.83421e-05	3.28858	0.857845	8.57845e-05	5.83568
SD	0	0	0	0	0	0	0	0	0	0	0	0	0.0196779	1.96779e-06	0.133863	0.0571942	5.71942e-06	0.389076	0.117643	1.17643e-05	0.800291	0.0190027	1.90027e-06	0.12927	0.135762	1.35762e-05	0.923554
Control
Time point	0			30			60			90			120			5 min			10 min			15 min			20 min
	Integrated Area Under Peak			Integrated Area Under Peak			Integrated Area Under Peak			Integrated Area Under Peak			Integrated Area Under Peak			Integrated Area Under Peak			Integrated Area Under Peak			Integrated Area Under Peak			Integrated Area Under Peak
	M	M+2O		M	M+2O		M	M+2O		M	M+2O		M	M+2O		M	M+2O		M	M+2O		M	M+2O		M	M+2O
1	2.06891e+06	0		3.24061e+06	18024.3		3.74143e+06	159744		2.53189e+06	53602.3		1.34645e+06	22812.8		577914	68690.3		357026	76480		160086	58071.5		123194	62333.9
2	4.44074e+06	12963.5		4.28438e+06	34420.1		3.07253e+06	67371.9		2.91389e+06	200217		2.3069e+06	125245		1.07619e+06	179013		1.03041e+06	178782		549827	180261		368606	220176
3	3.42887e+06	20645.1		4.75174e+06	80859.8		3.04878e+06	52286.8		3.29775e+06	87158.3		1.83647e+06	58390.5		496313	47902.1		1.39881e+06	223387		251617	76438.4		484646	260645
	% Oxidised	umol Oxidised	Turnover (umol/mg)	% Oxidised	umol Oxidised	Turnover (umol/mg)	% Oxidised	umol Oxidised	Turnover (umol/mg)	% Oxidised	umol Oxidised	Turnover (umol/mg)	% Oxidised	umol Oxidised	Turnover (umol/mg)	% Oxidised	umol Oxidised	Turnover (umol/mg)	% Oxidised	umol Oxidised	Turnover (umol/mg)	% Oxidised	umol Oxidised	Turnover (umol/mg)	% Oxidised	umol Oxidised	Turnover (umol/mg)
1	0	0	0	0.00553123	5.53123e-07	0.0376274	0.0409476	4.09476e-06	0.278555	0.020732	2.0732e-06	0.141034	0.0166607	1.66607e-06	0.113338	0.106232	1.06232e-05	0.722669	0.176422	1.76422e-05	1.20015	0.26619	2.6619e-05	1.81082	0.335981	3.35981e-05	2.28558
2	0.00291071	2.91071e-07	0.0198008	0.00796983	7.96983e-07	0.0542165	0.0214567	2.14567e-06	0.145964	0.0642935	6.42935e-06	0.437371	0.0514956	5.14956e-06	0.350311	0.142616	1.42616e-05	0.970177	0.147853	1.47853e-05	1.0058	0.246903	2.46903e-05	1.67962	0.373952	3.73952e-05	2.54389
3	0.00598495	5.98495e-07	0.0407139	0.0167322	1.67322e-06	0.113824	0.0168609	1.68609e-06	0.1147	0.0257491	2.57491e-06	0.175164	0.0308152	3.08152e-06	0.209627	0.0880205	8.80205e-06	0.598779	0.137706	1.37706e-05	0.936777	0.233004	2.33004e-05	1.58506	0.349723	3.49723e-05	2.37906
Mean	0.00296522	2.96522e-07	0.0201716	0.0100777	1.00777e-06	0.068556	0.0264217	2.64217e-06	0.17974	0.0369249	3.69249e-06	0.251189	0.0329905	3.29905e-06	0.224425	0.11229	1.1229e-05	0.763875	0.153994	1.53994e-05	1.04758	0.248699	2.48699e-05	1.69183	0.353218	3.53218e-05	2.40285
SD	0.00299285	2.99285e-07	0.0203595	0.00589047	5.89047e-07	0.0400712	0.0127879	1.27879e-06	0.0869927	0.0238343	2.38343e-06	0.162138	0.0175191	1.75191e-06	0.119177	0.0277972	2.77972e-06	0.262618	0.0200752	2.00752e-06	0.136566	0.0166657	1.66657e-06	0.113372	0.0192256	1.92256e-06	0.130787
PEPTIDOMIMETIC 3
Ppeptidomimetic 3 (JH2-20)
Time point	0			30			60			90			120			5 min			10 min			15 min			20 min				Time (min)	JH2-20 (3)			Control
	Integrated Area Under Peak			Integrated Area Under Peak			Integrated Area Under Peak			Integrated Area Under Peak			Integrated Area Under Peak			Integrated Area Under Peak			Integrated Area Under Peak			Integrated Area Under Peak			Integrated Area Under Peak				0	0.04	0	3	0.05	0.03	3
	M	M+2O		M	M+2O		M	M+2O		M	M+2O		M	M+2O		M	M+2O		M	M+2O		M	M+2O		M	M+2O			0.5	0.04	0	3	0.1	0.01	3
1	5.50283e+06	36495.9		5.59739e+06	40850		5.42715e+06	33005.8		6.39618e+06	42829.8		5.59232e+06	32889.3		4.9614e+06	86348.6		5.46627e+06	228744		4.69994e+06	207127		4.54592e+06	258648			1	0.04	0	3	0.13	0.03	3
2	5.6752e+06	31952.1		6.29631e+06	38330.3		5.53501e+06	37390.8		5.7853e+06	42021.4		5.6922e+06	40410.5		5.48412e+06	89307.9		5.38804e+06	148695		5.01024e+06	217357		4.19147e+06	269944			1.5	0.05	0	3	0.13	0.02	3
3	5.84485e+06	30730.3		7.01088e+06	42350.5		6.73576e+06	46099.5		6.52612e+06	42203.3		7.00526e+06	53862.8		6.60988e+06	54130.5		2.89405e+06	17308.8		0	0		0	0			2	0.05	0.01	3	0.12	0.03	3
	% Oxidised	umol Oxidised	Turnover (umol/mg)	% Oxidised	umol Oxidised	Turnover (umol/mg)	% Oxidised	umol Oxidised	Turnover (umol/mg)	% Oxidised	umol Oxidised	Turnover (umol/mg)	% Oxidised	umol Oxidised	Turnover (umol/mg)	% Oxidised	umol Oxidised	Turnover (umol/mg)	% Oxidised	umol Oxidised	Turnover (umol/mg)	% Oxidised	umol Oxidised	Turnover (umol/mg)	% Oxidised	umol Oxidised	Turnover (umol/mg)		5	0.09	0.03	3	0.29	0.08	3
1	0.00658851	6.58851e-07	0.0448198	0.00724517	7.24517e-07	0.0492868	0.00604485	6.04485e-07	0.0411214	0.00665161	6.65161e-07	0.045249	0.00584676	5.84676e-07	0.0397739	0.0171063	1.71063e-06	0.11637	0.0401657	4.01657e-06	0.273236	0.04221	4.221e-06	0.287143	0.0538337	5.38337e-06	0.366216		10	0.17	0.12	3	0.29	0.04	3
2	0.00559861	5.59861e-07	0.0380858	0.0060509	6.0509e-07	0.0411626	0.00671	6.71e-07	0.0456463	0.0072111	7.2111e-07	0.0490551	0.00704924	7.04924e-07	0.047954	0.0160239	1.60239e-06	0.109006	0.0268561	2.68561e-06	0.182694	0.0415788	4.15788e-06	0.282849	0.0605063	6.05063e-06	0.411608		15	0.28	0	2	0.4	0.05	3
3	0.00523018	5.23018e-07	0.0355794	0.00600442	6.00442e-07	0.0408464	0.00679748	6.79748e-07	0.0462413	0.00642528	6.42528e-07	0.0437094	0.00763024	7.63024e-07	0.0519064	0.00812282	8.12282e-07	0.0552573	0.00594528	5.94528e-07	0.0404441	#DIV/0!	#DIV/0!	#DIV/0!	#DIV/0!	#DIV/0!	#DIV/0!		20	0.39	0.03	2	0.67	0.13	3
Mean	0.00580577	5.80577e-07	0.039495	0.0064335	6.4335e-07	0.0437653	0.00651744	6.51744e-07	0.0443363	0.00676266	6.76266e-07	0.0460045	0.00684208	6.84208e-07	0.0465448	0.013751	1.3751e-06	0.0935443	0.0243224	2.43224e-06	0.165458	0.0418944	4.18944e-06	0.284996	0.05717	5.717e-06	0.388912
SD	0.000702463	7.02463e-08	0.00477866	0.00070331	7.0331e-08	0.00478442	0.000411607	4.11607e-08	0.00280005	0.00040451	4.0451e-08	0.00275177	0.000909605	9.09605e-08	0.00618779	0.00490411	4.90411e-07	0.0333613	0.0172503	1.72503e-06	0.117349	0.000446297	4.46297e-08	0.00303603	0.00471825	4.71825e-07	0.0320969
Control
Timpoint	0			30			60			90			120			5 min			10 min			15 min			20 min
	Integrated Area Under Peak			Integrated Area Under Peak			Integrated Area Under Peak			Integrated Area Under Peak			Integrated Area Under Peak			Integrated Area Under Peak			Integrated Area Under Peak			Integrated Area Under Peak			Integrated Area Under Peak
	M	M+2O		M	M+2O		M	M+2O		M	M+2O		M	M+2O		M	M+2O		M	M+2O		M	M+2O		M	M+2O
1	1.05487e+07	100553		1.34372e+07	219430		1.38873e+07	214182		1.10652e+07	214447		1.40373e+07	239629		6.44792e+06	216463		5.52062e+06	203675		9.04789e+06	511715		7.27399e+06	631866
2	2.00428e+07	40444.1		1.77057e+07	275578		1.69722e+07	317305		1.18269e+07	208117		3.96558e+06	51972.4		7.83419e+06	465665		7.37383e+06	370362		9.78584e+06	596210		3.15772e+06	427374
3	6.99264e+06	60467.9		1.08589e+07	132993		1.20751e+07	288620		9.07388e+06	205866		9.78649e+06	230466		7.93951e+06	317721		1.0314e+07	476941		7.97862e+06	574019		6.19751e+06	655750
	% Oxidised	umol Oxidised	Turnover (umol/mg)	% Oxidised	umol Oxidised	Turnover (umol/mg)	% Oxidised	umol Oxidised	Turnover (umol/mg)	% Oxidised	umol Oxidised	Turnover (umol/mg)	% Oxidised	umol Oxidised	Turnover (umol/mg)	% Oxidised	umol Oxidised	Turnover (umol/mg)	% Oxidised	umol Oxidised	Turnover (umol/mg)	% Oxidised	umol Oxidised	Turnover (umol/mg)	% Oxidised	umol Oxidised	Turnover (umol/mg)
1	0.00944228	9.44228e-07	0.0642332	0.0160676	1.60676e-06	0.109304	0.0151886	1.51886e-06	0.103323	0.0190118	1.90118e-06	0.129332	0.0167843	1.67843e-06	0.114179	0.0324806	3.24806e-06	0.220956	0.0355808	3.55808e-06	0.242046	0.0535289	5.35289e-06	0.364142	0.0799238	7.99238e-06	0.543699
2	0.00201382	2.01382e-07	0.0136995	0.0153258	1.53258e-06	0.104257	0.0183525	1.83525e-06	0.124847	0.0172926	1.72926e-06	0.117637	0.0129363	1.29363e-06	0.0880022	0.0561051	5.61051e-06	0.381668	0.0478245	4.78245e-06	0.325336	0.057427	5.7427e-06	0.39066	0.119209	1.19209e-05	0.810944
3	0.00857322	8.57322e-07	0.0583212	0.0120992	1.20992e-06	0.0823073	0.023344	2.3344e-06	0.158803	0.0221845	2.21845e-06	0.150915	0.0230076	2.30076e-06	0.156514	0.0384779	3.84779e-06	0.261754	0.0441981	4.41981e-06	0.300668	0.0671159	6.71159e-06	0.456571	0.0956844	9.56844e-06	0.650914
Mean	0.00667644	6.67644e-07	0.045418	0.0144975	1.44975e-06	0.0986227	0.0189617	1.89617e-06	0.128991	0.0194963	1.94963e-06	0.132628	0.0175761	1.75761e-06	0.119565	0.0423545	4.23545e-06	0.288126	0.0425345	4.25345e-06	0.28935	0.0593573	5.93573e-06	0.403791	0.0982723	9.82723e-06	0.668519
SD	0.00406126	4.06126e-07	0.0276276	0.0021099	2.1099e-07	0.0143531	0.00411171	4.11171e-07	0.0279708	0.00248165	2.48165e-07	0.016882	0.00508211	5.08211e-07	0.0345722	0.0122801	1.22801e-06	0.0847915	0.00628909	6.28909e-07	0.0427829	0.00699619	6.99619e-07	0.0475931	0.0197699	1.97699e-06	0.134489
PEPTIDOMIMETIC 4
Peptdiomimetic 4 (JH2-19 NEW)
Time point	0			30			60			90			120			5 min			10 min			15 min			20 min				Time (min)	JH2-19			Control
	Integrated Area Under Peak			Integrated Area Under Peak			Integrated Area Under Peak			Integrated Area Under Peak			Integrated Area Under Peak			Integrated Area Under Peak			Integrated Area Under Peak			Integrated Area Under Peak			Integrated Area Under Peak				0	0.02	0.02	3	0.06	0	3
	M	M+2O		M	M+2O		M	M+2O		M	M+2O		M	M+2O		M	M+2O		M	M+2O		M	M+2O		M	M+2O			0.5	0.05	0.01	3	0.22	0	3
1	7.10057e+06	27371.2		6.76807e+06	44686.4		6.7611e+06	145957		5.62108e+06	148120		5.2476e+06	240805		3.11508e+06	231479		1.37873e+06	1.19625e+06		594319	645370		307439	627332			1	0.13	0.04	3	0.3	0.06	3
2	7.41027e+06	0		6.69247e+06	34375.9		6.89448e+06	160038		6.23513e+06	191747		5.34898e+06	105304		2.95109e+06	257336		1.39059e+06	399078		548847	996446		287412	1.90553e+06			1.5	0.18	0.03	3	0.52	0.15	3
3	7.58441e+06	38538.5		6.39626e+06	56982.8		6.15545e+06	73294.9		5.91835e+06	135996		5.27787e+06	189347		3.04218e+06	331568		1.41081e+06	379932		607692	1.41345e+06		335980	508006			2	0.22	0.08	3	0.69	0.14	3
	% Oxidised	umol Oxidised	Turnover (umol/mg)	% Oxidised	umol Oxidised	Turnover (umol/mg)	% Oxidised	umol Oxidised	Turnover (umol/mg)	% Oxidised	umol Oxidised	Turnover (umol/mg)	% Oxidised	umol Oxidised	Turnover (umol/mg)	% Oxidised	umol Oxidised	Turnover (umol/mg)	% Oxidised	umol Oxidised	Turnover (umol/mg)	% Oxidised	umol Oxidised	Turnover (umol/mg)	% Oxidised	umol Oxidised	Turnover (umol/mg)		5	0.56	0.1	3	1.95	0.2	3
1	0.0038	3.84e-07	0.03	0.0066	6.56e-07	0.04	0.0211	2.11e-06	0.14	0.0257	2.57e-06	0.17	0.0439	4.39e-06	0.3	0.0692	6.92e-06	0.47	0.4646	4.65e-05	3.16	0.5206	5.21e-05	3.54	0.6711	6.71e-05	4.57		10	2.04	0.97	3	3.5	0.52	3
2	0	0	0	0.0051	5.11e-07	0.03	0.0227	2.27e-06	0.15	0.0298	2.98e-06	0.2	0.0193	1.93e-06	0.13	0.0802	8.02e-06	0.55	0.223	2.23e-05	1.52	0.6448	6.45e-05	4.39	0.8689	8.69e-05	5.91		15	4.23	0.62	3	4.72	0.47	3
3	0.0051	5.06e-07	0.03	0.0088	8.83e-07	0.06	0.0118	1.18e-06	0.08	0.0225	2.25e-06	0.15	0.0346	3.46e-06	0.24	0.0983	9.83e-06	0.67	0.2122	2.12e-05	1.44	0.6993	6.99e-05	4.76	0.6019	6.02e-05	4.09		20	4.86	0.94	3	5.74	0.2	3
Mean	0.003	2.97e-07	0.02	0.0068	6.83e-07	0.05	0.0185	1.85e-06	0.13	0.026	2.6e-06	0.18	0.0326	3.26e-06	0.22	0.0826	8.26e-06	0.56	0.2999	3e-05	2.04	0.6216	6.22e-05	4.23	0.714	7.14e-05	4.86
SD	0.00263889	2.63888e-07	0.0179516	0.001875	1.875e-07	0.0127551	0.00590657	5.90657e-07	0.0401807	0.0036965	3.6965e-07	0.0251463	0.0124092	1.24092e-06	0.0844162	0.0146957	1.46957e-06	0.0999709	0.142702	1.42702e-05	0.970764	0.09161	9.161e-06	0.623197	0.138581	1.38581e-05	0.942725
Control
Time point	0			30			60			90			120			5 min			10 min			15 min			20 min
	Integrated Area Under Peak			Integrated Area Under Peak			Integrated Area Under Peak			Integrated Area Under Peak			Integrated Area Under Peak			Integrated Area Under Peak			Integrated Area Under Peak			Integrated Area Under Peak			Integrated Area Under Peak
	M	M+2O		M	M+2O		M	M+2O		M	M+2O		M	M+2O		M	M+2O		M	M+2O		M	M+2O		M	M+2O
1	1.3204e+07	116797		1.17288e+07	391672		1.1411e+07	491208		7.61038e+06	638308		8.39529e+06	1.05686e+06		4.35384e+06	975537		1.7716e+06	1.43544e+06		749190	1.58708e+06		391020	2.17373e+06
2	1.51139e+07	136120		1.16503e+07	387688		9.26013e+06	359433		1.04143e+07	589385		7.34925e+06	947064		3.16888e+06	1.4768e+06		1.88959e+06	1.87169e+06		625617	2.06947e+06		228568	1.54809e+06
3	1.70526e+07	167682		8.68823e+06	296091		1.05863e+07	620685		1.02184e+07	1.1165e+06		8.81901e+06	731970		3.91977e+06	2.20663e+06		1.96547e+06	2.91916e+06		1.20387e+06	2.07484e+06		618572	2.6987e+06
	% Oxidised	umol Oxidised	Turnover (umol/mg)	% Oxidised	umol Oxidised	Turnover (umol/mg)	% Oxidised	umol Oxidised	Turnover (umol/mg)	% Oxidised	umol Oxidised	Turnover (umol/mg)	% Oxidised	umol Oxidised	Turnover (umol/mg)	% Oxidised	umol Oxidised	Turnover (umol/mg)	% Oxidised	umol Oxidised	Turnover (umol/mg)	% Oxidised	umol Oxidised	Turnover (umol/mg)	% Oxidised	umol Oxidised	Turnover (umol/mg)
1	0.0088	8.77e-07	0.06	0.0323	3.23e-06	0.22	0.0413	4.13e-06	0.28	0.0774	7.74e-06	0.53	0.1118	1.12e-05	0.76	0.183	1.83e-05	1.25	0.4476	4.48e-05	3.04	0.6793	6.79e-05	4.62	0.8475	8.48e-05	5.77
2	0.0089	8.93e-07	0.06	0.0322	3.22e-06	0.22	0.0374	3.74e-06	0.25	0.0536	5.36e-06	0.36	0.1142	1.14e-05	0.78	0.3179	3.18e-05	2.16	0.4976	4.98e-05	3.39	0.7679	7.68e-05	5.22	0.8713	8.71e-05	5.93
3	0.0097	9.74e-07	0.07	0.033	3.3e-06	0.22	0.0554	5.54e-06	0.38	0.0985	9.85e-06	0.67	0.0766	7.66e-06	0.52	0.3602	3.6e-05	2.45	0.5976	5.98e-05	4.07	0.6328	6.33e-05	4.3	0.8135	8.14e-05	5.53
Mean	0.0091	9.14e-07	0.06	0.0325	3.25e-06	0.22	0.0447	4.47e-06	0.3	0.0765	7.65e-06	0.52	0.1009	1.01e-05	0.69	0.287	2.87e-05	1.95	0.5143	5.14e-05	3.5	0.6933	6.93e-05	4.72	0.8441	8.44e-05	5.74
SD	0.000520153	5.20153e-08	0.00353846	0.000405704	4.05704e-08	0.00275989	0.0094792	9.4792e-07	0.0644843	0.0224828	2.24828e-06	0.152945	0.0210164	2.10164e-06	0.142969	0.0925087	9.25087e-06	0.203457	0.0763909	7.63909e-06	0.519666	0.0686047	6.86047e-06	0.466699	0.0290594	2.90594e-06	0.197683
PEPTIDOMIMETIC 5
Peptidomimetic 5 (JH2-25)
n	0			30			60			90			120			5 min			10 min			15 min			20 min				Time (min)	JH2-25 (5)			Control
	Integrated Area Under Peak			Integrated Area Under Peak			Integrated Area Under Peak			Integrated Area Under Peak			Integrated Area Under Peak			Integrated Area Under Peak			Integrated Area Under Peak			Integrated Area Under Peak			Integrated Area Under Peak				0	0	0	3	0.03	0.02	3
	M	M+2O		M	M+2O		M	M+2O		M	M+2O		M	M+2O		M	M+2O		M	M+2O		M	M+2O		M	M+2O			0.5	0.5	0.1	3	0.09	0.01	3
1	6.74005e+06	0		7.69738e+06	53460.9		7.37065e+06	136766		7.31405e+06	274696		6.60391e+06	284611		4.7868e+06	644300		3.95578e+06	1.33058e+06		2.84018e+06	1.93261e+06		1.71107e+06	2.23731e+06			1	0.19	0.12	3	0.27	0.12	3
2	6.26253e+06	0		8.33897e+06	76605.2		8.43659e+06	172363		7.65933e+06	435640		7.14184e+06	452439		5.6849e+06	655608		4.54963e+06	1.27901e+06		2.64743e+06	1.62363e+06		2.38596e+06	2.62305e+06			1.5	0.27	0.07	3	0.32	0.09	3
3	7.76122e+06	0		8.33276e+06	68520.3		2.04083e+07	1.10093e+06		2.14921e+07	757339		1.89811e+07	606569		1.68911e+07	2.12922e+06		1.42518e+07	3.28686e+06		1.27559e+07	2.41108e+06		1.16488e+07	3.11985e+06			2	0.29	0.09	3	0.47	0.31	3
	% Oxidised	umol Oxidised	Turnover (umol/mg)	% Oxidised	umol Oxidised	Turnover (umol/mg)	% Oxidised	umol Oxidised	Turnover (umol/mg)	% Oxidised	umol Oxidised	Turnover (umol/mg)	% Oxidised	umol Oxidised	Turnover (umol/mg)	% Oxidised	umol Oxidised	Turnover (umol/mg)	% Oxidised	umol Oxidised	Turnover (umol/mg)	% Oxidised	umol Oxidised	Turnover (umol/mg)	% Oxidised	umol Oxidised	Turnover (umol/mg)		5	0.73	0.05	3	0.91	0.86	3
1	0	0	0	0.0069	6.9e-07	0.04	0.0182	1.82e-06	0.12	0.0362	3.62e-06	0.24	0.0413	4.13e-06	0.27	0.1186	1.19e-05	0.77	0.2517	2.52e-05	1.64	0.4049	4.05e-05	2.64	0.5666	5.67e-05	3.69		10	1.43	0.21	3	1.76	0.97	3
2	0	0	0	0.0091	9.1e-07	0.06	0.02	2e-06	0.13	0.0538	5.38e-06	0.35	0.0596	5.96e-06	0.39	0.1034	1.03e-05	0.67	0.2194	2.19e-05	1.43	0.3801	3.8e-05	2.48	0.5237	5.24e-05	3.41		15	2.05	0.88	3	2.39	1.2	3
3	0	0	0	0.0082	8.16e-07	0.05	0.0512	5.12e-06	0.33	0.034	3.4e-06	0.22	0.031	3.1e-06	0.2	0.1119	1.12e-05	0.73	0.1874	1.87e-05	1.22	0.159	1.59e-05	1.04	0.2112	2.11e-05	1.38		20	2.83	1.26	3	2.11	0.24	3
Mean	0	0	0	0.0081	8.05e-07	0.05	0.0298	2.98e-06	0.19	0.0414	4.14e-06	0.27	0.044	4.4e-06	0.29	0.1113	1.11e-05	0.73	0.2195	2.2e-05	1.43	0.3147	3.15e-05	2.05	0.4339	4.34e-05	2.83
SD	0	0	0	0.00110634	1.10634e-07	0.00721236	0.0185344	1.85344e-06	0.120828	0.0108491	1.08491e-06	0.0707267	0.0144858	1.44858e-06	0.0944344	0.00763464	7.63464e-07	0.0497711	0.0321471	3.21471e-06	0.209571	0.135417	1.35417e-05	0.882797	0.193974	1.93974e-05	1.26454
Control
n	0			30			60			90			120			5 min			10 min			15 min			20 min
	Integrated Area Under Peak			Integrated Area Under Peak			Integrated Area Under Peak			Integrated Area Under Peak			Integrated Area Under Peak			Integrated Area Under Peak			Integrated Area Under Peak			Integrated Area Under Peak			Integrated Area Under Peak
	M	M+2O		M	M+2O		M	M+2O		M	M+2O		M	M+2O		M	M+2O		M	M+2O		M	M+2O		M	M+2O
1	2.28133e+07	94676.9		2.24188e+07	325592		2.20236e+07	538785		1.98913e+07	787921		1.57319e+07	720387		1.80508e+07	2.30667e+06		1.50529e+07	2.97828e+06		1.48162e+07	5.37973e+06		1.36291e+07	5.98459e+06
2	2.28835e+07	78838.7		2.29008e+07	311754		1.78272e+07	1.17012e+06		1.83401e+07	1.26922e+06		1.8587e+07	868312		1.70907e+07	1.08732e+06		1.07622e+07	2.76215e+06		1.33155e+07	4.51383e+06		9.70708e+06	4.14458e+06
3	2.05966e+07	174734		2.04126e+07	325586		6.67253e+06	255077		6.63281e+06	315482		4.9415e+06	722304		3.59344e+06	1.16895e+06		2.36351e+06	1.85891e+06		1.43857e+06	1.97652e+06		8.92421e+06	5.17332e+06
	% Oxidised	umol Oxidised	Turnover (umol/mg)	% Oxidised	umol Oxidised	Turnover (umol/mg)	% Oxidised	umol Oxidised	Turnover (umol/mg)	% Oxidised	umol Oxidised	Turnover (umol/mg)	% Oxidised	umol Oxidised	Turnover (umol/mg)	% Oxidised	umol Oxidised	Turnover (umol/mg)	% Oxidised	umol Oxidised	Turnover (umol/mg)	% Oxidised	umol Oxidised	Turnover (umol/mg)	% Oxidised	umol Oxidised	Turnover (umol/mg)
1	0.0041	4.13e-07	0.03	0.0143	1.43e-06	0.09	0.0239	2.39e-06	0.16	0.0381	3.81e-06	0.25	0.0438	4.38e-06	0.29	0.1133	1.13e-05	0.74	0.1652	1.65e-05	1.08	0.2664	2.66e-05	1.74	0.3051	3.05e-05	1.99
2	0.0034	3.43e-07	0.02	0.0134	1.34e-06	0.09	0.0616	6.16e-06	0.4	0.0647	6.47e-06	0.42	0.0446	4.46e-06	0.29	0.0598	5.98e-06	0.39	0.2042	2.04e-05	1.33	0.2532	2.53e-05	1.65	0.2992	2.99e-05	1.95
3	0.0084	8.41e-07	0.05	0.0157	1.57e-06	0.1	0.0368	3.68e-06	0.24	0.0454	4.54e-06	0.3	0.1275	1.28e-05	0.83	0.2455	2.45e-05	1.6	0.4402	4.4e-05	2.87	0.5788	5.79e-05	3.77	0.367	3.67e-05	2.39
Mean	0.0053	5.33e-07	0.03	0.0145	1.45e-06	0.09	0.0408	4.08e-06	0.27	0.0494	4.94e-06	0.32	0.072	7.2e-06	0.47	0.1395	1.4e-05	0.91	0.2699	2.7e-05	1.76	0.3661	3.66e-05	2.39	0.3238	3.24e-05	2.11
SD	0.00269542	2.69542e-07	0.0175718	0.00114382	1.14382e-07	0.00745667	0.0191641	1.91641e-06	0.124933	0.0137565	1.37565e-06	0.0896799	0.0481072	4.81072e-06	0.313616	0.095556	9.5556e-06	0.855741	0.148824	1.48824e-05	0.970204	0.184286	1.84286e-05	1.20138	0.0375281	3.75281e-06	0.24465
PEPTIDOMIMETIC 6
Peptidomimetic 6 (JH2-32)
Time point	0			30			60			90			120			5 min			10 min			15 min			20 min				Time (min)	JH2-32 (6)			Control
	Integrated Area Under Peak			Integrated Area Under Peak			Integrated Area Under Peak			Integrated Area Under Peak			Integrated Area Under Peak			Integrated Area Under Peak			Integrated Area Under Peak			Integrated Area Under Peak			Integrated Area Under Peak				0	0.14	0.23	3	0.1	0.01	3
	M	M+2O		M	M+2O		M	M+2O		M	M+2O		M	M+2O		M	M+2O		M	M+2O		M	M+2O		M	M+2O			0.5	0.01	0	3	0.13	0.02	3
1	3.52711e+06	222998		4.56086e+06	6606.87		4.6643e+06	26015.4		4.10066e+06	21998		4.04923e+06	22601.6		3.61358e+06	105063		2.85025e+06	165505		2.67153e+06	260438		2.05514e+06	328586			1	0.03	0.01	3	0.15	0.02	3
2	4.88633e+06	0		4.52169e+06	12130.8		4.3877e+06	11613.6		4.30404e+06	5520.78		4.28854e+06	43891.8		3.81624e+06	92644.7		3.33755e+06	169942		2.71845e+06	529477		2.23839e+06	361497			1.5	0.06	0.07	3	0.14	0.09	3
3	4.29807e+06	10671.5		3.8294e+06	5285.23		4.5444e+06	16161.2		1.89757e+07	393709		1.55552e+07	348301		1.15515e+07	395801		1.37553e+07	631361		1.35785e+07	707651		7.20195e+06	1.12003e+06			2	0.09	0.06	3	0.21	0.04	3
	% Oxidised	umol Oxidised	Turnover (umol/mg)	% Oxidised	umol Oxidised	Turnover (umol/mg)	% Oxidised	umol Oxidised	Turnover (umol/mg)	% Oxidised	umol Oxidised	Turnover (umol/mg)	% Oxidised	umol Oxidised	Turnover (umol/mg)	% Oxidised	umol Oxidised	Turnover (umol/mg)	% Oxidised	umol Oxidised	Turnover (umol/mg)	% Oxidised	umol Oxidised	Turnover (umol/mg)	% Oxidised	umol Oxidised	Turnover (umol/mg)		5	0.19	0.03	3	0.3	0.13	3
1	0.0594644	5.94644e-06	0.40452	0.00144651	1.44651e-07	0.00984019	0.00554663	5.54663e-07	0.0377322	0.00533589	5.33589e-07	0.0362986	0.00555071	5.55071e-07	0.03776	0.0282531	2.82531e-06	0.192198	0.0548801	5.48801e-06	0.373334	0.0888271	8.88271e-06	0.604266	0.137846	1.37846e-05	0.937725		10	0.33	0.04	3	0.47	0.17	3
2	0	0	0	0.00267563	2.67563e-07	0.0182016	0.00263988	2.63988e-07	0.0179584	0.00128105	1.28105e-07	0.00871466	0.010131	1.0131e-06	0.0689182	0.0237011	2.37011e-06	0.161232	0.0484512	4.84512e-06	0.3296	0.16302	1.6302e-05	1.10898	0.139043	1.39043e-05	0.945872		15	0.68	0.39	3	0.98	0.53	3
3	0.00247671	2.47671e-07	0.0168484	0.00137827	1.37827e-07	0.009376	0.00354368	3.54368e-07	0.0241067	0.0203264	2.03264e-06	0.138275	0.021901	2.1901e-06	0.148986	0.0331289	3.31289e-06	0.225367	0.0438853	4.38853e-06	0.298539	0.0495339	4.95339e-06	0.336965	0.134587	1.34587e-05	0.915556		20	0.93	0.02	3	0.85	0.37	3
Mean	0.020647	2.0647e-06	0.140456	0.00183347	1.83347e-07	0.0124726	0.00391006	3.91006e-07	0.0265991	0.00898111	8.98111e-07	0.061096	0.0125276	1.25276e-06	0.0852214	0.028361	2.8361e-06	0.192932	0.0490722	4.90722e-06	0.333825	0.10046	1.0046e-05	0.683403	0.137158	1.37158e-05	0.933051
SD	0.0336396	3.36396e-06	0.228841	0.000730132	7.30132e-08	0.00496688	0.00148761	1.48761e-07	0.0101198	0.0100323	1.00323e-06	0.0682469	0.00843448	8.43448e-07	0.0573774	0.00471482	4.71482e-07	0.0320736	0.00552367	5.52367e-07	0.037576	0.0576304	5.76304e-06	0.392043	0.00230632	2.30632e-07	0.0156893
Control
n	0			30			60			90			120			5 min			10 min			15 min			20 min
	Integrated Area Under Peak			Integrated Area Under Peak			Integrated Area Under Peak			Integrated Area Under Peak			Integrated Area Under Peak			Integrated Area Under Peak			Integrated Area Under Peak			Integrated Area Under Peak			Integrated Area Under Peak
	M	M+2O		M	M+2O		M	M+2O		M	M+2O		M	M+2O		M	M+2O		M	M+2O		M	M+2O		M	M+2O
1	3.28767e+06	44620		1.69865e+07	389722		1.86032e+07	379683		1.44622e+07	321229		1.51176e+07	558552		1.15726e+07	398229		1.00079e+07	583751		1.12717e+07	1.51757e+06		6.34069e+06	620757
2	2.13499e+07	356720		1.33638e+07	236476		1.55742e+07	388064		1.0901e+07	376398		1.1083e+07	274117		7.62698e+06	284789		7.26964e+06	403583		8.57812e+06	753938		1.64727e+06	381031
3	1.68036e+07	270361		1.5186e+07	277761		1.18209e+07	254025		3.9493e+06	28818.9		3.59996e+06	118667		2.8746e+06	193802		2.47567e+06	268517		1.62514e+06	489033		4.03232e+06	441024
	% Oxidised	umol Oxidised	Turnover (umol/mg)	% Oxidised	umol Oxidised	Turnover (umol/mg)	% Oxidised	umol Oxidised	Turnover (umol/mg)	% Oxidised	umol Oxidised	Turnover (umol/mg)	% Oxidised	umol Oxidised	Turnover (umol/mg)	% Oxidised	umol Oxidised	Turnover (umol/mg)	% Oxidised	umol Oxidised	Turnover (umol/mg)	% Oxidised	umol Oxidised	Turnover (umol/mg)	% Oxidised	umol Oxidised	Turnover (umol/mg)
1	0.0133902	1.33902e-06	0.0910899	0.0224284	2.24284e-06	0.152574	0.0200013	2.00013e-06	0.136064	0.021729	2.1729e-06	0.147816	0.0356306	3.56306e-06	0.242385	0.0332667	3.32667e-06	0.226304	0.055114	5.5114e-06	0.374925	0.11866	1.1866e-05	0.807208	0.0891707	8.91707e-06	0.606603
2	0.0164337	1.64337e-06	0.111794	0.0173876	1.73876e-06	0.118283	0.0243114	2.43114e-06	0.165384	0.0333763	3.33763e-06	0.22705	0.0241362	2.41362e-06	0.164192	0.0359957	3.59957e-06	0.244869	0.0525963	5.25963e-06	0.357798	0.0807901	8.07901e-06	0.549593	0.187857	1.87857e-05	1.27794
3	0.0158347	1.58347e-06	0.107719	0.0179621	1.79621e-06	0.122191	0.0210375	2.10375e-06	0.143112	0.00724435	7.24435e-07	0.0492813	0.0319115	3.19115e-06	0.217085	0.0631606	6.31606e-06	0.429664	0.0978494	9.78494e-06	0.665642	0.231312	2.31312e-05	1.57355	0.0985894	9.85894e-06	0.670676
Mean	0.0152195	1.52195e-06	0.103534	0.0192594	1.92594e-06	0.131016	0.0217834	2.17834e-06	0.148186	0.0207832	2.07832e-06	0.141382	0.0305594	3.05594e-06	0.207887	0.044141	4.4141e-06	0.300279	0.0685199	6.85199e-06	0.466122	0.143587	1.43587e-05	0.976784	0.125206	1.25206e-05	0.851739
SD	0.00161231	1.61231e-07	0.0109681	0.00275947	2.75947e-07	0.0187719	0.00224979	2.24979e-07	0.0153047	0.0130916	1.30916e-06	0.0890587	0.00586529	5.86529e-07	0.0398999	0.0165279	1.65279e-06	0.13067	0.0254313	2.54313e-06	0.173002	0.078296	7.8296e-06	0.532626	0.0544615	5.44615e-06	0.370486
PEPTIDOMIMETIC 7
Peptidomimetic 7 (JH2-21)
Time point	0			30			60			90			120			5 min			10 min			15 min			20 min				Time (min)	JH2-21 (7)			Control
	Integrated Area Under Peak			Integrated Area Under Peak			Integrated Area Under Peak			Integrated Area Under Peak			Integrated Area Under Peak			Integrated Area Under Peak			Integrated Area Under Peak			Integrated Area Under Peak			Integrated Area Under Peak				0	0	0	3	0	0	3
	M	M+2O		M	M+2O		M	M+2O		M	M+2O		M	M+2O		M	M+2O		M	M+2O		M	M+2O		M	M+2O			0.5	0	0	3	0.01	0.0121452	3
1	4.51446e+06	0		4.38031e+06	0		4.3566e+06	0		4.28126e+06	18062.6		4.31949e+06	41755.2		3.97017e+06	96390.9		3.71574e+06	197430		3.40343e+06	320077		3.09105e+06	414992			1	0.01	0.00522442	3	0.04	0.0158874	3
2	4.59982e+06	0		4.3963e+06	0		4.41399e+06	5521.5		4.32505e+06	30913.3		4.30289e+06	51800.5		3.95935e+06	114218		3.59706e+06	225000		3.36046e+06	332638		3.05509e+06	444210			1.5	0.04	0.012018	3	0.04	0.00895085	3
3	4.53522e+06	0		4.49534e+06	0		4.33044e+06	6480.21		4.37782e+06	33640.7		4.33239e+06	49167.5		4.04665e+06	134336		3.6151e+06	268502		3.29073e+06	364098		2.95435e+06	507740			2	0.07	0.00778472	3	0.06	0.0105941	3
	% Oxidised	umol Oxidised	Turnover (umol/mg)	% Oxidised	umol Oxidised	Turnover (umol/mg)	% Oxidised	umol Oxidised	Turnover (umol/mg)	% Oxidised	umol Oxidised	Turnover (umol/mg)	% Oxidised	umol Oxidised	Turnover (umol/mg)	% Oxidised	umol Oxidised	Turnover (umol/mg)	% Oxidised	umol Oxidised	Turnover (umol/mg)	% Oxidised	umol Oxidised	Turnover (umol/mg)	% Oxidised	umol Oxidised	Turnover (umol/mg)		5	0.18	0.0274721	3	0.13	0.00244189	3
1	0	0	0	0	0	0	0	0	0	0.00420126	4.20126e-07	0.0273885	0.00957415	9.57415e-07	0.062415	0.0237033	2.37033e-06	0.154524	0.0504526	5.04526e-06	0.328906	0.0859612	8.59612e-06	0.560391	0.118365	1.18365e-05	0.771634		10	0.39	0.0610033	3	0.23	0.0185767	3
2	0	0	0	0	0	0	0.00124935	1.24935e-07	0.00814464	0.00709677	7.09677e-07	0.0462647	0.0118954	1.18954e-06	0.0775472	0.0280388	2.80388e-06	0.182788	0.0588689	5.88689e-06	0.383773	0.0900701	9.00701e-06	0.587177	0.126942	1.26942e-05	0.827553		15	0.6	0.0456877	3	0.37	0.0384994	3
3	0	0	0	0	0	0	0.0014942	1.4942e-07	0.00974086	0.00762574	7.62574e-07	0.0497131	0.0112215	1.12215e-06	0.0731541	0.0321303	3.21303e-06	0.209461	0.0691372	6.91372e-06	0.450714	0.0996211	9.96211e-06	0.649441	0.146657	1.46657e-05	0.956074		20	0.85	0.0945717	3	0.53	0.0624032	3
Mean	0	0	0	0	0	0	0.000914515	9.14515e-08	0.00596183	0.00630792	6.30792e-07	0.0411221	0.010897	1.0897e-06	0.0710388	0.0279575	2.79575e-06	0.182258	0.0594862	5.94862e-06	0.387798	0.0918841	9.18841e-06	0.599003	0.130655	1.30655e-05	0.851753
SD	0	0	0	0	0	0	0.0008014	8.014e-08	0.00522442	0.0018435	1.8435e-07	0.012018	0.00119414	1.19414e-07	0.00778472	0.00421408	4.21408e-07	0.0274721	0.00935761	9.35761e-07	0.0610033	0.00700826	7.00826e-07	0.0456877	0.0145068	1.45068e-06	0.0945717
Control
Time point	0			30			60			90			120			5 min			10 min			15 min			20 min
	Integrated Area Under Peak			Integrated Area Under Peak			Integrated Area Under Peak			Integrated Area Under Peak			Integrated Area Under Peak			Integrated Area Under Peak			Integrated Area Under Peak			Integrated Area Under Peak			Integrated Area Under Peak
	M	M+2O		M	M+2O		M	M+2O		M	M+2O		M	M+2O		M	M+2O		M	M+2O		M	M+2O		M	M+2O
1	7.62294e+06	0		5.78731e+06	0		5.15428e+06	20048.5		5.11916e+06	30499.3		5.16415e+06	40187		5.12595e+06	131108		4.53368e+06	151729		3.93616e+06	225788		3.32499e+06	257576
2	7.19424e+06	0		5.23502e+06	0		5.65854e+06	49696		5.83281e+06	33981.5		5.68424e+06	59323.6		4.88795e+06	90385.8		4.43743e+06	155153		4.12583e+06	229437		4.18735e+06	361267
3	7.93633e+06	0		7.03139e+06	22762.6		6.9023e+06	39797.4		6.61776e+06	54935.2		6.46017e+06	69912.8		5.64373e+06	107464		5.17236e+06	203574		5.02836e+06	341545		4.95186e+06	495161
	% Oxidised	umol Oxidised	Turnover (umol/mg)	% Oxidised	umol Oxidised	Turnover (umol/mg)	% Oxidised	umol Oxidised	Turnover (umol/mg)	% Oxidised	umol Oxidised	Turnover (umol/mg)	% Oxidised	umol Oxidised	Turnover (umol/mg)	% Oxidised	umol Oxidised	Turnover (umol/mg)	% Oxidised	umol Oxidised	Turnover (umol/mg)	% Oxidised	umol Oxidised	Turnover (umol/mg)	% Oxidised	umol Oxidised	Turnover (umol/mg)
1	0	0	0	0	0	0	0.00387462	3.87462e-07	0.0252591	0.0059226	5.9226e-07	0.0386101	0.00772183	7.72183e-07	0.0503395	0.0249394	2.49394e-06	0.162583	0.0323833	3.23833e-06	0.21111	0.0542506	5.42506e-06	0.353666	0.071897	7.1897e-06	0.468705
2	0	0	0	0	0	0	0.00870602	8.70602e-07	0.0567555	0.00579218	5.79218e-07	0.0377599	0.0103287	1.03287e-06	0.0673341	0.0181558	1.81558e-06	0.11836	0.0337835	3.37835e-06	0.220238	0.0526803	5.26803e-06	0.343429	0.0794235	7.94235e-06	0.517771
3	0	0	0	0.00322683	3.22683e-07	0.0210361	0.00573277	5.73277e-07	0.0373726	0.00823284	8.23284e-07	0.0536708	0.0107063	1.07063e-06	0.0697955	0.0186855	1.86855e-06	0.121813	0.0378677	3.78677e-06	0.246864	0.0636035	6.36035e-06	0.414639	0.090905	9.0905e-06	0.592621
Mean	0	0	0	0.00107561	1.07561e-07	0.00701203	0.00610447	6.10447e-07	0.0397957	0.0066492	6.6492e-07	0.0433469	0.0095856	9.5856e-07	0.0624897	0.0205936	2.05936e-06	0.134252	0.0346781	3.46781e-06	0.226071	0.0568448	5.68448e-06	0.370578	0.0807419	8.07419e-06	0.526366
SD	0	0	0	0.00186301	1.86301e-07	0.0121452	0.00243705	2.43705e-07	0.0158874	0.00137302	1.37302e-07	0.00895085	0.00162508	1.62508e-07	0.0105941	0.00377288	3.77288e-07	0.00244189	0.00284958	2.84958e-07	0.0185767	0.00590562	5.90562e-07	0.0384994	0.00957234	9.57234e-07	0.0624032
PEPTIDOMIMETIC 8
Peptidomimetic 8 (JH2-33)
Time point	0			30			60			90			120			5 min			10 min			15 min			20 min				Time (min)	JH2-33 (8)			Control
	Integrated Area Under Peak			Integrated Area Under Peak			Integrated Area Under Peak			Integrated Area Under Peak			Integrated Area Under Peak			Integrated Area Under Peak			Integrated Area Under Peak			Integrated Area Under Peak			Integrated Area Under Peak				0	0.07	0.13	3	0.04	0.06	3
	M	M+2O		M	M+2O		M	M+2O		M	M+2O		M	M+2O		M	M+2O		M	M+2O		M	M+2O		M	M+2O			0.5	0.04	0.07	3	0.14	0.08	3
1	5.30071e+06	0		4.07807e+06	0		4.63376e+06	10994.5		4.24188e+06	88162.7		3.99862e+06	129300		2.80073e+06	224100		1.69512e+06	471165		1.94004e+06	836669		1.32707e+06	975343			1	0.02	0.02	3	0.11	0.01	3
2	4.50486e+06	0		4.43187e+06	83854.2		4.86235e+06	28166.7		4.56492e+06	86693.9		4.49339e+06	138790		3.36034e+06	276806		2.88535e+06	622855		1.73398e+06	794599		1.37997e+06	1.05171e+06			1.5	0.14	0.01	3	0.17	0.03	3
3	4.24584e+06	141757		4.81219e+06	0		4.40653e+06	5008.12		4.7469e+06	109840		4.40124e+06	158902		3.10671e+06	379397		2.28676e+06	833221		1.61791e+06	1.00023e+06		1.10467e+06	1.12134e+06			2	0.22	0.02	3	0.26	0.04	3
	% Oxidised	umol Oxidised	Turnover (umol/mg)	% Oxidised	umol Oxidised	Turnover (umol/mg)	% Oxidised	umol Oxidised	Turnover (umol/mg)	% Oxidised	umol Oxidised	Turnover (umol/mg)	% Oxidised	umol Oxidised	Turnover (umol/mg)	% Oxidised	umol Oxidised	Turnover (umol/mg)	% Oxidised	umol Oxidised	Turnover (umol/mg)	% Oxidised	umol Oxidised	Turnover (umol/mg)	% Oxidised	umol Oxidised	Turnover (umol/mg)		5	0.59	0.13	3	0.73	0.01	3
1	0	0	0	0	0	0	0.0024	2.37e-07	0.02	0.0204	2.04e-06	0.14	0.0313	3.13e-06	0.21	0.0741	7.41e-06	0.5	0.2175	2.17e-05	1.48	0.3013	3.01e-05	2.05	0.4236	4.24e-05	2.88		10	1.5	0.31	3	1.22	0.29	3
2	0	0	0	0.0186	1.86e-06	0.13	0.0058	5.76e-07	0.04	0.0186	1.86e-06	0.13	0.03	3e-06	0.2	0.0761	7.61e-06	0.52	0.1775	1.78e-05	1.21	0.3142	3.14e-05	2.14	0.4325	4.33e-05	2.94		15	2.26	0.29	3	2.04	0.42	3
3	0.0323	3.23e-06	0.22	0	0	0	0.0011	1.14e-07	0.01	0.0226	2.26e-06	0.15	0.0348	3.48e-06	0.24	0.1088	1.09e-05	0.74	0.2671	2.67e-05	1.82	0.382	3.82e-05	2.6	0.5037	5.04e-05	3.43		20	3.08	0.3	3	2.55	0.68	3
Mean	0.0108	1.08e-06	0.07	0.0062	6.19e-07	0.04	0.0031	3.09e-07	0.02	0.0205	2.05e-06	0.14	0.032	3.2e-06	0.22	0.0863	8.63e-06	0.59	0.2207	2.21e-05	1.5	0.3325	3.33e-05	2.26	0.4533	4.53e-05	3.08
SD	0.0186534	1.86534e-06	0.126894	0.010721	1.0721e-06	0.0729323	0.00239475	2.39475e-07	0.0162908	0.0019952	1.9952e-07	0.0135728	0.00252037	2.52037e-07	0.0171454	0.0195029	1.95029e-06	0.132673	0.0448445	4.48445e-06	0.305064	0.0433571	4.33571e-06	0.294946	0.0439203	4.39203e-06	0.298778
Control
Time point	0			30			60			90			120			5 min			10 min			15 min			20 min
	Integrated Area Under Peak			Integrated Area Under Peak			Integrated Area Under Peak			Integrated Area Under Peak			Integrated Area Under Peak			Integrated Area Under Peak			Integrated Area Under Peak			Integrated Area Under Peak			Integrated Area Under Peak
	M	M+2O		M	M+2O		M	M+2O		M	M+2O		M	M+2O		M	M+2O		M	M+2O		M	M+2O		M	M+2O
1	317413	5062.73		1.22203e+07	392776		1.24274e+07	236907		1.27003e+07	387599		1.27254e+07	582149		9.0177e+06	1.15704e+06		6.27788e+06	1.84112e+06		4.30833e+06	2.30013e+06		3.70209e+06	3.0761e+06
2	1.79154e+07	0		1.49249e+07	381980		1.54822e+07	266307		1.49096e+07	401133		1.39411e+07	534053		9.89361e+06	1.16494e+06		8.15054e+06	1.60154e+06		5.94606e+06	2.80659e+06		4.39205e+06	3.01925e+06
3	1.64398e+07	18157.7		1.47253e+07	107813		1.55349e+07	236912		1.2961e+07	269953		1.54824e+07	509071		1.26471e+07	1.4406e+06		1.05155e+07	1.78642e+06		8.00471e+06	2.3979e+06		7.11402e+06	2.5284e+06
	% Oxidised	umol Oxidised	Turnover (umol/mg)	% Oxidised	umol Oxidised	Turnover (umol/mg)	% Oxidised	umol Oxidised	Turnover (umol/mg)	% Oxidised	umol Oxidised	Turnover (umol/mg)	% Oxidised	umol Oxidised	Turnover (umol/mg)	% Oxidised	umol Oxidised	Turnover (umol/mg)	% Oxidised	umol Oxidised	Turnover (umol/mg)	% Oxidised	umol Oxidised	Turnover (umol/mg)	% Oxidised	umol Oxidised	Turnover (umol/mg)
1	0.0157	1.57e-06	0.11	0.0311	3.11e-06	0.21	0.0187	1.87e-06	0.13	0.0296	2.96e-06	0.2	0.0437	4.37e-06	0.3	0.1137	1.14e-05	0.77	0.2268	2.27e-05	1.54	0.3481	3.48e-05	2.37	0.4538	4.54e-05	3.09
2	0	0	0	0.025	2.5e-06	0.17	0.0169	1.69e-06	0.12	0.0262	2.62e-06	0.18	0.0369	3.69e-06	0.25	0.1053	1.05e-05	0.72	0.1642	1.64e-05	1.12	0.3207	3.21e-05	2.18	0.4074	4.07e-05	2.77
3	0.0011	1.1e-07	0.01	0.0073	7.27e-07	0.05	0.015	1.5e-06	0.1	0.0204	2.04e-06	0.14	0.0318	3.18e-06	0.22	0.1023	1.02e-05	0.7	0.1452	1.45e-05	0.99	0.2305	2.31e-05	1.57	0.2622	2.62e-05	1.78
Mean	0.0056	5.6e-07	0.04	0.0211	2.11e-06	0.14	0.0169	1.69e-06	0.11	0.0254	2.54e-06	0.17	0.0375	3.75e-06	0.26	0.1071	1.07e-05	0.73	0.1787	1.79e-05	1.22	0.2997	3e-05	2.04	0.3745	3.74e-05	2.55
SD	0.00876304	8.76304e-07	0.0596125	0.0123891	1.23891e-06	0.0842797	0.00184285	1.84285e-07	0.0125364	0.00465695	4.65695e-07	0.0316799	0.00597839	5.97839e-07	0.0406693	0.00592901	5.92901e-07	0.0148358	0.0426683	4.26683e-06	0.290261	0.0615021	6.15021e-06	0.418381	0.0999529	9.99529e-06	0.679952
PEPTIDOMIMETIC 9
Peptidomimetic 9 (JH2-15)
Time point	0			30			60			90			120			5 min			10 min			15 min			20 min				Time (min)	JH2-15 (New 9)			Control
	Integrated Area Under Peak			Integrated Area Under Peak			Integrated Area Under Peak			Integrated Area Under Peak			Integrated Area Under Peak			Integrated Area Under Peak			Integrated Area Under Peak			Integrated Area Under Peak			Integrated Area Under Peak				0	0	0	3	0.01	0.005128	3
	M	M+2O		M	M+2O		M	M+2O		M	M+2O		M	M+2O		M	M+2O		M	M+2O		M	M+2O		M	M+2O			0.5	0	0	3	0.02	0.005942	3
1	2.15785e+06	0		2.14901e+06	0		2.7138e+06	0		1.9218e+06	0		1.78333e+06	0		1.46418e+06	0		1.14444e+06	148697		898360	180712		497429	393672			1	0.04	0.064411	3	0.11	0.06321	3
2	2.20973e+06	0		1.26266e+06	0		1.499e+06	0		2.07676e+06	0		1.9716e+06	22214.2		1.49694e+06	105552		1.22378e+06	323198		840993	309501		602721	393317			1.5	0	0	3	0.11	0.012605	3
3	2.32042e+06	0		1.93318e+06	0		2.3053e+06	40138.1		1.72675e+06	0		1.65198e+06	0		1.491e+06	92465.6		1.06137e+06	182148		867792	287855		499055	248119			2	0.02	0.041935	3	0.18	0.030117	3
	% Oxidised	umol Oxidised	Turnover (umol/mg)	% Oxidised	umol Oxidised	Turnover (umol/mg)	% Oxidised	umol Oxidised	Turnover (umol/mg)	% Oxidised	umol Oxidised	Turnover (umol/mg)	% Oxidised	umol Oxidised	Turnover (umol/mg)	% Oxidised	umol Oxidised	Turnover (umol/mg)	% Oxidised	umol Oxidised	Turnover (umol/mg)	% Oxidised	umol Oxidised	Turnover (umol/mg)	% Oxidised	umol Oxidised	Turnover (umol/mg)		5	0.27	0.235114	3	0.37	0.152842	3
1	0	0	0	0	0	0	0	0	0	0	0	0	0	0	0	0	0	0	0.11499	1.1499e-05	0.749631	0.16747	1.6747e-05	1.09176	0.441781	4.41781e-05	2.88002		10	1.02	0.311673	3	0.58	0.185494	3
2	0	0	0	0	0	0	0	0	0	0	0	0	0.0111416	1.11416e-06	0.0726334	0.0658672	6.58672e-06	0.429396	0.208923	2.08923e-05	1.36199	0.269016	2.69016e-05	1.75375	0.394882	3.94882e-05	2.57428		15	1.49	0.350761	3	0.87	0.152006	3
3	0	0	0	0	0	0	0.0171133	1.71133e-06	0.111563	0	0	0	0	0	0	0.0583945	5.83945e-06	0.380681	0.146478	1.46478e-05	0.954905	0.249085	2.49085e-05	1.62382	0.332076	3.32076e-05	2.16484		20	2.54	0.35884	3	1.25	0.234696	3
Mean	0	0	0	0	0	0	0.00570443	5.70443e-07	0.0371878	0	0	0	0.00371386	3.71386e-07	0.0242111	0.0414206	4.14206e-06	0.270026	0.156797	1.56797e-05	1.02218	0.228524	2.28524e-05	1.48977	0.38958	3.8958e-05	2.53972
SD	0	0	0	0	0	0	0.00988036	9.88036e-07	0.0644112	0	0	0	0.0064326	6.4326e-07	0.0419349	0.0360653	3.60653e-06	0.235114	0.0478091	4.78091e-06	0.311673	0.053805	5.3805e-06	0.350761	0.0550443	5.50443e-06	0.35884
Control
Time point	0			30			60			90			120			5 min			10 min			15 min			20 min
	Integrated Area Under Peak			Integrated Area Under Peak			Integrated Area Under Peak			Integrated Area Under Peak			Integrated Area Under Peak			Integrated Area Under Peak			Integrated Area Under Peak			Integrated Area Under Peak			Integrated Area Under Peak
	M	M+2O		M	M+2O		M	M+2O		M	M+2O		M	M+2O		M	M+2O		M	M+2O		M	M+2O		M	M+2O
1	7.68714e+06	16805.8		6.73222e+06	11881.9		5.4002e+06	45393.9		5.38324e+06	81980.2		5.769e+06	153902		3.53479e+06	119076		3.4848e+06	208579		3.21034e+06	385714		1.91187e+06	579534
2	8.42497e+06	5131.86		6.73048e+06	22849.5		6.08019e+06	83498.4		5.6763e+06	108100		5.32497e+06	124301		4.165e+06	225782		3.27761e+06	374858		2.95626e+06	499170		2.30989e+06	500651
3	7.90385e+06	11354.8		6.28724e+06	11663.4		5.45651e+06	152093		5.11367e+06	92947.7		5.13179e+06	169167		2.54828e+06	235442		3.12859e+06	380289		3.13346e+06	553900		2.08658e+06	411132
	% Oxidised	umol Oxidised	Turnover (umol/mg)	% Oxidised	umol Oxidised	Turnover (umol/mg)	% Oxidised	umol Oxidised	Turnover (umol/mg)	% Oxidised	umol Oxidised	Turnover (umol/mg)	% Oxidised	umol Oxidised	Turnover (umol/mg)	% Oxidised	umol Oxidised	Turnover (umol/mg)	% Oxidised	umol Oxidised	Turnover (umol/mg)	% Oxidised	umol Oxidised	Turnover (umol/mg)	% Oxidised	umol Oxidised	Turnover (umol/mg)
1	0.00218145	2.18145e-07	0.0142211	0.00176182	1.76182e-07	0.0114855	0.0083359	8.3359e-07	0.0543427	0.0150004	1.50004e-06	0.097789	0.0259842	2.59842e-06	0.169394	0.032589	3.2589e-06	0.212451	0.0564737	5.64737e-06	0.368159	0.10726	1.0726e-05	0.699243	0.232614	2.32614e-05	1.51644
2	0.000608755	6.08755e-08	0.00396854	0.00338344	3.38344e-07	0.0220571	0.0135468	1.35468e-06	0.0883133	0.0186882	1.86882e-06	0.121831	0.0228106	2.28106e-06	0.148705	0.0514217	5.14217e-06	0.335224	0.102631	1.02631e-05	0.669067	0.14446	1.4446e-05	0.94175	0.178134	1.78134e-05	1.16127
3	0.00143455	1.43455e-07	0.00935199	0.00185165	1.85165e-07	0.0120711	0.0271179	2.71179e-06	0.176785	0.0178518	1.78518e-06	0.116378	0.0319124	3.19124e-06	0.208041	0.0845781	8.45781e-06	0.551375	0.108379	1.08379e-05	0.706535	0.150216	1.50216e-05	0.979274	0.164603	1.64603e-05	1.07307
Mean	0.00140825	1.40825e-07	0.00918056	0.00233231	2.33231e-07	0.0152046	0.0163335	1.63335e-06	0.10648	0.0171801	1.71801e-06	0.111999	0.0269024	2.69024e-06	0.17538	0.0561963	5.61963e-06	0.36635	0.0891614	8.91614e-06	0.581254	0.133979	1.33979e-05	0.873422	0.191784	1.91784e-05	1.25026
SD	0.000786679	7.86679e-08	0.00512845	0.000911419	9.11419e-08	0.00594165	0.00969614	9.69614e-07	0.0632103	0.0019335	1.9335e-07	0.0126047	0.00461985	4.61985e-07	0.0301173	0.0263214	2.63214e-06	0.152842	0.0284539	2.84539e-06	0.185494	0.023317	2.3317e-06	0.152006	0.0360013	3.60013e-06	0.234696
PEPTIDOMIMETIC 10
Peptidomimetic 10 (JH2-36)
Timepoint	0			30			60			1.5			2			5			10			15			20				Time (min)	JH2-36 (new 10)			Control
	Integrated Area Under Peak			Integrated Area Under Peak			Integrated Area Under Peak			Integrated Area Under Peak			Integrated Area Under Peak			Integrated Area Under Peak			Integrated Area Under Peak			Integrated Area Under Peak			Integrated Area Under Peak				0	0.0130934	0.000841138	3	0.0193868	0.00402921	3
	M	M+2O		M	M+2O		M	M+2O		M	M+2O		M	M+2O		M	M+2O		M	M+2O		M	M+2O		M	M+2O			0.5	0.111708	0.00971506	3	0.128394	0.0493607	3
1	1162753	2487		1109736	21250		1005339	36425		710215	59073		0	0		0	0		122815	232071		85348	287420		39210	248450			1	0.218383	0.0125238	3	0.191196	0.0118635	3
2	1139864	2301		976913	16613		887988	31452		560169	47773		634683	66840		299513	121508		191302	192306		100940	253785		40160	268884			1.5	0.446876	0.103333	3	0.289852	0.0264371	3
3	1104777	2077		970853	15682		899682	29093		889767	47101		706191	50346		388069	118139		167902	158236		95788	249288		40050	191605			2	0.527483	0.132439	2	0.369227	0.0169641	3
	% Oxidised	umol Oxidised	Turnover (umol/mg)	% Oxidised	umol Oxidised	Turnover (umol/mg)	% Oxidised	umol Oxidised	Turnover (umol/mg)	% Oxidised	umol Oxidised	Turnover (umol/mg)	% Oxidised	umol Oxidised	Turnover (umol/mg)	% Oxidised	umol Oxidised	Turnover (umol/mg)	% Oxidised	umol Oxidised	Turnover (umol/mg)	% Oxidised	umol Oxidised	Turnover (umol/mg)	% Oxidised	umol Oxidised	Turnover (umol/mg)		5	1.70144	0.254561	2	0.976596	0.128289	3
1	0.00213432	2.13432e-07	0.0139139	0.0187889	1.87889e-06	0.122487	0.0349647	3.49647e-06	0.227939	0.0767892	7.67892e-06	0.500598	#DIV/0!	#DIV/0!	#DIV/0!	#DIV/0!	#DIV/0!	#DIV/0!	0.653931	6.53931e-05	4.26305	0.771043	7.71043e-05	5.02652	0.863693	8.63693e-05	5.63052		10	3.5647	0.607073	3	2.18638	0.287913	3
2	0.0020146	2.0146e-07	0.0131334	0.0167213	1.67213e-06	0.109008	0.0342078	3.42078e-06	0.223005	0.0785815	7.85815e-06	0.512282	0.0952784	9.52784e-06	0.621131	0.288603	2.88603e-05	1.88144	0.501309	5.01309e-05	3.26809	0.715442	7.15442e-05	4.66405	0.870051	8.70051e-05	5.67196		15	4.80002	0.197462	3	3.44826	0.121452	3
3	0.00187649	1.87649e-07	0.0122331	0.015896	1.5896e-06	0.103628	0.0313241	3.13241e-06	0.204205	0.050275	5.0275e-06	0.327748	0.066548	6.6548e-06	0.433834	0.23338	2.3338e-05	1.52143	0.485181	4.85181e-05	3.16295	0.722415	7.22415e-05	4.70951	0.827114	8.27114e-05	5.39205		20	5.56484	0.151072	3	4.74613	0.20022	3
Mean	0.00200847	2.00847e-07	0.0130934	0.0171354	1.71354e-06	0.111708	0.0334989	3.34989e-06	0.218383	0.0685486	6.85486e-06	0.446876	#DIV/0!	#DIV/0!	0.527483	#DIV/0!	#DIV/0!	1.70144	0.546807	5.46807e-05	3.5647	0.7363	7.363e-05	4.80002	0.853619	8.53619e-05	5.56484
SD	0.000129026	1.29026e-08	0.000841138	0.00149024	1.49024e-07	0.00971506	0.00192108	1.92108e-07	0.0125238	0.0158507	1.58507e-06	0.103333	#DIV/0!	#DIV/0!	0.132439	#DIV/0!	#DIV/0!	0.254561	0.093122	9.3122e-06	0.607073	0.0302896	3.02896e-06	0.197462	0.0231736	2.31736e-06	0.151072
Timepoint	0			30			60			1.5			2			5			10			15			20
	Integrated Area Under Peak			Integrated Area Under Peak			Integrated Area Under Peak			Integrated Area Under Peak			Integrated Area Under Peak			Integrated Area Under Peak			Integrated Area Under Peak			Integrated Area Under Peak			Integrated Area Under Peak
	M	M+2O		M	M+2O		M	M+2O		M	M+2O		M	M+2O		M	M+2O		M	M+2O		M	M+2O		M	M+2O
1	497807	1342		207546	3244		234175	7597		220681	11308		205750	12927		104208	21483		36362	21911		40126	48838		22599	69900
2	274304	1014		219309	3398		252490	7307		225577	10373		101281	5773		100556	17263		57919	30072		44475	49306		10433	28706
3	234309	599		207037	6060		207037	6060		77280	3277		274586	16558		167009	25392		55966	22679		37291	39143		24692	56259
	% Oxidised	umol Oxidised	Turnover (umol/mg)	% Oxidised	umol Oxidised	Turnover (umol/mg)	% Oxidised	umol Oxidised	Turnover (umol/mg)	% Oxidised	umol Oxidised	Turnover (umol/mg)	% Oxidised	umol Oxidised	Turnover (umol/mg)	% Oxidised	umol Oxidised	Turnover (umol/mg)	% Oxidised	umol Oxidised	Turnover (umol/mg)	% Oxidised	umol Oxidised	Turnover (umol/mg)	% Oxidised	umol Oxidised	Turnover (umol/mg)
1	0.00268858	2.68858e-07	0.0175271	0.0153897	1.53897e-06	0.100327	0.0314222	3.14222e-06	0.204845	0.0487437	4.87437e-06	0.317766	0.0591146	5.91146e-06	0.385375	0.170919	1.70919e-05	1.11424	0.376006	3.76006e-05	2.45123	0.548964	5.48964e-05	3.57876	0.755684	7.55684e-05	4.92639
2	0.00368301	3.68301e-07	0.02401	0.0152577	1.52577e-06	0.0994668	0.0281258	2.81258e-06	0.183355	0.0439627	4.39627e-06	0.286598	0.0539261	5.39261e-06	0.35155	0.146521	1.46521e-05	0.95519	0.341762	3.41762e-05	2.22799	0.525757	5.25757e-05	3.42747	0.733437	7.33437e-05	4.78136
3	0.00254993	2.54993e-07	0.0166233	0.0284378	2.84378e-06	0.185389	0.0284378	2.84378e-06	0.185389	0.0406793	4.06793e-06	0.265193	0.0568722	5.68722e-06	0.370757	0.131974	1.31974e-05	0.860356	0.288372	2.88372e-05	1.87993	0.512115	5.12115e-05	3.33854	0.694976	6.94976e-05	4.53063
Mean	0.00297384	2.97384e-07	0.0193868	0.0196951	1.96951e-06	0.128394	0.0293286	2.93286e-06	0.191196	0.0444619	4.44619e-06	0.289852	0.0566376	5.66376e-06	0.369227	0.149805	1.49805e-05	0.976596	0.33538	3.3538e-05	2.18638	0.528945	5.28945e-05	3.44826	0.728032	7.28032e-05	4.74613
SD	0.000618061	6.18061e-08	0.00402921	0.00757168	7.57168e-07	0.0493607	0.0018198	1.8198e-07	0.0118635	0.00405532	4.05532e-07	0.0264371	0.00260221	2.60221e-07	0.0169641	0.0196789	1.96789e-06	0.128289	0.0441643	4.41643e-06	0.287913	0.0186301	1.86301e-06	0.121452	0.0307127	3.07127e-06	0.20022
PEPTIDOMIMETIC 11
Peptidomimetic 11 (JH2-17)
Time point	0			30			60			1.5			2			5			10			15			20				Time (min)	JH2-17 (new 11)			Control
	Integrated Area Under Peak			Integrated Area Under Peak			Integrated Area Under Peak			Integrated Area Under Peak			Integrated Area Under Peak			Integrated Area Under Peak			Integrated Area Under Peak			Integrated Area Under Peak			Integrated Area Under Peak				0	0.0200332	0.00116145	2	0.0128035	0.00315706	3
	M	M+2O		M	M+2O		M	M+2O		M	M+2O		M	M+2O		M	M+2O		M	M+2O		M	M+2O		M	M+2O			0.5	0.113347	0.0333661	2	0.0846387	0.0129164	3
1	0	0		309275	6636		283602	15560		200688	27351		291550	26838		214715	50850		98362	71029		46650	83069		23603	108125			1	0.263609	0.0999165	3	0.12667	0.036789	3
2	334659	1074		446422	6232		270130	13097		251483	16493		277124	18977		84134	30727		96596	60158		63360	96719		32736	122158			1.5	0.534015	0.214859	3	0.215606	0.0787192	3
3	528466	1562		0	0		502691	11863		263980	18128		346876	21049		257058	41041		113437	61902		63468	90294		36789	121368			2	0.446762	0.0917718	3	0.257435	0.0314481	3
	% Oxidised	umol Oxidised	Turnover (umol/mg)	% Oxidised	umol Oxidised	Turnover (umol/mg)	% Oxidised	umol Oxidised	Turnover (umol/mg)	% Oxidised	umol Oxidised	Turnover (umol/mg)	% Oxidised	umol Oxidised	Turnover (umol/mg)	% Oxidised	umol Oxidised	Turnover (umol/mg)	% Oxidised	umol Oxidised	Turnover (umol/mg)	% Oxidised	umol Oxidised	Turnover (umol/mg)	% Oxidised	umol Oxidised	Turnover (umol/mg)		5	1.29658	0.425281	3	0.816766	0.223181	3
1	#DIV/0!	#DIV/0!	#DIV/0!	0.0210059	2.10059e-06	0.13694	0.052012	5.2012e-06	0.339072	0.11994	1.1994e-05	0.781903	0.0842934	8.42934e-06	0.549518	0.191479	1.91479e-05	1.24827	0.41932	4.1932e-05	2.73359	0.640377	6.40377e-05	4.17469	0.82082	8.2082e-05	5.35102		10	2.51233	0.216227	3	1.28686	0.138451	3
2	0.00319897	3.19897e-07	0.0208545	0.0137677	1.37677e-06	0.0897532	0.0462421	4.62421e-06	0.301457	0.0615466	6.15466e-06	0.401229	0.0640896	6.40896e-06	0.417808	0.267515	2.67515e-05	1.74396	0.383773	3.83773e-05	2.50186	0.604195	6.04195e-05	3.93882	0.788655	7.88655e-05	5.14134		15	3.98058	0.176962	3	1.99831	0.535897	3
3	0.00294701	2.94701e-07	0.0192119	#DIV/0!	#DIV/0!	#DIV/0!	0.0230549	2.30549e-06	0.150298	0.0642591	6.42591e-06	0.418912	0.05721	5.721e-06	0.372959	0.137676	1.37676e-05	0.897524	0.353042	3.53042e-05	2.30152	0.587232	5.87232e-05	3.82824	0.767389	7.67389e-05	5.0027		20	5.16502	0.175364	3	3.22355	0.266606	3
Mean	#DIV/0!	#DIV/0!	0.0200332	#DIV/0!	#DIV/0!	0.113347	0.0404363	4.04363e-06	0.263609	0.0819152	8.19152e-06	0.534015	0.068531	6.8531e-06	0.446762	0.19889	1.9889e-05	1.29658	0.385378	3.85378e-05	2.51233	0.610601	6.10601e-05	3.98058	0.792288	7.92288e-05	5.16502
SD	#DIV/0!	#DIV/0!	0.00116145	#DIV/0!	#DIV/0!	0.0333661	0.0153267	1.53267e-06	0.0999165	0.0329584	3.29584e-06	0.214859	0.0140773	1.40773e-06	0.0917718	0.0652359	6.52359e-06	0.425281	0.0331681	3.31681e-06	0.216227	0.0271451	2.71451e-06	0.176962	0.0269	2.69e-06	0.175364
Time point	0			30			60			1.5			2			5			10			15			20
	Integrated Area Under Peak			Integrated Area Under Peak			Integrated Area Under Peak			Integrated Area Under Peak			Integrated Area Under Peak			Integrated Area Under Peak			Integrated Area Under Peak			Integrated Area Under Peak			Integrated Area Under Peak
	M	M+2O		M	M+2O		M	M+2O		M	M+2O		M	M+2O		M	M+2O		M	M+2O		M	M+2O		M	M+2O
1	369919	934		233508	3010		382021	6920		253564	12498		319835	13082		151301	26184		102637	29100		177421	48111		51434	59837
2	521240	848		295730	4528		460499	6912		410550	10607		263454	12243		135054	22438		167286	39681		95041	55502		54587	52276
3	755009	1323		451708	5090		234784	6196		289481	8051		455445	16404		254221	23879		139505	30534		127044	64747		61985	52059
	% Oxidised	umol Oxidised	Turnover (umol/mg)	% Oxidised	umol Oxidised	Turnover (umol/mg)	% Oxidised	umol Oxidised	Turnover (umol/mg)	% Oxidised	umol Oxidised	Turnover (umol/mg)	% Oxidised	umol Oxidised	Turnover (umol/mg)	% Oxidised	umol Oxidised	Turnover (umol/mg)	% Oxidised	umol Oxidised	Turnover (umol/mg)	% Oxidised	umol Oxidised	Turnover (umol/mg)	% Oxidised	umol Oxidised	Turnover (umol/mg)
1	0.00251852	2.51852e-07	0.0164185	0.0127263	1.27263e-06	0.0829643	0.0177919	1.77919e-06	0.115987	0.046974	4.6974e-06	0.306229	0.0392951	3.92951e-06	0.256169	0.147528	1.47528e-05	0.961752	0.220895	2.20895e-05	1.44004	0.213322	2.13322e-05	1.39067	0.537759	5.37759e-05	3.50572
2	0.00162425	1.62425e-07	0.0105887	0.0150804	1.50804e-06	0.0983107	0.0147878	1.47878e-06	0.0964037	0.0251854	2.51854e-06	0.164186	0.0444074	4.44074e-06	0.289497	0.142471	1.42471e-05	0.928783	0.191726	1.91726e-05	1.24989	0.368679	3.68679e-05	2.40346	0.489187	4.89187e-05	3.18907
3	0.00174923	1.74923e-07	0.0114034	0.0111428	1.11428e-06	0.0726411	0.0257117	2.57117e-06	0.167617	0.0270593	2.70593e-06	0.176403	0.0347654	3.47654e-06	0.226639	0.0858648	8.58648e-06	0.559763	0.179571	1.79571e-05	1.17064	0.337591	3.37591e-05	2.2008	0.456482	4.56482e-05	2.97586
Mean	0.001964	1.964e-07	0.0128035	0.0129831	1.29831e-06	0.0846387	0.0194305	1.94305e-06	0.12667	0.0330729	3.30729e-06	0.215606	0.0394893	3.94893e-06	0.257435	0.125288	1.25288e-05	0.816766	0.197397	1.97397e-05	1.28686	0.306531	3.06531e-05	1.99831	0.494476	4.94476e-05	3.22355
SD	0.000484277	4.84277e-08	0.00315706	0.00198132	1.98132e-07	0.0129164	0.00564325	5.64325e-07	0.036789	0.0120751	1.20751e-06	0.0787192	0.00482398	4.82398e-07	0.0314481	0.0342349	3.42349e-06	0.223181	0.0212377	2.12377e-06	0.138451	0.0822039	8.22039e-06	0.535897	0.040896	4.0896e-06	0.266606
PEPTIDOMIMETIC 12
n	0			30			60			90			120			5 min			10 min			15 min			20 min				Time (min)	JH2-30 (new 12)			Control
	Integrated Area Under Peak			Integrated Area Under Peak			Integrated Area Under Peak			Integrated Area Under Peak			Integrated Area Under Peak			Integrated Area Under Peak			Integrated Area Under Peak			Integrated Area Under Peak			Integrated Area Under Peak				0	0	0	3	0	0	3
	M	M+2O		M	M+2O		M	M+2O		M	M+2O		M	M+2O		M	M+2O		M	M+2O		M	M+2O		M	M+2O			0.5	0	0	3	0.01	0.01	3
1	1.83796e+06	0		1.53381e+06	0		1.67876e+06	0		1.65403e+06	0		1.68611e+06	0		1.51724e+06	5817.2		1.28473e+06	96546.4		1.02029e+06	104307		857154	142277			1	0	0	3	0.03	0.02	3
2	1.85683e+06	0		2.0515e+06	0		2.14535e+06	0		2.23444e+06	0		2.09203e+06	0		1.71091e+06	67866.8		1.46535e+06	94721.4		1.14219e+06	203567		1.14409e+06	321520			1.5	0	0	3	0.04	0.04	3
3	2.364e+06	0		2.18466e+06	0		2.1278e+06	0		2.02629e+06	0		1.74685e+06	0		1.96396e+06	51980.9		1.4415e+06	140389		1.37343e+06	196366		1.05736e+06	167910			2	0	0	3	0.05	0.02	3
	% Oxidised	umol Oxidised	Turnover (umol/mg)	% Oxidised	umol Oxidised	Turnover (umol/mg)	% Oxidised	umol Oxidised	Turnover (umol/mg)	% Oxidised	umol Oxidised	Turnover (umol/mg)	% Oxidised	umol Oxidised	Turnover (umol/mg)	% Oxidised	umol Oxidised	Turnover (umol/mg)	% Oxidised	umol Oxidised	Turnover (umol/mg)	% Oxidised	umol Oxidised	Turnover (umol/mg)	% Oxidised	umol Oxidised	Turnover (umol/mg)		5	0.15	0.12	3	0.25	0.02	3
1	0	0	0	0	0	0	0	0	0	0	0	0	0	0	0	0.00381942	3.81942e-07	0.0259825	0.0698965	6.98965e-06	0.475487	0.0927507	9.27507e-06	0.630957	0.142358	1.42358e-05	0.968424		10	0.5	0.1	3	0.27	0.1	3
2	0	0	0	0	0	0	0	0	0	0	0	0	0	0	0	0.0381537	3.81537e-06	0.259549	0.0607161	6.07161e-06	0.413035	0.151265	1.51265e-05	1.02902	0.219376	2.19376e-05	1.49235		15	0.84	0.2	3	0.49	0.24	3
3	0	0	0	0	0	0	0	0	0	0	0	0	0	0	0	0.0257849	2.57849e-06	0.175408	0.0887481	8.87481e-06	0.603729	0.12509	1.2509e-05	0.85095	0.137039	1.37039e-05	0.932239		20	1.13	0.31	3	0.69	0.14	2
Mean	0	0	0	0	0	0	0	0	0	0	0	0	0	0	0	0.022586	2.2586e-06	0.153646	0.0731202	7.31202e-06	0.497417	0.123035	1.23035e-05	0.836974	0.166258	1.66258e-05	1.13101
SD	0	0	0	0	0	0	0	0	0	0	0	0	0	0	0	0.0173892	1.73892e-06	0.118294	0.0142913	1.42913e-06	0.0972199	0.0293114	2.93114e-06	0.199397	0.0460786	4.60786e-06	0.31346
21-010 PCO4/16-mer AtRAP2.12 ACTIVITY ASSAY +ve control
n	0			30			60			90			120			5 min			10 min			15 min			20 min
	Integrated Area Under Peak			Integrated Area Under Peak			Integrated Area Under Peak			Integrated Area Under Peak			Integrated Area Under Peak			Integrated Area Under Peak			Integrated Area Under Peak			Integrated Area Under Peak			Integrated Area Under Peak
	M	M+2O		M	M+2O		M	M+2O		M	M+2O		M	M+2O		M	M+2O		M	M+2O		M	M+2O		M	M+2O
1	9.29874e+06	0		6.20276e+06	10301.6		5.80514e+06	40563.5		6.54773e+06	41070.6		6.19415e+06	41747.8		6.75416e+06	517762		5.48308e+06	302840		4.05121e+06	472062		3.56283e+06	466023
2	7.36793e+06	0		5.73908e+06	0		4.78995e+06	10743.6		5.20315e+06	0		4.01405e+06	45923.2		5.66184e+06	127456		4.51541e+06	199953		3.59428e+06	309631		3.85198e+06	369825
3	3.61102e+06	0		8.86016e+06	5544.22		7.72334e+06	29735.7		7.63144e+06	92452.9		7.7643e+06	48159		5.99362e+06	112043		710196	17501.8		4.57001e+06	159791		0	0
	% Oxidised	umol Oxidised	Turnover (umol/mg)	% Oxidised	umol Oxidised	Turnover (umol/mg)	% Oxidised	umol Oxidised	Turnover (umol/mg)	% Oxidised	umol Oxidised	Turnover (umol/mg)	% Oxidised	umol Oxidised	Turnover (umol/mg)	% Oxidised	umol Oxidised	Turnover (umol/mg)	% Oxidised	umol Oxidised	Turnover (umol/mg)	% Oxidised	umol Oxidised	Turnover (umol/mg)	% Oxidised	umol Oxidised	Turnover (umol/mg)
1	0	0	0	0.00165805	1.65805e-07	0.0112792	0.00693902	6.93902e-07	0.0472042	0.0062334	6.2334e-07	0.0424041	0.00669476	6.69476e-07	0.0455426	0.0712001	7.12001e-06	0.484354	0.0523409	5.23409e-06	0.356061	0.104363	1.04363e-05	0.709952	0.115672	1.15672e-05	0.786881
2	0	0	0	0	0	0	0.00223792	2.23792e-07	0.015224	0	0	0	0.0113112	1.13112e-06	0.0769471	0.0220157	2.20157e-06	0.149767	0.0424047	4.24047e-06	0.288467	0.079313	7.9313e-06	0.539544	0.0875988	8.75988e-06	0.59591
3	0	0	0	0.000625356	6.25356e-08	0.00425412	0.00383534	3.83534e-07	0.0260908	0.0119697	1.19697e-06	0.0814267	0.00616439	6.16439e-07	0.0419346	0.0183507	1.83507e-06	0.124834	0.0240509	2.40509e-06	0.163612	0.0337838	3.37838e-06	0.229822	#DIV/0!	#DIV/0!	#DIV/0!
Mean	0	0	0	0.000761135	7.61135e-08	0.00517779	0.00433743	4.33743e-07	0.0295063	0.00606771	6.06771e-07	0.0412769	0.00805679	8.05679e-07	0.0548081	0.0371888	3.71888e-06	0.252985	0.0395988	3.95988e-06	0.26938	0.0724866	7.24866e-06	0.493106	0.101635	1.01635e-05	0.691396
SD	0	0	0	0.000837323	8.37323e-08	0.00569607	0.00239043	2.39043e-07	0.0162614	0.00598658	5.98658e-07	0.040725	0.00283087	2.83087e-07	0.0192576	0.0295116	2.95116e-06	0.0176299	0.0143522	1.43522e-06	0.0976341	0.0357813	3.57813e-06	0.24341	0.0198504	1.98504e-06	0.135037
PEPTIDOMIMETIC 13
Peptidomimetic 13 (JH2-31)
																													Time (min)	JH2-31 (new 13)			Control
n	0			30			60			90			120			5 min			10 min			15 min			20 min				0	0.10226	0.144884	3	0.11	0.185254	3
	Integrated Area Under Peak			Integrated Area Under Peak			Integrated Area Under Peak			Integrated Area Under Peak			Integrated Area Under Peak			Integrated Area Under Peak			Integrated Area Under Peak			Integrated Area Under Peak			Integrated Area Under Peak				0.5	0.10226	0.0759499	3	0.2	0.341568	3
	M	M+2O		M	M+2O		M	M+2O		M	M+2O		M	M+2O		M	M+2O		M	M+2O		M	M+2O		M	M+2O			1	0.11	0.0404233	3	0.3	0.140328	3
1	326796	850		325603	2525		285087	3382		109690	2016		331162	34870		187161	12620		53354	16060		27941	25913		10397	32982			1.5	0.19	0.0865712	2	0.0960022	0.166281	3
2	425066	1072		400416	2572		295979	3594		12101	437		10681	475		6876	472		2162	453		1486	236		1040	522			2	0.37	0.297854	3	0.175987	0.0719907	3
3	12804	492		17467	449		15907	349		0	0		16088	241		6744	432		1975	495		1495	548		1003	517			5	0.46	0.0152298	3	0.685157	0.391861	3
	% Oxidised	umol Oxidised	Turnover (umol/mg)	% Oxidised	umol Oxidised	Turnover (umol/mg)	% Oxidised	umol Oxidised	Turnover (umol/mg)	% Oxidised	umol Oxidised	Turnover (umol/mg)	% Oxidised	umol Oxidised	Turnover (umol/mg)	% Oxidised	umol Oxidised	Turnover (umol/mg)	% Oxidised	umol Oxidised	Turnover (umol/mg)	% Oxidised	umol Oxidised	Turnover (umol/mg)	% Oxidised	umol Oxidised	Turnover (umol/mg)		10	1.47	0.211892	3	1.07	0.133454	3
1	0.00259426	2.59426e-07	0.0188982	0.00769517	7.69517e-07	0.0560564	0.011724	1.1724e-06	0.0854046	0.0180474	1.80474e-06	0.131468	0.0952649	9.52649e-06	0.693968	0.0631692	6.31692e-06	0.460163	0.231365	2.31365e-05	1.68541	0.481171	4.81171e-05	3.50515	0.760322	7.60322e-05	5.53865		15	2.15	1.26513	3	2.48	0.395686	3
2	0.00251562	2.51562e-07	0.0183253	0.00638232	6.38232e-07	0.0464928	0.0119971	1.19971e-06	0.0873941	0.034854	3.4854e-06	0.253898	0.042578	4.2578e-06	0.310164	0.0642352	6.42352e-06	0.467929	0.173231	1.73231e-05	1.26192	0.13705	1.3705e-05	0.998357	0.334187	3.34187e-05	2.43442		20	3.48	1.77986	3	2.8	0.343419	3
3	0.0370036	3.70036e-06	0.269557	0.0250614	2.50614e-06	0.182563	0.021469	2.1469e-06	0.156393	#DIV/0!	#DIV/0!	#DIV/0!	0.014759	1.4759e-06	0.107514	0.0602007	6.02007e-06	0.438539	0.200405	2.00405e-05	1.45987	0.268233	2.68233e-05	1.95397	0.340132	3.40132e-05	2.47773
Mean	0.0140378	1.40378e-06	0.10226	0.0130463	1.30463e-06	0.0950373	0.0150633	1.50633e-06	0.109731	0.0264507	#DIV/0!	0.192683	0.0508673	5.08673e-06	0.370549	0.062535	6.2535e-06	0.455544	0.201667	2.01667e-05	1.46907	0.295485	2.95485e-05	2.15249	0.478213	4.78213e-05	3.4836
SD	0.019889	1.9889e-06	0.144884	0.0104261	1.04261e-06	0.0759499	0.00554914	5.54914e-07	0.0404233	0.0118841	#DIV/0!	0.0865712	0.0408881	4.08881e-06	0.297854	0.00209067	2.09067e-07	0.0152298	0.0290876	2.90876e-06	0.211892	0.173672	1.73672e-05	1.26513	0.244331	2.44331e-05	1.77986
Control
n	0			30			60			90			120			5 min			10 min			15 min			20 min
	Integrated Area Under Peak			Integrated Area Under Peak			Integrated Area Under Peak			Integrated Area Under Peak			Integrated Area Under Peak			Integrated Area Under Peak			Integrated Area Under Peak			Integrated Area Under Peak			Integrated Area Under Peak
	M	M+2O		M	M+2O		M	M+2O		M	M+2O		M	M+2O		M	M+2O		M	M+2O		M	M+2O		M	M+2O
1	2565	0		1120	99		2331	156		2753	0		4256	72		1390	162		646	130		776	411		283	154
2	5123	0		3731	0		3605	112		3294	0		4685	98		1018	148		813	124		526	340		343	194
3	2409	111		4477	0		2442	72		3231	133		4175	153		2165	116		694	114		448	178		336	262
	% Oxidised	umol Oxidised	Turnover (umol/mg)	% Oxidised	umol Oxidised	Turnover (umol/mg)	% Oxidised	umol Oxidised	Turnover (umol/mg)	% Oxidised	umol Oxidised	Turnover (umol/mg)	% Oxidised	umol Oxidised	Turnover (umol/mg)	% Oxidised	umol Oxidised	Turnover (umol/mg)	% Oxidised	umol Oxidised	Turnover (umol/mg)	% Oxidised	umol Oxidised	Turnover (umol/mg)	% Oxidised	umol Oxidised	Turnover (umol/mg)
1	0	0	0	0.0812141	8.12141e-06	0.591614	0.0627262	6.27262e-06	0.456936	0	0	0	0.0166359	1.66359e-06	0.121186	0.104381	1.04381e-05	0.760379	0.167526	1.67526e-05	1.22036	0.346251	3.46251e-05	2.52231	0.352403	3.52403e-05	2.56712
2	0	0	0	0	0	0	0.0301318	3.01318e-06	0.219499	0	0	0	0.0204892	2.04892e-06	0.149256	0.12693	1.2693e-05	0.924634	0.132337	1.32337e-05	0.964026	0.39261	3.9261e-05	2.86001	0.361266	3.61266e-05	2.63169
3	0.0440476	4.40476e-06	0.32087	0	0	0	0.0286396	2.86396e-06	0.208629	0.0395363	3.95363e-06	0.288007	0.0353512	3.53512e-06	0.25752	0.0508549	5.08549e-06	0.370458	0.141089	1.41089e-05	1.02778	0.284345	2.84345e-05	2.07135	0.438127	4.38127e-05	3.19159
Mean	0.0146825	1.46825e-06	0.106957	0.0270714	2.70714e-06	0.197205	0.0404992	4.04992e-06	0.295021	0.0131788	1.31788e-06	0.0960022	0.0241588	2.41588e-06	0.175987	0.0940553	9.40553e-06	0.685157	0.146984	1.46984e-05	1.07072	0.341069	3.41069e-05	2.48455	0.383932	3.83932e-05	2.7968
SD	0.0254309	2.54309e-06	0.185254	0.046889	4.6889e-06	0.341568	0.0192636	1.92636e-06	0.140328	0.0228263	2.28263e-06	0.166281	0.00988257	9.88257e-07	0.0719907	0.0390745	3.90745e-06	0.391861	0.01832	1.832e-06	0.133454	0.0543181	5.43181e-06	0.395686	0.0471431	4.71431e-06	0.343419

## Sheet: F4 Initial rates
	x (slope between 0-5 min)
Peptidomimetic	Peptidomimetic rxn	Control rxn	Relative initial rate
1	0.1098	0.19	0.577895
2	0.05853	0.1472	0.397622	*
3	0.01063	0.04411	0.240988
4	0.1094	0.3844	0.284599
5	0.1121	0.1769	0.633691	*
6	0.02453	0.03968	0.618196	*
7	0.03853	0.02579	1.49399
8	0.1162	0.1382	0.84081	*
9	0.05558	0.07337	0.75753	*
10	0.07282	0.04046	1.7998
11	0.08013	0.05089	1.57457
12	0.03158	0.05126	0.616075
13	0.08011	0.1091	0.73428	*

## Sheet: F5 C190A and anaerobic raw data
AtPCO4 anaerobic preincubation with peptidomimetic 9
	Peptidomimetic 9			Control
Time (min)	Mean	SD	n	Mean	SD	n
0	0.00645308	0.00125752	3	0.00600813	0.00123334	3
0	0.0220276	0.00240438	3	0.0117048	0.00135695	3
2	0.0346179	0.00230477	3	0.0179664	0.00143107	3
5	0.401658	0.194486	3	0.0487114	0.0135233	3
10	1.87603	0.229352	3	0.377004	0.120846	3
15	3.68536	0.215906	3	0.850125	0.209964	3
20	5.42338	0.17136	3	1.81569	0.173335	3
RAP2.12 Preincubation experiments
20 uM RAP
	No Preincubation			Preincubation
Time (min)	Mean	SD	n	Mean	SD	n
0	0.00600813	0.00123334	3	0.0492997	0.000488133	3
2	0.0179664	0.00143107	3	0.0675912	0.0127185	3
5	0.0487114	0.0135233	3	0.160882	0.0186795	3
10	0.377004	0.120846	3	0.662946	0.0294516	3
15	0.850125	0.209964	3	1.15112	0.11507	3
20	1.81569	0.173335	3	2.16122	0.191002	3
50 uM RAP
	No Preincubation			Preincubation
Time (min)	Mean	SD	n	Mean	SD	n
0	0.0259359	0.0122453	3	0.469185	0.0493024	3
2	0.120477	0.0201472	3	0.573813	0.0307875	3
5	0.538476	0.0248394	3	1.29244	0.111157	3
10	1.452	0.312519	3	2.77833	0.011839	3
15	2.28715	0.234938	3	4.04213	0.0969224	3
20	2.89624	0.35723	3	4.93878	0.0997904	3
100 uM RAP
	No Preincubation			Preincubation
Time (min)	Mean	SD	n	Mean	SD	n
0	0.020449	0.002687	3	0.271533	0.0135008	3
2	0.0577648	0.025711	3	0.36173	0.0616797	3
5	0.255162	0.17119	3	0.971721	0.216066	3
10	1.13864	0.501911	3	3.07667	0.336558	3
15	2.34614	0.980018	3	4.37233	0.152384	3
20	3.53127	0.761726	3	5.49664	0.0564899	3
200 uM RAP
	No Preincubation			Preincubation
Time (min)	Mean	SD	n	Mean	SD	n
0	0.0225521	0.00578186	3	0.0225521	0.00578186	3
2	0.0947738	0.00804492	3	0.0947738	0.00804492	3
5	0.298832	0.0329715	3	0.298832	0.0329715	3
10	0.988091	0.107503	3	0.988091	0.107503	3
15	1.80369	0.212297	3	1.80369	0.212297	3
20	2.621	0.0671482	3	2.621	0.0671482	3

[truncated: 11 more sheets: F5 raw data, F5 Initial rates, F6 ADO loop , F6 raw data, F6 initial rate, SF15 C190A, SF16 14 mer RAP, SF17 Loop comparison, SF18 AC50, F7 S19 HDX MS, Sheet3]
