# Supplementary material for: Evidence of an activity-enhancing conformational shift in Arabidopsis thaliana plant cysteine oxidase 4 induced by binding of substrate or substrate-mimics
Source: J Biol Chem. 2025 Sep 29;301(11):110770. doi: 10.1016/j.jbc.2025.110770 (PMC12630348; doi:10.1016/j.jbc.2025.110770)
Supplement: AtPCO4 6S7E Peptidomimetic 10.pdb [file mmc3.zip › AtPCO4 6S7E Peptidomimetic 10_mmc3.pdb]

ATOM      1  N   SER A  -1      32.259  -9.575  11.031  1.00 15.00      A    N  
ATOM      2  CA  SER A  -1      31.743 -10.417   9.968  1.00 15.00      A    C  
ATOM      3  C   SER A  -1      31.363  -9.567   8.755  1.00 15.00      A    C  
ATOM      4  O   SER A  -1      31.631  -8.364   8.719  1.00 15.00      A    O  
ATOM      5  CB  SER A  -1      30.538 -11.227  10.462  1.00 15.00      A    C  
ATOM      6  OG  SER A  -1      30.246 -12.302   9.581  1.00 15.00      A    O  
ATOM      7  HN  SER A  -1      32.404  -8.622  10.848  1.00 15.00      A    H  
ATOM      8  HG  SER A  -1      30.342 -13.135  10.052  1.00 15.00      A    H  
ATOM      9  N   HIS A   0      30.743 -10.195   7.769  1.00 15.00      A    N  
ATOM     10  CA  HIS A   0      30.336  -9.505   6.557  1.00 15.00      A    C  
ATOM     11  C   HIS A   0      28.921  -8.950   6.690  1.00 15.00      A    C  
ATOM     12  O   HIS A   0      27.942  -9.672   6.510  1.00 15.00      A    O  
ATOM     13  CB  HIS A   0      30.447 -10.443   5.344  1.00 15.00      A    C  
ATOM     14  CG  HIS A   0      29.798  -9.935   4.087  1.00 15.00      A    C  
ATOM     15  CD2 HIS A   0      28.762 -10.431   3.367  1.00 15.00      A    C  
ATOM     16  ND1 HIS A   0      30.207  -8.793   3.428  1.00 15.00      A    N  
ATOM     17  CE1 HIS A   0      29.449  -8.608   2.361  1.00 15.00      A    C  
ATOM     18  NE2 HIS A   0      28.567  -9.589   2.301  1.00 15.00      A    N  
ATOM     19  HN  HIS A   0      30.538 -11.151   7.871  1.00 15.00      A    H  
ATOM     20  HD1 HIS A   0      30.940  -8.201   3.704  1.00 15.00      A    H  
ATOM     21  HE2 HIS A   0      27.887  -9.699   1.602  1.00 15.00      A    H  
ATOM     22  N   MET A   1      28.825  -7.666   6.997  1.00 15.00      A    N  
ATOM     23  CA  MET A   1      27.533  -7.012   7.136  1.00 15.00      A    C  
ATOM     24  C   MET A   1      27.205  -6.245   5.860  1.00 15.00      A    C  
ATOM     25  O   MET A   1      27.974  -5.387   5.430  1.00 15.00      A    O  
ATOM     26  CB  MET A   1      27.532  -6.064   8.339  1.00 15.00      A    C  
ATOM     27  CG  MET A   1      26.533  -6.439   9.424  1.00 15.00      A    C  
ATOM     28  SD  MET A   1      24.815  -6.189   8.924  1.00 15.00      A    S  
ATOM     29  CE  MET A   1      23.959  -7.028  10.254  1.00 15.00      A    C  
ATOM     30  HN  MET A   1      29.642  -7.143   7.138  1.00 15.00      A    H  
ATOM     31  N   PRO A   2      26.080  -6.579   5.215  1.00 15.00      A    N  
ATOM     32  CA  PRO A   2      25.653  -5.924   3.982  1.00 15.00      A    C  
ATOM     33  C   PRO A   2      24.859  -4.647   4.248  1.00 15.00      A    C  
ATOM     34  O   PRO A   2      24.448  -4.376   5.380  1.00 15.00      A    O  
ATOM     35  CB  PRO A   2      24.747  -6.979   3.352  1.00 15.00      A    C  
ATOM     36  CG  PRO A   2      24.121  -7.669   4.518  1.00 15.00      A    C  
ATOM     37  CD  PRO A   2      25.135  -7.632   5.635  1.00 15.00      A    C  
ATOM     38  N   TYR A   3      24.641  -3.869   3.194  1.00 15.00      A    N  
ATOM     39  CA  TYR A   3      23.886  -2.631   3.308  1.00 15.00      A    C  
ATOM     40  C   TYR A   3      22.396  -2.919   3.462  1.00 15.00      A    C  
ATOM     41  O   TYR A   3      21.948  -4.047   3.230  1.00 15.00      A    O  
ATOM     42  CB  TYR A   3      24.150  -1.691   2.122  1.00 15.00      A    C  
ATOM     43  CG  TYR A   3      24.315  -2.378   0.781  1.00 15.00      A    C  
ATOM     44  CD1 TYR A   3      23.224  -2.910   0.106  1.00 15.00      A    C  
ATOM     45  CD2 TYR A   3      25.566  -2.483   0.187  1.00 15.00      A    C  
ATOM     46  CE1 TYR A   3      23.375  -3.529  -1.122  1.00 15.00      A    C  
ATOM     47  CE2 TYR A   3      25.726  -3.100  -1.039  1.00 15.00      A    C  
ATOM     48  CZ  TYR A   3      24.627  -3.621  -1.689  1.00 15.00      A    C  
ATOM     49  OH  TYR A   3      24.783  -4.235  -2.908  1.00 15.00      A    O  
ATOM     50  HN  TYR A   3      24.993  -4.136   2.323  1.00 15.00      A    H  
ATOM     51  HH  TYR A   3      23.988  -4.086  -3.448  1.00 15.00      A    H  
ATOM     52  N   PHE A   4      21.639  -1.897   3.843  1.00 15.00      A    N  
ATOM     53  CA  PHE A   4      20.202  -2.025   4.057  1.00 15.00      A    C  
ATOM     54  C   PHE A   4      19.474  -2.660   2.872  1.00 15.00      A    C  
ATOM     55  O   PHE A   4      18.690  -3.589   3.056  1.00 15.00      A    O  
ATOM     56  CB  PHE A   4      19.585  -0.665   4.392  1.00 15.00      A    C  
ATOM     57  CG  PHE A   4      18.109  -0.718   4.660  1.00 15.00      A    C  
ATOM     58  CD1 PHE A   4      17.631  -1.145   5.886  1.00 15.00      A    C  
ATOM     59  CD2 PHE A   4      17.199  -0.346   3.684  1.00 15.00      A    C  
ATOM     60  CE1 PHE A   4      16.274  -1.200   6.134  1.00 15.00      A    C  
ATOM     61  CE2 PHE A   4      15.841  -0.398   3.926  1.00 15.00      A    C  
ATOM     62  CZ  PHE A   4      15.378  -0.827   5.153  1.00 15.00      A    C  
ATOM     63  HN  PHE A   4      22.062  -1.022   3.989  1.00 15.00      A    H  
ATOM     64  N   ALA A   5      19.749  -2.166   1.668  1.00 15.00      A    N  
ATOM     65  CA  ALA A   5      19.103  -2.669   0.453  1.00 15.00      A    C  
ATOM     66  C   ALA A   5      19.198  -4.191   0.316  1.00 15.00      A    C  
ATOM     67  O   ALA A   5      18.198  -4.860   0.052  1.00 15.00      A    O  
ATOM     68  CB  ALA A   5      19.677  -1.979  -0.776  1.00 15.00      A    C  
ATOM     69  HN  ALA A   5      20.396  -1.434   1.593  1.00 15.00      A    H  
ATOM     70  N   GLN A   6      20.391  -4.737   0.521  1.00 15.00      A    N  
ATOM     71  CA  GLN A   6      20.594  -6.176   0.408  1.00 15.00      A    C  
ATOM     72  C   GLN A   6      20.023  -6.904   1.618  1.00 15.00      A    C  
ATOM     73  O   GLN A   6      19.386  -7.949   1.482  1.00 15.00      A    O  
ATOM     74  CB  GLN A   6      22.079  -6.508   0.254  1.00 15.00      A    C  
ATOM     75  CG  GLN A   6      22.353  -7.972  -0.056  1.00 15.00      A    C  
ATOM     76  CD  GLN A   6      22.011  -8.341  -1.486  1.00 15.00      A    C  
ATOM     77  NE2 GLN A   6      21.495  -9.545  -1.680  1.00 15.00      A    N  
ATOM     78  OE1 GLN A   6      22.198  -7.546  -2.406  1.00 15.00      A    O  
ATOM     79  HN  GLN A   6      21.146  -4.163   0.753  1.00 15.00      A    H  
ATOM     80 HE21 GLN A   6      21.360 -10.123  -0.901  1.00 15.00      A    H  
ATOM     81 HE22 GLN A   6      21.267  -9.811  -2.601  1.00 15.00      A    H  
ATOM     82  N   ARG A   7      20.246  -6.340   2.799  1.00 15.00      A    N  
ATOM     83  CA  ARG A   7      19.764  -6.936   4.039  1.00 15.00      A    C  
ATOM     84  C   ARG A   7      18.242  -7.051   4.042  1.00 15.00      A    C  
ATOM     85  O   ARG A   7      17.689  -8.064   4.472  1.00 15.00      A    O  
ATOM     86  CB  ARG A   7      20.248  -6.127   5.245  1.00 15.00      A    C  
ATOM     87  CG  ARG A   7      19.815  -6.683   6.593  1.00 15.00      A    C  
ATOM     88  CD  ARG A   7      20.483  -5.935   7.737  1.00 15.00      A    C  
ATOM     89  NE  ARG A   7      20.295  -4.487   7.633  1.00 15.00      A    N  
ATOM     90  CZ  ARG A   7      21.297  -3.603   7.633  1.00 15.00      A    C  
ATOM     91  NH1 ARG A   7      22.556  -4.019   7.730  1.00 15.00      A    N1+
ATOM     92  NH2 ARG A   7      21.037  -2.303   7.526  1.00 15.00      A    N  
ATOM     93  HN  ARG A   7      20.747  -5.494   2.837  1.00 15.00      A    H  
ATOM     94  HE  ARG A   7      19.372  -4.158   7.561  1.00 15.00      A    H  
ATOM     95 HH11 ARG A   7      23.340  -3.332   7.728  1.00 15.00      A    H  
ATOM     96 HH12 ARG A   7      22.771  -5.037   7.809  1.00 15.00      A    H  
ATOM     97 HH21 ARG A   7      21.817  -1.610   7.524  1.00 15.00      A    H  
ATOM     98 HH22 ARG A   7      20.054  -1.967   7.442  1.00 15.00      A    H  
ATOM     99  N   LEU A   8      17.574  -6.015   3.551  1.00 15.00      A    N  
ATOM    100  CA  LEU A   8      16.120  -5.998   3.491  1.00 15.00      A    C  
ATOM    101  C   LEU A   8      15.610  -7.108   2.579  1.00 15.00      A    C  
ATOM    102  O   LEU A   8      14.720  -7.872   2.956  1.00 15.00      A    O  
ATOM    103  CB  LEU A   8      15.619  -4.637   2.996  1.00 15.00      A    C  
ATOM    104  CG  LEU A   8      14.102  -4.445   2.966  1.00 15.00      A    C  
ATOM    105  CD1 LEU A   8      13.537  -4.406   4.377  1.00 15.00      A    C  
ATOM    106  CD2 LEU A   8      13.737  -3.181   2.204  1.00 15.00      A    C  
ATOM    107  HN  LEU A   8      18.075  -5.235   3.217  1.00 15.00      A    H  
ATOM    108  N   TYR A   9      16.193  -7.201   1.389  1.00 15.00      A    N  
ATOM    109  CA  TYR A   9      15.805  -8.219   0.421  1.00 15.00      A    C  
ATOM    110  C   TYR A   9      16.059  -9.618   0.973  1.00 15.00      A    C  
ATOM    111  O   TYR A   9      15.206 -10.499   0.864  1.00 15.00      A    O  
ATOM    112  CB  TYR A   9      16.554  -8.022  -0.902  1.00 15.00      A    C  
ATOM    113  CG  TYR A   9      16.564  -9.246  -1.795  1.00 15.00      A    C  
ATOM    114  CD1 TYR A   9      15.400  -9.702  -2.401  1.00 15.00      A    C  
ATOM    115  CD2 TYR A   9      17.739  -9.951  -2.022  1.00 15.00      A    C  
ATOM    116  CE1 TYR A   9      15.408 -10.825  -3.208  1.00 15.00      A    C  
ATOM    117  CE2 TYR A   9      17.756 -11.071  -2.829  1.00 15.00      A    C  
ATOM    118  CZ  TYR A   9      16.588 -11.506  -3.417  1.00 15.00      A    C  
ATOM    119  OH  TYR A   9      16.597 -12.626  -4.218  1.00 15.00      A    O  
ATOM    120  HN  TYR A   9      16.904  -6.566   1.155  1.00 15.00      A    H  
ATOM    121  HH  TYR A   9      15.854 -12.584  -4.830  1.00 15.00      A    H  
ATOM    122  N   ASN A  10      17.232  -9.811   1.568  1.00 15.00      A    N  
ATOM    123  CA  ASN A  10      17.601 -11.103   2.141  1.00 15.00      A    C  
ATOM    124  C   ASN A  10      16.572 -11.562   3.164  1.00 15.00      A    C  
ATOM    125  O   ASN A  10      16.145 -12.716   3.154  1.00 15.00      A    O  
ATOM    126  CB  ASN A  10      18.990 -11.051   2.785  1.00 15.00      A    C  
ATOM    127  CG  ASN A  10      20.120 -11.195   1.781  1.00 15.00      A    C  
ATOM    128  ND2 ASN A  10      21.337 -10.904   2.216  1.00 15.00      A    N  
ATOM    129  OD1 ASN A  10      19.907 -11.584   0.632  1.00 15.00      A    O  
ATOM    130  HN  ASN A  10      17.872  -9.065   1.615  1.00 15.00      A    H  
ATOM    131 HD21 ASN A  10      21.439 -10.614   3.146  1.00 15.00      A    H  
ATOM    132 HD22 ASN A  10      22.084 -10.993   1.591  1.00 15.00      A    H  
ATOM    133  N   THR A  11      16.166 -10.645   4.033  1.00 15.00      A    N  
ATOM    134  CA  THR A  11      15.182 -10.949   5.060  1.00 15.00      A    C  
ATOM    135  C   THR A  11      13.823 -11.250   4.429  1.00 15.00      A    C  
ATOM    136  O   THR A  11      13.145 -12.203   4.813  1.00 15.00      A    O  
ATOM    137  CB  THR A  11      15.042  -9.783   6.060  1.00 15.00      A    C  
ATOM    138  CG2 THR A  11      14.310 -10.239   7.313  1.00 15.00      A    C  
ATOM    139  OG1 THR A  11      16.348  -9.308   6.425  1.00 15.00      A    O  
ATOM    140  HN  THR A  11      16.538  -9.740   3.982  1.00 15.00      A    H  
ATOM    141  HG1 THR A  11      16.750  -8.858   5.673  1.00 15.00      A    H  
ATOM    142  N   CYS A  12      13.444 -10.448   3.438  1.00 15.00      A    N  
ATOM    143  CA  CYS A  12      12.170 -10.628   2.755  1.00 15.00      A    C  
ATOM    144  C   CYS A  12      12.115 -11.965   2.022  1.00 15.00      A    C  
ATOM    145  O   CYS A  12      11.100 -12.654   2.055  1.00 15.00      A    O  
ATOM    146  CB  CYS A  12      11.908  -9.480   1.780  1.00 15.00      A    C  
ATOM    147  SG  CYS A  12      11.778  -7.854   2.556  1.00 15.00      A    S  
ATOM    148  HN  CYS A  12      14.037  -9.716   3.160  1.00 15.00      A    H  
ATOM    149  HG  CYS A  12      12.999  -7.481   2.919  1.00 15.00      A    H  
ATOM    150  N   LYS A  13      13.213 -12.338   1.377  1.00 15.00      A    N  
ATOM    151  CA  LYS A  13      13.272 -13.592   0.637  1.00 15.00      A    C  
ATOM    152  C   LYS A  13      13.130 -14.795   1.567  1.00 15.00      A    C  
ATOM    153  O   LYS A  13      12.616 -15.837   1.176  1.00 15.00      A    O  
ATOM    154  CB  LYS A  13      14.568 -13.688  -0.174  1.00 15.00      A    C  
ATOM    155  CG  LYS A  13      14.587 -14.833  -1.177  1.00 15.00      A    C  
ATOM    156  CD  LYS A  13      15.835 -14.804  -2.045  1.00 15.00      A    C  
ATOM    157  CE  LYS A  13      17.092 -15.081  -1.236  1.00 15.00      A    C  
ATOM    158  NZ  LYS A  13      18.303 -15.150  -2.101  1.00 15.00      A    N1+
ATOM    159  HN  LYS A  13      14.003 -11.751   1.393  1.00 15.00      A    H  
ATOM    160  HZ1 LYS A  13      19.146 -15.334  -1.522  1.00 15.00      A    H  
ATOM    161  HZ2 LYS A  13      18.434 -14.249  -2.608  1.00 15.00      A    H  
ATOM    162  HZ3 LYS A  13      18.200 -15.913  -2.798  1.00 15.00      A    H  
ATOM    163  N   ALA A  14      13.570 -14.643   2.804  1.00 15.00      A    N  
ATOM    164  CA  ALA A  14      13.490 -15.728   3.771  1.00 15.00      A    C  
ATOM    165  C   ALA A  14      12.086 -15.856   4.362  1.00 15.00      A    C  
ATOM    166  O   ALA A  14      11.659 -16.949   4.736  1.00 15.00      A    O  
ATOM    167  CB  ALA A  14      14.518 -15.530   4.874  1.00 15.00      A    C  
ATOM    168  HN  ALA A  14      13.960 -13.784   3.075  1.00 15.00      A    H  
ATOM    169  N   SER A  15      11.375 -14.742   4.441  1.00 15.00      A    N  
ATOM    170  CA  SER A  15      10.032 -14.734   5.011  1.00 15.00      A    C  
ATOM    171  C   SER A  15       8.917 -14.847   3.968  1.00 15.00      A    C  
ATOM    172  O   SER A  15       7.805 -15.260   4.293  1.00 15.00      A    O  
ATOM    173  CB  SER A  15       9.830 -13.474   5.855  1.00 15.00      A    C  
ATOM    174  OG  SER A  15      10.807 -13.379   6.882  1.00 15.00      A    O  
ATOM    175  HN  SER A  15      11.764 -13.901   4.121  1.00 15.00      A    H  
ATOM    176  HG  SER A  15      10.622 -12.605   7.424  1.00 15.00      A    H  
ATOM    177  N   PHE A  16       9.197 -14.471   2.725  1.00 15.00      A    N  
ATOM    178  CA  PHE A  16       8.172 -14.512   1.685  1.00 15.00      A    C  
ATOM    179  C   PHE A  16       8.457 -15.516   0.569  1.00 15.00      A    C  
ATOM    180  O   PHE A  16       7.543 -15.927  -0.143  1.00 15.00      A    O  
ATOM    181  CB  PHE A  16       7.931 -13.116   1.106  1.00 15.00      A    C  
ATOM    182  CG  PHE A  16       7.563 -12.088   2.139  1.00 15.00      A    C  
ATOM    183  CD1 PHE A  16       6.397 -12.213   2.875  1.00 15.00      A    C  
ATOM    184  CD2 PHE A  16       8.385 -10.999   2.377  1.00 15.00      A    C  
ATOM    185  CE1 PHE A  16       6.057 -11.273   3.828  1.00 15.00      A    C  
ATOM    186  CE2 PHE A  16       8.052 -10.055   3.327  1.00 15.00      A    C  
ATOM    187  CZ  PHE A  16       6.886 -10.192   4.054  1.00 15.00      A    C  
ATOM    188  HN  PHE A  16      10.097 -14.147   2.508  1.00 15.00      A    H  
ATOM    189  N   SER A  17       9.709 -15.908   0.406  1.00 15.00      A    N  
ATOM    190  CA  SER A  17      10.066 -16.864  -0.635  1.00 15.00      A    C  
ATOM    191  C   SER A  17      10.372 -18.230  -0.032  1.00 15.00      A    C  
ATOM    192  O   SER A  17      11.333 -18.896  -0.414  1.00 15.00      A    O  
ATOM    193  CB  SER A  17      11.250 -16.350  -1.458  1.00 15.00      A    C  
ATOM    194  OG  SER A  17      11.019 -15.019  -1.892  1.00 15.00      A    O  
ATOM    195  HN  SER A  17      10.408 -15.561   0.996  1.00 15.00      A    H  
ATOM    196  HG  SER A  17      10.145 -14.965  -2.295  1.00 15.00      A    H  
ATOM    197  N   SER A  18       9.544 -18.635   0.915  1.00 15.00      A    N  
ATOM    198  CA  SER A  18       9.707 -19.913   1.582  1.00 15.00      A    C  
ATOM    199  C   SER A  18       8.531 -20.837   1.263  1.00 15.00      A    C  
ATOM    200  O   SER A  18       7.476 -20.379   0.826  1.00 15.00      A    O  
ATOM    201  CB  SER A  18       9.817 -19.685   3.091  1.00 15.00      A    C  
ATOM    202  OG  SER A  18       9.653 -18.309   3.405  1.00 15.00      A    O  
ATOM    203  HN  SER A  18       8.797 -18.059   1.177  1.00 15.00      A    H  
ATOM    204  HG  SER A  18      10.482 -17.952   3.748  1.00 15.00      A    H  
ATOM    205  N   ASP A  19       8.731 -22.137   1.464  1.00 15.00      A    N  
ATOM    206  CA  ASP A  19       7.688 -23.132   1.208  1.00 15.00      A    C  
ATOM    207  C   ASP A  19       6.535 -22.996   2.195  1.00 15.00      A    C  
ATOM    208  O   ASP A  19       5.389 -23.323   1.882  1.00 15.00      A    O  
ATOM    209  CB  ASP A  19       8.263 -24.549   1.309  1.00 15.00      A    C  
ATOM    210  CG  ASP A  19       8.961 -25.004   0.045  1.00 15.00      A    C  
ATOM    211  OD1 ASP A  19      10.143 -24.641  -0.141  1.00 15.00      A    O  
ATOM    212  OD2 ASP A  19       8.335 -25.732  -0.750  1.00 15.00      A    O1-
ATOM    213  HN  ASP A  19       9.611 -22.442   1.766  1.00 15.00      A    H  
ATOM    214  N   GLY A  20       6.843 -22.521   3.394  1.00 15.00      A    N  
ATOM    215  CA  GLY A  20       5.824 -22.366   4.408  1.00 15.00      A    C  
ATOM    216  C   GLY A  20       5.064 -21.063   4.268  1.00 15.00      A    C  
ATOM    217  O   GLY A  20       5.449 -20.198   3.485  1.00 15.00      A    O  
ATOM    218  HN  GLY A  20       7.763 -22.254   3.580  1.00 15.00      A    H  
ATOM    219  N   PRO A  21       3.978 -20.892   5.031  1.00 15.00      A    N  
ATOM    220  CA  PRO A  21       3.168 -19.679   4.981  1.00 15.00      A    C  
ATOM    221  C   PRO A  21       3.794 -18.543   5.785  1.00 15.00      A    C  
ATOM    222  O   PRO A  21       4.584 -18.778   6.702  1.00 15.00      A    O  
ATOM    223  CB  PRO A  21       1.853 -20.121   5.621  1.00 15.00      A    C  
ATOM    224  CG  PRO A  21       2.251 -21.181   6.591  1.00 15.00      A    C  
ATOM    225  CD  PRO A  21       3.453 -21.871   6.000  1.00 15.00      A    C  
ATOM    226  N   ILE A  22       3.432 -17.317   5.433  1.00 15.00      A    N  
ATOM    227  CA  ILE A  22       3.945 -16.135   6.110  1.00 15.00      A    C  
ATOM    228  C   ILE A  22       3.478 -16.111   7.562  1.00 15.00      A    C  
ATOM    229  O   ILE A  22       2.279 -16.065   7.838  1.00 15.00      A    O  
ATOM    230  CB  ILE A  22       3.471 -14.843   5.410  1.00 15.00      A    C  
ATOM    231  CG1 ILE A  22       3.747 -14.916   3.905  1.00 15.00      A    C  
ATOM    232  CG2 ILE A  22       4.152 -13.626   6.019  1.00 15.00      A    C  
ATOM    233  CD1 ILE A  22       2.988 -13.889   3.092  1.00 15.00      A    C  
ATOM    234  HN  ILE A  22       2.798 -17.203   4.696  1.00 15.00      A    H  
ATOM    235  N   THR A  23       4.426 -16.167   8.481  1.00 15.00      A    N  
ATOM    236  CA  THR A  23       4.117 -16.147   9.898  1.00 15.00      A    C  
ATOM    237  C   THR A  23       4.368 -14.764  10.490  1.00 15.00      A    C  
ATOM    238  O   THR A  23       5.004 -13.914   9.859  1.00 15.00      A    O  
ATOM    239  CB  THR A  23       4.968 -17.183  10.653  1.00 15.00      A    C  
ATOM    240  CG2 THR A  23       4.290 -18.545  10.631  1.00 15.00      A    C  
ATOM    241  OG1 THR A  23       6.256 -17.284  10.029  1.00 15.00      A    O  
ATOM    242  HN  THR A  23       5.362 -16.233   8.200  1.00 15.00      A    H  
ATOM    243  HG1 THR A  23       6.579 -18.186  10.112  1.00 15.00      A    H  
ATOM    244  N   GLU A  24       3.870 -14.549  11.702  1.00 15.00      A    N  
ATOM    245  CA  GLU A  24       4.042 -13.278  12.392  1.00 15.00      A    C  
ATOM    246  C   GLU A  24       5.527 -13.030  12.641  1.00 15.00      A    C  
ATOM    247  O   GLU A  24       6.040 -11.939  12.389  1.00 15.00      A    O  
ATOM    248  CB  GLU A  24       3.273 -13.305  13.717  1.00 15.00      A    C  
ATOM    249  CG  GLU A  24       3.138 -11.955  14.402  1.00 15.00      A    C  
ATOM    250  CD  GLU A  24       2.549 -10.891  13.498  1.00 15.00      A    C  
ATOM    251  OE1 GLU A  24       1.477 -11.131  12.903  1.00 15.00      A    O  
ATOM    252  OE2 GLU A  24       3.159  -9.811  13.385  1.00 15.00      A    O1-
ATOM    253  HN  GLU A  24       3.376 -15.267  12.147  1.00 15.00      A    H  
ATOM    254  N   ASP A  25       6.211 -14.072  13.104  1.00 15.00      A    N  
ATOM    255  CA  ASP A  25       7.642 -14.016  13.377  1.00 15.00      A    C  
ATOM    256  C   ASP A  25       8.391 -13.616  12.115  1.00 15.00      A    C  
ATOM    257  O   ASP A  25       9.375 -12.875  12.161  1.00 15.00      A    O  
ATOM    258  CB  ASP A  25       8.157 -15.393  13.825  1.00 15.00      A    C  
ATOM    259  CG  ASP A  25       7.129 -16.230  14.567  1.00 15.00      A    C  
ATOM    260  OD1 ASP A  25       7.398 -16.607  15.720  1.00 15.00      A    O  
ATOM    261  OD2 ASP A  25       6.058 -16.520  13.983  1.00 15.00      A    O1-
ATOM    262  HN  ASP A  25       5.732 -14.916  13.286  1.00 15.00      A    H  
ATOM    263  N   ALA A  26       7.913 -14.119  10.983  1.00 15.00      A    N  
ATOM    264  CA  ALA A  26       8.524 -13.831   9.694  1.00 15.00      A    C  
ATOM    265  C   ALA A  26       8.351 -12.363   9.327  1.00 15.00      A    C  
ATOM    266  O   ALA A  26       9.270 -11.734   8.799  1.00 15.00      A    O  
ATOM    267  CB  ALA A  26       7.934 -14.729   8.617  1.00 15.00      A    C  
ATOM    268  HN  ALA A  26       7.119 -14.696  11.018  1.00 15.00      A    H  
ATOM    269  N   LEU A  27       7.176 -11.823   9.622  1.00 15.00      A    N  
ATOM    270  CA  LEU A  27       6.880 -10.426   9.337  1.00 15.00      A    C  
ATOM    271  C   LEU A  27       7.695  -9.517  10.248  1.00 15.00      A    C  
ATOM    272  O   LEU A  27       8.267  -8.520   9.799  1.00 15.00      A    O  
ATOM    273  CB  LEU A  27       5.387 -10.146   9.522  1.00 15.00      A    C  
ATOM    274  CG  LEU A  27       4.447 -10.795   8.506  1.00 15.00      A    C  
ATOM    275  CD1 LEU A  27       3.025 -10.826   9.043  1.00 15.00      A    C  
ATOM    276  CD2 LEU A  27       4.501 -10.054   7.179  1.00 15.00      A    C  
ATOM    277  HN  LEU A  27       6.486 -12.382  10.045  1.00 15.00      A    H  
ATOM    278  N   GLU A  28       7.755  -9.881  11.526  1.00 15.00      A    N  
ATOM    279  CA  GLU A  28       8.500  -9.114  12.519  1.00 15.00      A    C  
ATOM    280  C   GLU A  28       9.973  -9.000  12.142  1.00 15.00      A    C  
ATOM    281  O   GLU A  28      10.612  -7.977  12.395  1.00 15.00      A    O  
ATOM    282  CB  GLU A  28       8.349  -9.732  13.910  1.00 15.00      A    C  
ATOM    283  CG  GLU A  28       8.853  -8.848  15.041  1.00 15.00      A    C  
ATOM    284  CD  GLU A  28       8.006  -7.606  15.244  1.00 15.00      A    C  
ATOM    285  OE1 GLU A  28       7.620  -6.969  14.237  1.00 15.00      A    O  
ATOM    286  OE2 GLU A  28       7.728  -7.268  16.406  1.00 15.00      A    O1-
ATOM    287  HN  GLU A  28       7.266 -10.686  11.816  1.00 15.00      A    H  
ATOM    288  N   LYS A  29      10.509 -10.055  11.537  1.00 15.00      A    N  
ATOM    289  CA  LYS A  29      11.901 -10.055  11.107  1.00 15.00      A    C  
ATOM    290  C   LYS A  29      12.133  -8.941  10.094  1.00 15.00      A    C  
ATOM    291  O   LYS A  29      13.128  -8.221  10.160  1.00 15.00      A    O  
ATOM    292  CB  LYS A  29      12.285 -11.406  10.501  1.00 15.00      A    C  
ATOM    293  CG  LYS A  29      12.439 -12.521  11.521  1.00 15.00      A    C  
ATOM    294  CD  LYS A  29      12.826 -13.828  10.852  1.00 15.00      A    C  
ATOM    295  CE  LYS A  29      12.876 -14.966  11.856  1.00 15.00      A    C  
ATOM    296  NZ  LYS A  29      13.307 -16.242  11.224  1.00 15.00      A    N1+
ATOM    297  HN  LYS A  29       9.956 -10.853  11.384  1.00 15.00      A    H  
ATOM    298  HZ1 LYS A  29      12.670 -16.484  10.437  1.00 15.00      A    H  
ATOM    299  HZ2 LYS A  29      13.283 -17.012  11.922  1.00 15.00      A    H  
ATOM    300  HZ3 LYS A  29      14.276 -16.150  10.857  1.00 15.00      A    H  
ATOM    301  N   VAL A  30      11.190  -8.793   9.172  1.00 15.00      A    N  
ATOM    302  CA  VAL A  30      11.279  -7.761   8.152  1.00 15.00      A    C  
ATOM    303  C   VAL A  30      11.056  -6.388   8.779  1.00 15.00      A    C  
ATOM    304  O   VAL A  30      11.741  -5.422   8.439  1.00 15.00      A    O  
ATOM    305  CB  VAL A  30      10.254  -7.984   7.020  1.00 15.00      A    C  
ATOM    306  CG1 VAL A  30      10.455  -6.969   5.904  1.00 15.00      A    C  
ATOM    307  CG2 VAL A  30      10.354  -9.401   6.474  1.00 15.00      A    C  
ATOM    308  HN  VAL A  30      10.412  -9.392   9.182  1.00 15.00      A    H  
ATOM    309  N   ARG A  31      10.105  -6.315   9.711  1.00 15.00      A    N  
ATOM    310  CA  ARG A  31       9.796  -5.064  10.399  1.00 15.00      A    C  
ATOM    311  C   ARG A  31      11.030  -4.528  11.117  1.00 15.00      A    C  
ATOM    312  O   ARG A  31      11.378  -3.359  10.976  1.00 15.00      A    O  
ATOM    313  CB  ARG A  31       8.665  -5.256  11.415  1.00 15.00      A    C  
ATOM    314  CG  ARG A  31       7.295  -5.521  10.813  1.00 15.00      A    C  
ATOM    315  CD  ARG A  31       6.208  -5.364  11.865  1.00 15.00      A    C  
ATOM    316  NE  ARG A  31       4.987  -6.094  11.526  1.00 15.00      A    N  
ATOM    317  CZ  ARG A  31       4.546  -7.153  12.207  1.00 15.00      A    C  
ATOM    318  NH1 ARG A  31       5.218  -7.608  13.257  1.00 15.00      A    N1+
ATOM    319  NH2 ARG A  31       3.424  -7.758  11.846  1.00 15.00      A    N  
ATOM    320  HN  ARG A  31       9.597  -7.126   9.939  1.00 15.00      A    H  
ATOM    321  HE  ARG A  31       4.465  -5.772  10.755  1.00 15.00      A    H  
ATOM    322 HH11 ARG A  31       6.113  -7.141  13.569  1.00 15.00      A    H  
ATOM    323 HH12 ARG A  31       4.861  -8.437  13.782  1.00 15.00      A    H  
ATOM    324 HH21 ARG A  31       3.083  -8.598  12.392  1.00 15.00      A    H  
ATOM    325 HH22 ARG A  31       2.875  -7.417  11.034  1.00 15.00      A    H  
ATOM    326  N   ASN A  32      11.696  -5.408  11.862  1.00 15.00      A    N  
ATOM    327  CA  ASN A  32      12.899  -5.047  12.616  1.00 15.00      A    C  
ATOM    328  C   ASN A  32      13.961  -4.417  11.723  1.00 15.00      A    C  
ATOM    329  O   ASN A  32      14.686  -3.511  12.141  1.00 15.00      A    O  
ATOM    330  CB  ASN A  32      13.486  -6.277  13.314  1.00 15.00      A    C  
ATOM    331  CG  ASN A  32      13.137  -6.344  14.787  1.00 15.00      A    C  
ATOM    332  ND2 ASN A  32      12.088  -7.083  15.115  1.00 15.00      A    N  
ATOM    333  OD1 ASN A  32      13.811  -5.742  15.622  1.00 15.00      A    O  
ATOM    334  HN  ASN A  32      11.362  -6.331  11.915  1.00 15.00      A    H  
ATOM    335 HD21 ASN A  32      11.601  -7.543  14.397  1.00 15.00      A    H  
ATOM    336 HD22 ASN A  32      11.837  -7.135  16.061  1.00 15.00      A    H  
ATOM    337  N   VAL A  33      14.056  -4.908  10.497  1.00 15.00      A    N  
ATOM    338  CA  VAL A  33      15.027  -4.396   9.544  1.00 15.00      A    C  
ATOM    339  C   VAL A  33      14.539  -3.091   8.924  1.00 15.00      A    C  
ATOM    340  O   VAL A  33      15.295  -2.127   8.817  1.00 15.00      A    O  
ATOM    341  CB  VAL A  33      15.322  -5.421   8.426  1.00 15.00      A    C  
ATOM    342  CG1 VAL A  33      16.295  -4.853   7.402  1.00 15.00      A    C  
ATOM    343  CG2 VAL A  33      15.873  -6.708   9.021  1.00 15.00      A    C  
ATOM    344  HN  VAL A  33      13.456  -5.634  10.225  1.00 15.00      A    H  
ATOM    345  N   LEU A  34      13.264  -3.060   8.553  1.00 15.00      A    N  
ATOM    346  CA  LEU A  34      12.665  -1.885   7.925  1.00 15.00      A    C  
ATOM    347  C   LEU A  34      12.641  -0.670   8.858  1.00 15.00      A    C  
ATOM    348  O   LEU A  34      12.555   0.466   8.400  1.00 15.00      A    O  
ATOM    349  CB  LEU A  34      11.263  -2.209   7.403  1.00 15.00      A    C  
ATOM    350  CG  LEU A  34      10.691  -1.261   6.343  1.00 15.00      A    C  
ATOM    351  CD1 LEU A  34      11.649  -1.119   5.169  1.00 15.00      A    C  
ATOM    352  CD2 LEU A  34       9.333  -1.752   5.866  1.00 15.00      A    C  
ATOM    353  HN  LEU A  34      12.705  -3.854   8.706  1.00 15.00      A    H  
ATOM    354  N   GLU A  35      12.727  -0.911  10.163  1.00 15.00      A    N  
ATOM    355  CA  GLU A  35      12.738   0.173  11.147  1.00 15.00      A    C  
ATOM    356  C   GLU A  35      14.081   0.900  11.139  1.00 15.00      A    C  
ATOM    357  O   GLU A  35      14.295   1.853  11.888  1.00 15.00      A    O  
ATOM    358  CB  GLU A  35      12.467  -0.375  12.551  1.00 15.00      A    C  
ATOM    359  CG  GLU A  35      11.029  -0.803  12.797  1.00 15.00      A    C  
ATOM    360  CD  GLU A  35      10.050   0.355  12.771  1.00 15.00      A    C  
ATOM    361  OE1 GLU A  35      10.485   1.515  12.606  1.00 15.00      A    O  
ATOM    362  OE2 GLU A  35       8.838   0.106  12.906  1.00 15.00      A    O1-
ATOM    363  HN  GLU A  35      12.768  -1.840  10.475  1.00 15.00      A    H  
ATOM    364  N   LYS A  36      14.987   0.436  10.292  1.00 15.00      A    N  
ATOM    365  CA  LYS A  36      16.310   1.025  10.179  1.00 15.00      A    C  
ATOM    366  C   LYS A  36      16.528   1.566   8.770  1.00 15.00      A    C  
ATOM    367  O   LYS A  36      17.605   1.413   8.195  1.00 15.00      A    O  
ATOM    368  CB  LYS A  36      17.373  -0.028  10.510  1.00 15.00      A    C  
ATOM    369  CG  LYS A  36      17.153  -0.730  11.843  1.00 15.00      A    C  
ATOM    370  CD  LYS A  36      18.055  -1.945  11.993  1.00 15.00      A    C  
ATOM    371  CE  LYS A  36      17.659  -2.783  13.200  1.00 15.00      A    C  
ATOM    372  NZ  LYS A  36      17.842  -2.044  14.480  1.00 15.00      A    N1+
ATOM    373  HN  LYS A  36      14.754  -0.325   9.717  1.00 15.00      A    H  
ATOM    374  HZ1 LYS A  36      17.513  -2.626  15.277  1.00 15.00      A    H  
ATOM    375  HZ2 LYS A  36      17.297  -1.159  14.462  1.00 15.00      A    H  
ATOM    376  HZ3 LYS A  36      18.847  -1.817  14.621  1.00 15.00      A    H  
ATOM    377  N   ILE A  37      15.499   2.200   8.220  1.00 15.00      A    N  
ATOM    378  CA  ILE A  37      15.580   2.755   6.876  1.00 15.00      A    C  
ATOM    379  C   ILE A  37      15.824   4.262   6.888  1.00 15.00      A    C  
ATOM    380  O   ILE A  37      15.155   5.015   7.596  1.00 15.00      A    O  
ATOM    381  CB  ILE A  37      14.326   2.430   6.028  1.00 15.00      A    C  
ATOM    382  CG1 ILE A  37      14.504   2.932   4.591  1.00 15.00      A    C  
ATOM    383  CG2 ILE A  37      13.067   3.017   6.654  1.00 15.00      A    C  
ATOM    384  CD1 ILE A  37      13.412   2.485   3.644  1.00 15.00      A    C  
ATOM    385  HN  ILE A  37      14.670   2.300   8.731  1.00 15.00      A    H  
ATOM    386  N   LYS A  38      16.804   4.686   6.110  1.00 15.00      A    N  
ATOM    387  CA  LYS A  38      17.138   6.093   5.986  1.00 15.00      A    C  
ATOM    388  C   LYS A  38      17.282   6.436   4.506  1.00 15.00      A    C  
ATOM    389  O   LYS A  38      17.596   5.563   3.699  1.00 15.00      A    O  
ATOM    390  CB  LYS A  38      18.419   6.423   6.759  1.00 15.00      A    C  
ATOM    391  CG  LYS A  38      19.595   5.529   6.422  1.00 15.00      A    C  
ATOM    392  CD  LYS A  38      20.791   5.821   7.309  1.00 15.00      A    C  
ATOM    393  CE  LYS A  38      21.931   4.866   7.008  1.00 15.00      A    C  
ATOM    394  NZ  LYS A  38      23.137   5.161   7.821  1.00 15.00      A    N1+
ATOM    395  HN  LYS A  38      17.323   4.029   5.600  1.00 15.00      A    H  
ATOM    396  HZ1 LYS A  38      22.919   5.058   8.831  1.00 15.00      A    H  
ATOM    397  HZ2 LYS A  38      23.459   6.133   7.642  1.00 15.00      A    H  
ATOM    398  HZ3 LYS A  38      23.900   4.502   7.571  1.00 15.00      A    H  
ATOM    399  N   PRO A  39      17.044   7.702   4.131  1.00 15.00      A    N  
ATOM    400  CA  PRO A  39      17.124   8.154   2.733  1.00 15.00      A    C  
ATOM    401  C   PRO A  39      18.433   7.780   2.036  1.00 15.00      A    C  
ATOM    402  O   PRO A  39      18.432   7.412   0.863  1.00 15.00      A    O  
ATOM    403  CB  PRO A  39      17.005   9.674   2.848  1.00 15.00      A    C  
ATOM    404  CG  PRO A  39      16.232   9.888   4.101  1.00 15.00      A    C  
ATOM    405  CD  PRO A  39      16.660   8.798   5.040  1.00 15.00      A    C  
ATOM    406  N   SER A  40      19.536   7.849   2.765  1.00 15.00      A    N  
ATOM    407  CA  SER A  40      20.848   7.540   2.206  1.00 15.00      A    C  
ATOM    408  C   SER A  40      21.006   6.055   1.876  1.00 15.00      A    C  
ATOM    409  O   SER A  40      21.845   5.679   1.060  1.00 15.00      A    O  
ATOM    410  CB  SER A  40      21.934   7.977   3.187  1.00 15.00      A    C  
ATOM    411  OG  SER A  40      21.628   7.519   4.496  1.00 15.00      A    O  
ATOM    412  HN  SER A  40      19.472   8.114   3.704  1.00 15.00      A    H  
ATOM    413  HG  SER A  40      21.638   6.555   4.499  1.00 15.00      A    H  
ATOM    414  N   ASP A  41      20.186   5.214   2.494  1.00 15.00      A    N  
ATOM    415  CA  ASP A  41      20.268   3.772   2.265  1.00 15.00      A    C  
ATOM    416  C   ASP A  41      19.578   3.372   0.969  1.00 15.00      A    C  
ATOM    417  O   ASP A  41      19.662   2.221   0.539  1.00 15.00      A    O  
ATOM    418  CB  ASP A  41      19.700   2.981   3.447  1.00 15.00      A    C  
ATOM    419  CG  ASP A  41      20.679   2.851   4.600  1.00 15.00      A    C  
ATOM    420  OD1 ASP A  41      21.863   3.216   4.433  1.00 15.00      A    O  
ATOM    421  OD2 ASP A  41      20.264   2.400   5.686  1.00 15.00      A    O1-
ATOM    422  HN  ASP A  41      19.502   5.565   3.103  1.00 15.00      A    H  
ATOM    423  N   VAL A  42      18.892   4.326   0.349  1.00 15.00      A    N  
ATOM    424  CA  VAL A  42      18.195   4.073  -0.907  1.00 15.00      A    C  
ATOM    425  C   VAL A  42      18.515   5.146  -1.949  1.00 15.00      A    C  
ATOM    426  O   VAL A  42      17.886   5.203  -3.007  1.00 15.00      A    O  
ATOM    427  CB  VAL A  42      16.666   3.946  -0.723  1.00 15.00      A    C  
ATOM    428  CG1 VAL A  42      16.283   2.499  -0.444  1.00 15.00      A    C  
ATOM    429  CG2 VAL A  42      16.174   4.850   0.396  1.00 15.00      A    C  
ATOM    430  HN  VAL A  42      18.857   5.221   0.747  1.00 15.00      A    H  
ATOM    431  N   GLY A  43      19.506   5.979  -1.641  1.00 15.00      A    N  
ATOM    432  CA  GLY A  43      19.924   7.034  -2.552  1.00 15.00      A    C  
ATOM    433  C   GLY A  43      18.871   8.103  -2.784  1.00 15.00      A    C  
ATOM    434  O   GLY A  43      18.633   8.506  -3.923  1.00 15.00      A    O  
ATOM    435  HN  GLY A  43      19.968   5.874  -0.785  1.00 15.00      A    H  
ATOM    436  N   ILE A  44      18.231   8.560  -1.714  1.00 15.00      A    N  
ATOM    437  CA  ILE A  44      17.209   9.599  -1.829  1.00 15.00      A    C  
ATOM    438  C   ILE A  44      17.403  10.686  -0.778  1.00 15.00      A    C  
ATOM    439  O   ILE A  44      16.460  11.389  -0.411  1.00 15.00      A    O  
ATOM    440  CB  ILE A  44      15.766   9.050  -1.758  1.00 15.00      A    C  
ATOM    441  CG1 ILE A  44      15.533   8.250  -0.475  1.00 15.00      A    C  
ATOM    442  CG2 ILE A  44      15.446   8.215  -2.988  1.00 15.00      A    C  
ATOM    443  CD1 ILE A  44      14.088   7.859  -0.251  1.00 15.00      A    C  
ATOM    444  HN  ILE A  44      18.456   8.196  -0.828  1.00 15.00      A    H  
ATOM    445  N   GLU A  45      18.633  10.819  -0.298  1.00 15.00      A    N  
ATOM    446  CA  GLU A  45      18.970  11.824   0.705  1.00 15.00      A    C  
ATOM    447  C   GLU A  45      18.673  13.235   0.203  1.00 15.00      A    C  
ATOM    448  O   GLU A  45      18.274  14.107   0.977  1.00 15.00      A    O  
ATOM    449  CB  GLU A  45      20.430  11.696   1.170  1.00 15.00      A    C  
ATOM    450  CG  GLU A  45      21.472  11.696   0.057  1.00 15.00      A    C  
ATOM    451  CD  GLU A  45      21.497  10.401  -0.734  1.00 15.00      A    C  
ATOM    452  OE1 GLU A  45      20.915   9.402  -0.260  1.00 15.00      A    O  
ATOM    453  OE2 GLU A  45      22.073  10.391  -1.834  1.00 15.00      A    O1-
ATOM    454  HN  GLU A  45      19.345  10.212  -0.622  1.00 15.00      A    H  
ATOM    455  N   GLN A  46      18.854  13.451  -1.096  1.00 15.00      A    N  
ATOM    456  CA  GLN A  46      18.588  14.753  -1.694  1.00 15.00      A    C  
ATOM    457  C   GLN A  46      17.099  15.072  -1.645  1.00 15.00      A    C  
ATOM    458  O   GLN A  46      16.706  16.195  -1.331  1.00 15.00      A    O  
ATOM    459  CB  GLN A  46      19.097  14.809  -3.133  1.00 15.00      A    C  
ATOM    460  CG  GLN A  46      20.607  14.913  -3.248  1.00 15.00      A    C  
ATOM    461  CD  GLN A  46      21.051  15.478  -4.582  1.00 15.00      A    C  
ATOM    462  NE2 GLN A  46      22.161  16.196  -4.579  1.00 15.00      A    N  
ATOM    463  OE1 GLN A  46      20.399  15.279  -5.604  1.00 15.00      A    O  
ATOM    464  HN  GLN A  46      19.179  12.719  -1.663  1.00 15.00      A    H  
ATOM    465 HE21 GLN A  46      22.628  16.322  -3.728  1.00 15.00      A    H  
ATOM    466 HE22 GLN A  46      22.468  16.572  -5.429  1.00 15.00      A    H  
ATOM    467  N   ASP A  47      16.278  14.070  -1.940  1.00 15.00      A    N  
ATOM    468  CA  ASP A  47      14.826  14.229  -1.922  1.00 15.00      A    C  
ATOM    469  C   ASP A  47      14.347  14.477  -0.496  1.00 15.00      A    C  
ATOM    470  O   ASP A  47      13.382  15.205  -0.263  1.00 15.00      A    O  
ATOM    471  CB  ASP A  47      14.149  12.972  -2.475  1.00 15.00      A    C  
ATOM    472  CG  ASP A  47      13.611  13.142  -3.882  1.00 15.00      A    C  
ATOM    473  OD1 ASP A  47      14.243  12.638  -4.833  1.00 15.00      A    O  
ATOM    474  OD2 ASP A  47      12.538  13.754  -4.053  1.00 15.00      A    O1-
ATOM    475  HN  ASP A  47      16.657  13.198  -2.177  1.00 15.00      A    H  
ATOM    476  N   ALA A  48      15.052  13.877   0.458  1.00 15.00      A    N  
ATOM    477  CA  ALA A  48      14.721  14.014   1.872  1.00 15.00      A    C  
ATOM    478  C   ALA A  48      14.911  15.444   2.359  1.00 15.00      A    C  
ATOM    479  O   ALA A  48      14.225  15.893   3.280  1.00 15.00      A    O  
ATOM    480  CB  ALA A  48      15.564  13.063   2.703  1.00 15.00      A    C  
ATOM    481  HN  ALA A  48      15.814  13.317   0.200  1.00 15.00      A    H  
ATOM    482  N   GLN A  49      15.833  16.162   1.731  1.00 15.00      A    N  
ATOM    483  CA  GLN A  49      16.112  17.539   2.111  1.00 15.00      A    C  
ATOM    484  C   GLN A  49      14.902  18.438   1.866  1.00 15.00      A    C  
ATOM    485  O   GLN A  49      14.694  19.418   2.582  1.00 15.00      A    O  
ATOM    486  CB  GLN A  49      17.348  18.066   1.379  1.00 15.00      A    C  
ATOM    487  CG  GLN A  49      18.647  17.405   1.814  1.00 15.00      A    C  
ATOM    488  CD  GLN A  49      18.968  17.658   3.275  1.00 15.00      A    C  
ATOM    489  NE2 GLN A  49      19.718  18.716   3.539  1.00 15.00      A    N  
ATOM    490  OE1 GLN A  49      18.547  16.913   4.158  1.00 15.00      A    O  
ATOM    491  HN  GLN A  49      16.332  15.757   0.989  1.00 15.00      A    H  
ATOM    492 HE21 GLN A  49      20.018  19.268   2.788  1.00 15.00      A    H  
ATOM    493 HE22 GLN A  49      19.942  18.900   4.472  1.00 15.00      A    H  
ATOM    494  N   LEU A  50      14.098  18.080   0.866  1.00 15.00      A    N  
ATOM    495  CA  LEU A  50      12.897  18.842   0.515  1.00 15.00      A    C  
ATOM    496  C   LEU A  50      11.855  18.795   1.630  1.00 15.00      A    C  
ATOM    497  O   LEU A  50      11.027  19.697   1.761  1.00 15.00      A    O  
ATOM    498  CB  LEU A  50      12.285  18.308  -0.780  1.00 15.00      A    C  
ATOM    499  CG  LEU A  50      13.179  18.331  -2.018  1.00 15.00      A    C  
ATOM    500  CD1 LEU A  50      12.531  17.548  -3.150  1.00 15.00      A    C  
ATOM    501  CD2 LEU A  50      13.466  19.761  -2.449  1.00 15.00      A    C  
ATOM    502  HN  LEU A  50      14.322  17.281   0.343  1.00 15.00      A    H  
ATOM    503  N   ALA A  51      11.899  17.732   2.419  1.00 15.00      A    N  
ATOM    504  CA  ALA A  51      10.976  17.557   3.527  1.00 15.00      A    C  
ATOM    505  C   ALA A  51      11.292  18.520   4.663  1.00 15.00      A    C  
ATOM    506  O   ALA A  51      10.454  18.765   5.527  1.00 15.00      A    O  
ATOM    507  CB  ALA A  51      11.035  16.125   4.032  1.00 15.00      A    C  
ATOM    508  HN  ALA A  51      12.572  17.040   2.248  1.00 15.00      A    H  
ATOM    509  N   ARG A  52      12.502  19.070   4.655  1.00 15.00      A    N  
ATOM    510  CA  ARG A  52      12.931  19.984   5.701  1.00 15.00      A    C  
ATOM    511  C   ARG A  52      13.146  21.394   5.160  1.00 15.00      A    C  
ATOM    512  O   ARG A  52      13.660  22.263   5.871  1.00 15.00      A    O  
ATOM    513  CB  ARG A  52      14.221  19.468   6.353  1.00 15.00      A    C  
ATOM    514  CG  ARG A  52      14.184  17.995   6.752  1.00 15.00      A    C  
ATOM    515  CD  ARG A  52      15.481  17.567   7.429  1.00 15.00      A    C  
ATOM    516  NE  ARG A  52      15.732  18.281   8.697  1.00 15.00      A    N  
ATOM    517  CZ  ARG A  52      16.638  17.896   9.602  1.00 15.00      A    C  
ATOM    518  NH1 ARG A  52      17.386  16.812   9.380  1.00 15.00      A    N1+
ATOM    519  NH2 ARG A  52      16.809  18.602  10.717  1.00 15.00      A    N  
ATOM    520  HN  ARG A  52      13.113  18.873   3.915  1.00 15.00      A    H  
ATOM    521  HE  ARG A  52      15.195  19.088   8.876  1.00 15.00      A    H  
ATOM    522 HH11 ARG A  52      18.098  16.498  10.085  1.00 15.00      A    H  
ATOM    523 HH12 ARG A  52      17.265  16.273   8.496  1.00 15.00      A    H  
ATOM    524 HH21 ARG A  52      16.237  19.466  10.894  1.00 15.00      A    H  
ATOM    525 HH22 ARG A  52      17.513  18.295  11.426  1.00 15.00      A    H  
ATOM    526  N   PRO A  68       3.409  21.153 -12.024  1.00 15.00      A    N  
ATOM    527  CA  PRO A  68       2.644  19.926 -11.771  1.00 15.00      A    C  
ATOM    528  C   PRO A  68       3.517  18.819 -11.178  1.00 15.00      A    C  
ATOM    529  O   PRO A  68       4.115  18.024 -11.907  1.00 15.00      A    O  
ATOM    530  CB  PRO A  68       2.138  19.520 -13.162  1.00 15.00      A    C  
ATOM    531  CG  PRO A  68       2.190  20.774 -13.965  1.00 15.00      A    C  
ATOM    532  CD  PRO A  68       3.364  21.549 -13.439  1.00 15.00      A    C  
ATOM    533  N   PRO A  69       3.612  18.765  -9.841  1.00 15.00      A    N  
ATOM    534  CA  PRO A  69       4.409  17.756  -9.149  1.00 15.00      A    C  
ATOM    535  C   PRO A  69       3.667  16.425  -9.022  1.00 15.00      A    C  
ATOM    536  O   PRO A  69       2.722  16.293  -8.241  1.00 15.00      A    O  
ATOM    537  CB  PRO A  69       4.638  18.382  -7.773  1.00 15.00      A    C  
ATOM    538  CG  PRO A  69       3.450  19.257  -7.546  1.00 15.00      A    C  
ATOM    539  CD  PRO A  69       2.955  19.693  -8.903  1.00 15.00      A    C  
ATOM    540  N   ALA A  70       4.096  15.447  -9.805  1.00 15.00      A    N  
ATOM    541  CA  ALA A  70       3.482  14.128  -9.789  1.00 15.00      A    C  
ATOM    542  C   ALA A  70       4.183  13.217  -8.787  1.00 15.00      A    C  
ATOM    543  O   ALA A  70       5.227  13.573  -8.235  1.00 15.00      A    O  
ATOM    544  CB  ALA A  70       3.511  13.514 -11.180  1.00 15.00      A    C  
ATOM    545  HN  ALA A  70       4.847  15.616 -10.408  1.00 15.00      A    H  
ATOM    546  N   ILE A  71       3.612  12.043  -8.563  1.00 15.00      A    N  
ATOM    547  CA  ILE A  71       4.176  11.083  -7.625  1.00 15.00      A    C  
ATOM    548  C   ILE A  71       5.319  10.310  -8.276  1.00 15.00      A    C  
ATOM    549  O   ILE A  71       5.188   9.827  -9.401  1.00 15.00      A    O  
ATOM    550  CB  ILE A  71       3.100  10.092  -7.127  1.00 15.00      A    C  
ATOM    551  CG1 ILE A  71       1.946  10.854  -6.466  1.00 15.00      A    C  
ATOM    552  CG2 ILE A  71       3.700   9.080  -6.157  1.00 15.00      A    C  
ATOM    553  CD1 ILE A  71       0.741   9.994  -6.151  1.00 15.00      A    C  
ATOM    554  HN  ILE A  71       2.794  11.809  -9.051  1.00 15.00      A    H  
ATOM    555  N   LYS A  72       6.440  10.213  -7.575  1.00 15.00      A    N  
ATOM    556  CA  LYS A  72       7.603   9.495  -8.086  1.00 15.00      A    C  
ATOM    557  C   LYS A  72       7.651   8.092  -7.494  1.00 15.00      A    C  
ATOM    558  O   LYS A  72       7.461   7.917  -6.293  1.00 15.00      A    O  
ATOM    559  CB  LYS A  72       8.896  10.243  -7.741  1.00 15.00      A    C  
ATOM    560  CG  LYS A  72       8.945  11.684  -8.225  1.00 15.00      A    C  
ATOM    561  CD  LYS A  72      10.348  12.264  -8.103  1.00 15.00      A    C  
ATOM    562  CE  LYS A  72      10.812  12.320  -6.654  1.00 15.00      A    C  
ATOM    563  NZ  LYS A  72      12.192  12.859  -6.533  1.00 15.00      A    N1+
ATOM    564  HN  LYS A  72       6.482  10.623  -6.682  1.00 15.00      A    H  
ATOM    565  HZ1 LYS A  72      12.444  12.983  -5.520  1.00 15.00      A    H  
ATOM    566  HZ2 LYS A  72      12.264  13.780  -7.001  1.00 15.00      A    H  
ATOM    567  HZ3 LYS A  72      12.877  12.208  -6.963  1.00 15.00      A    H  
ATOM    568  N   TYR A  73       7.901   7.096  -8.327  1.00 15.00      A    N  
ATOM    569  CA  TYR A  73       7.962   5.721  -7.851  1.00 15.00      A    C  
ATOM    570  C   TYR A  73       9.314   5.073  -8.122  1.00 15.00      A    C  
ATOM    571  O   TYR A  73       9.722   4.919  -9.271  1.00 15.00      A    O  
ATOM    572  CB  TYR A  73       6.839   4.876  -8.461  1.00 15.00      A    C  
ATOM    573  CG  TYR A  73       6.939   3.402  -8.131  1.00 15.00      A    C  
ATOM    574  CD1 TYR A  73       6.886   2.961  -6.816  1.00 15.00      A    C  
ATOM    575  CD2 TYR A  73       7.096   2.454  -9.133  1.00 15.00      A    C  
ATOM    576  CE1 TYR A  73       6.987   1.619  -6.508  1.00 15.00      A    C  
ATOM    577  CE2 TYR A  73       7.195   1.108  -8.835  1.00 15.00      A    C  
ATOM    578  CZ  TYR A  73       7.141   0.696  -7.520  1.00 15.00      A    C  
ATOM    579  OH  TYR A  73       7.244  -0.641  -7.216  1.00 15.00      A    O  
ATOM    580  HN  TYR A  73       8.039   7.287  -9.281  1.00 15.00      A    H  
ATOM    581  HH  TYR A  73       7.780  -1.083  -7.882  1.00 15.00      A    H  
ATOM    582  N   LEU A  74       9.990   4.687  -7.054  1.00 15.00      A    N  
ATOM    583  CA  LEU A  74      11.281   4.029  -7.153  1.00 15.00      A    C  
ATOM    584  C   LEU A  74      11.076   2.524  -7.087  1.00 15.00      A    C  
ATOM    585  O   LEU A  74      10.378   2.027  -6.205  1.00 15.00      A    O  
ATOM    586  CB  LEU A  74      12.189   4.464  -6.001  1.00 15.00      A    C  
ATOM    587  CG  LEU A  74      12.851   5.832  -6.135  1.00 15.00      A    C  
ATOM    588  CD1 LEU A  74      13.004   6.480  -4.770  1.00 15.00      A    C  
ATOM    589  CD2 LEU A  74      14.204   5.701  -6.819  1.00 15.00      A    C  
ATOM    590  HN  LEU A  74       9.601   4.842  -6.164  1.00 15.00      A    H  
ATOM    591  N   HIS A  75      11.671   1.806  -8.022  1.00 15.00      A    N  
ATOM    592  CA  HIS A  75      11.544   0.358  -8.061  1.00 15.00      A    C  
ATOM    593  C   HIS A  75      12.829  -0.291  -7.571  1.00 15.00      A    C  
ATOM    594  O   HIS A  75      13.913   0.028  -8.057  1.00 15.00      A    O  
ATOM    595  CB  HIS A  75      11.239  -0.100  -9.489  1.00 15.00      A    C  
ATOM    596  CG  HIS A  75      10.519  -1.411  -9.570  1.00 15.00      A    C  
ATOM    597  CD2 HIS A  75      11.014  -2.674  -9.528  1.00 15.00      A    C  
ATOM    598  ND1 HIS A  75       9.153  -1.465  -9.712  1.00 15.00      A    N  
ATOM    599  CE1 HIS A  75       8.842  -2.749  -9.753  1.00 15.00      A    C  
ATOM    600  NE2 HIS A  75       9.936  -3.514  -9.645  1.00 15.00      A    N  
ATOM    601  HN  HIS A  75      12.216   2.258  -8.698  1.00 15.00      A    H  
ATOM    602  HE2 HIS A  75       9.957  -4.495  -9.637  1.00 15.00      A    H  
ATOM    603  N   LEU A  76      12.711  -1.191  -6.606  1.00 15.00      A    N  
ATOM    604  CA  LEU A  76      13.878  -1.870  -6.062  1.00 15.00      A    C  
ATOM    605  C   LEU A  76      13.924  -3.334  -6.489  1.00 15.00      A    C  
ATOM    606  O   LEU A  76      14.932  -3.803  -7.013  1.00 15.00      A    O  
ATOM    607  CB  LEU A  76      13.921  -1.758  -4.532  1.00 15.00      A    C  
ATOM    608  CG  LEU A  76      14.402  -0.420  -3.956  1.00 15.00      A    C  
ATOM    609  CD1 LEU A  76      13.311   0.636  -4.043  1.00 15.00      A    C  
ATOM    610  CD2 LEU A  76      14.873  -0.593  -2.519  1.00 15.00      A    C  
ATOM    611  HN  LEU A  76      11.820  -1.400  -6.250  1.00 15.00      A    H  
ATOM    612  N   HIS A  77      12.822  -4.047  -6.285  1.00 15.00      A    N  
ATOM    613  CA  HIS A  77      12.754  -5.460  -6.640  1.00 15.00      A    C  
ATOM    614  C   HIS A  77      11.308  -5.938  -6.669  1.00 15.00      A    C  
ATOM    615  O   HIS A  77      10.459  -5.393  -5.968  1.00 15.00      A    O  
ATOM    616  CB  HIS A  77      13.571  -6.297  -5.639  1.00 15.00      A    C  
ATOM    617  CG  HIS A  77      13.441  -7.782  -5.813  1.00 15.00      A    C  
ATOM    618  CD2 HIS A  77      12.748  -8.690  -5.079  1.00 15.00      A    C  
ATOM    619  ND1 HIS A  77      14.037  -8.496  -6.829  1.00 15.00      A    N  
ATOM    620  CE1 HIS A  77      13.689  -9.782  -6.689  1.00 15.00      A    C  
ATOM    621  NE2 HIS A  77      12.908  -9.953  -5.639  1.00 15.00      A    N  
ATOM    622  HN  HIS A  77      12.034  -3.614  -5.890  1.00 15.00      A    H  
ATOM    623  HD1 HIS A  77      14.615  -8.129  -7.530  1.00 15.00      A    H  
ATOM    624  N   GLU A  78      11.040  -6.948  -7.487  1.00 15.00      A    N  
ATOM    625  CA  GLU A  78       9.709  -7.518  -7.602  1.00 15.00      A    C  
ATOM    626  C   GLU A  78       9.789  -8.953  -8.111  1.00 15.00      A    C  
ATOM    627  O   GLU A  78      10.477  -9.237  -9.093  1.00 15.00      A    O  
ATOM    628  CB  GLU A  78       8.836  -6.671  -8.532  1.00 15.00      A    C  
ATOM    629  CG  GLU A  78       7.442  -7.232  -8.769  1.00 15.00      A    C  
ATOM    630  CD  GLU A  78       6.394  -6.147  -8.894  1.00 15.00      A    C  
ATOM    631  OE1 GLU A  78       6.696  -5.101  -9.504  1.00 15.00      A    O  
ATOM    632  OE2 GLU A  78       5.276  -6.337  -8.372  1.00 15.00      A    O1-
ATOM    633  HN  GLU A  78      11.761  -7.328  -8.031  1.00 15.00      A    H  
ATOM    634  N   CYS A  79       9.122  -9.852  -7.409  1.00 15.00      A    N  
ATOM    635  CA  CYS A  79       9.072 -11.255  -7.783  1.00 15.00      A    C  
ATOM    636  C   CYS A  79       7.681 -11.789  -7.469  1.00 15.00      A    C  
ATOM    637  O   CYS A  79       6.843 -11.051  -6.955  1.00 15.00      A    O  
ATOM    638  CB  CYS A  79      10.142 -12.059  -7.038  1.00 15.00      A    C  
ATOM    639  SG  CYS A  79      10.166 -11.799  -5.249  1.00 15.00      A    S  
ATOM    640  HN  CYS A  79       8.638  -9.563  -6.602  1.00 15.00      A    H  
ATOM    641  HG  CYS A  79      11.078 -10.870  -4.989  1.00 15.00      A    H  
ATOM    642  N   ASP A  80       7.437 -13.060  -7.754  1.00 15.00      A    N  
ATOM    643  CA  ASP A  80       6.129 -13.661  -7.501  1.00 15.00      A    C  
ATOM    644  C   ASP A  80       5.803 -13.712  -6.011  1.00 15.00      A    C  
ATOM    645  O   ASP A  80       4.637 -13.793  -5.622  1.00 15.00      A    O  
ATOM    646  CB  ASP A  80       6.058 -15.064  -8.105  1.00 15.00      A    C  
ATOM    647  CG  ASP A  80       6.611 -15.114  -9.514  1.00 15.00      A    C  
ATOM    648  OD1 ASP A  80       5.883 -14.737 -10.454  1.00 15.00      A    O  
ATOM    649  OD2 ASP A  80       7.783 -15.516  -9.672  1.00 15.00      A    O1-
ATOM    650  HN  ASP A  80       8.143 -13.609  -8.162  1.00 15.00      A    H  
ATOM    651  N   SER A  81       6.833 -13.662  -5.179  1.00 15.00      A    N  
ATOM    652  CA  SER A  81       6.646 -13.709  -3.739  1.00 15.00      A    C  
ATOM    653  C   SER A  81       6.364 -12.332  -3.138  1.00 15.00      A    C  
ATOM    654  O   SER A  81       5.507 -12.201  -2.264  1.00 15.00      A    O  
ATOM    655  CB  SER A  81       7.869 -14.331  -3.066  1.00 15.00      A    C  
ATOM    656  OG  SER A  81       8.317 -15.474  -3.776  1.00 15.00      A    O  
ATOM    657  HN  SER A  81       7.739 -13.605  -5.543  1.00 15.00      A    H  
ATOM    658  HG  SER A  81       7.637 -16.155  -3.744  1.00 15.00      A    H  
ATOM    659  N   PHE A  82       7.071 -11.305  -3.607  1.00 15.00      A    N  
ATOM    660  CA  PHE A  82       6.890  -9.961  -3.063  1.00 15.00      A    C  
ATOM    661  C   PHE A  82       7.524  -8.888  -3.945  1.00 15.00      A    C  
ATOM    662  O   PHE A  82       8.337  -9.186  -4.820  1.00 15.00      A    O  
ATOM    663  CB  PHE A  82       7.514  -9.886  -1.660  1.00 15.00      A    C  
ATOM    664  CG  PHE A  82       8.995 -10.158  -1.641  1.00 15.00      A    C  
ATOM    665  CD1 PHE A  82       9.907  -9.120  -1.735  1.00 15.00      A    C  
ATOM    666  CD2 PHE A  82       9.475 -11.454  -1.538  1.00 15.00      A    C  
ATOM    667  CE1 PHE A  82      11.265  -9.367  -1.730  1.00 15.00      A    C  
ATOM    668  CE2 PHE A  82      10.832 -11.709  -1.530  1.00 15.00      A    C  
ATOM    669  CZ  PHE A  82      11.729 -10.664  -1.626  1.00 15.00      A    C  
ATOM    670  HN  PHE A  82       7.716 -11.448  -4.332  1.00 15.00      A    H  
ATOM    671  N   SER A  83       7.141  -7.642  -3.698  1.00 15.00      A    N  
ATOM    672  CA  SER A  83       7.681  -6.504  -4.425  1.00 15.00      A    C  
ATOM    673  C   SER A  83       8.037  -5.378  -3.457  1.00 15.00      A    C  
ATOM    674  O   SER A  83       7.359  -5.175  -2.448  1.00 15.00      A    O  
ATOM    675  CB  SER A  83       6.701  -6.009  -5.491  1.00 15.00      A    C  
ATOM    676  OG  SER A  83       5.358  -6.083  -5.047  1.00 15.00      A    O  
ATOM    677  HN  SER A  83       6.456  -7.481  -3.011  1.00 15.00      A    H  
ATOM    678  HG  SER A  83       4.775  -5.974  -5.806  1.00 15.00      A    H  
ATOM    679  N   ILE A  84       9.114  -4.666  -3.757  1.00 15.00      A    N  
ATOM    680  CA  ILE A  84       9.566  -3.565  -2.921  1.00 15.00      A    C  
ATOM    681  C   ILE A  84       9.674  -2.291  -3.753  1.00 15.00      A    C  
ATOM    682  O   ILE A  84      10.463  -2.224  -4.703  1.00 15.00      A    O  
ATOM    683  CB  ILE A  84      10.945  -3.867  -2.290  1.00 15.00      A    C  
ATOM    684  CG1 ILE A  84      10.931  -5.220  -1.571  1.00 15.00      A    C  
ATOM    685  CG2 ILE A  84      11.350  -2.755  -1.332  1.00 15.00      A    C  
ATOM    686  CD1 ILE A  84      12.291  -5.671  -1.079  1.00 15.00      A    C  
ATOM    687  HN  ILE A  84       9.615  -4.879  -4.577  1.00 15.00      A    H  
ATOM    688  N   GLY A  85       8.886  -1.288  -3.393  1.00 15.00      A    N  
ATOM    689  CA  GLY A  85       8.907  -0.032  -4.113  1.00 15.00      A    C  
ATOM    690  C   GLY A  85       8.776   1.158  -3.187  1.00 15.00      A    C  
ATOM    691  O   GLY A  85       8.280   1.027  -2.067  1.00 15.00      A    O  
ATOM    692  HN  GLY A  85       8.277  -1.401  -2.631  1.00 15.00      A    H  
ATOM    693  N   ILE A  86       9.220   2.318  -3.649  1.00 15.00      A    N  
ATOM    694  CA  ILE A  86       9.154   3.535  -2.851  1.00 15.00      A    C  
ATOM    695  C   ILE A  86       8.337   4.603  -3.566  1.00 15.00      A    C  
ATOM    696  O   ILE A  86       8.584   4.906  -4.732  1.00 15.00      A    O  
ATOM    697  CB  ILE A  86      10.560   4.099  -2.546  1.00 15.00      A    C  
ATOM    698  CG1 ILE A  86      11.435   3.036  -1.877  1.00 15.00      A    C  
ATOM    699  CG2 ILE A  86      10.462   5.340  -1.666  1.00 15.00      A    C  
ATOM    700  CD1 ILE A  86      12.865   3.475  -1.647  1.00 15.00      A    C  
ATOM    701  HN  ILE A  86       9.594   2.360  -4.559  1.00 15.00      A    H  
ATOM    702  N   PHE A  87       7.368   5.168  -2.865  1.00 15.00      A    N  
ATOM    703  CA  PHE A  87       6.518   6.200  -3.436  1.00 15.00      A    C  
ATOM    704  C   PHE A  87       6.850   7.570  -2.856  1.00 15.00      A    C  
ATOM    705  O   PHE A  87       6.633   7.824  -1.670  1.00 15.00      A    O  
ATOM    706  CB  PHE A  87       5.039   5.878  -3.194  1.00 15.00      A    C  
ATOM    707  CG  PHE A  87       4.554   4.641  -3.896  1.00 15.00      A    C  
ATOM    708  CD1 PHE A  87       4.673   3.396  -3.298  1.00 15.00      A    C  
ATOM    709  CD2 PHE A  87       3.976   4.723  -5.152  1.00 15.00      A    C  
ATOM    710  CE1 PHE A  87       4.225   2.257  -3.939  1.00 15.00      A    C  
ATOM    711  CE2 PHE A  87       3.526   3.589  -5.800  1.00 15.00      A    C  
ATOM    712  CZ  PHE A  87       3.651   2.354  -5.192  1.00 15.00      A    C  
ATOM    713  HN  PHE A  87       7.220   4.885  -1.933  1.00 15.00      A    H  
ATOM    714  N   CYS A  88       7.396   8.439  -3.691  1.00 15.00      A    N  
ATOM    715  CA  CYS A  88       7.734   9.792  -3.282  1.00 15.00      A    C  
ATOM    716  C   CYS A  88       6.554  10.702  -3.592  1.00 15.00      A    C  
ATOM    717  O   CYS A  88       6.309  11.046  -4.752  1.00 15.00      A    O  
ATOM    718  CB  CYS A  88       8.985  10.279  -4.016  1.00 15.00      A    C  
ATOM    719  SG  CYS A  88      10.407   9.171  -3.888  1.00 15.00      A    S  
ATOM    720  HN  CYS A  88       7.571   8.163  -4.621  1.00 15.00      A    H  
ATOM    721  HG  CYS A  88      11.425   9.869  -3.403  1.00 15.00      A    H  
ATOM    722  N   MET A  89       5.823  11.072  -2.557  1.00 15.00      A    N  
ATOM    723  CA  MET A  89       4.646  11.907  -2.708  1.00 15.00      A    C  
ATOM    724  C   MET A  89       4.899  13.340  -2.255  1.00 15.00      A    C  
ATOM    725  O   MET A  89       5.330  13.580  -1.123  1.00 15.00      A    O  
ATOM    726  CB  MET A  89       3.478  11.311  -1.918  1.00 15.00      A    C  
ATOM    727  CG  MET A  89       2.972   9.980  -2.450  1.00 15.00      A    C  
ATOM    728  SD  MET A  89       1.707   9.246  -1.395  1.00 15.00      A    S  
ATOM    729  CE  MET A  89       0.468  10.539  -1.406  1.00 15.00      A    C  
ATOM    730  HN  MET A  89       6.094  10.790  -1.653  1.00 15.00      A    H  
ATOM    731  N   PRO A  90       4.653  14.309  -3.147  1.00 15.00      A    N  
ATOM    732  CA  PRO A  90       4.817  15.728  -2.839  1.00 15.00      A    C  
ATOM    733  C   PRO A  90       3.616  16.247  -2.041  1.00 15.00      A    C  
ATOM    734  O   PRO A  90       2.566  15.602  -2.008  1.00 15.00      A    O  
ATOM    735  CB  PRO A  90       4.860  16.375  -4.226  1.00 15.00      A    C  
ATOM    736  CG  PRO A  90       4.030  15.482  -5.080  1.00 15.00      A    C  
ATOM    737  CD  PRO A  90       4.213  14.090  -4.538  1.00 15.00      A    C  
ATOM    738  N   PRO A  91       3.753  17.414  -1.390  1.00 15.00      A    N  
ATOM    739  CA  PRO A  91       2.678  18.010  -0.583  1.00 15.00      A    C  
ATOM    740  C   PRO A  91       1.352  18.133  -1.336  1.00 15.00      A    C  
ATOM    741  O   PRO A  91       1.326  18.498  -2.512  1.00 15.00      A    O  
ATOM    742  CB  PRO A  91       3.216  19.404  -0.253  1.00 15.00      A    C  
ATOM    743  CG  PRO A  91       4.694  19.253  -0.306  1.00 15.00      A    C  
ATOM    744  CD  PRO A  91       4.968  18.244  -1.383  1.00 15.00      A    C  
ATOM    745  N   SER A  92       0.267  17.788  -0.641  1.00 15.00      A    N  
ATOM    746  CA  SER A  92      -1.096  17.867  -1.174  1.00 15.00      A    C  
ATOM    747  C   SER A  92      -1.512  16.684  -2.055  1.00 15.00      A    C  
ATOM    748  O   SER A  92      -2.699  16.528  -2.353  1.00 15.00      A    O  
ATOM    749  CB  SER A  92      -1.396  19.217  -1.837  1.00 15.00      A    C  
ATOM    750  OG  SER A  92      -1.390  20.260  -0.875  1.00 15.00      A    O  
ATOM    751  HN  SER A  92       0.388  17.449   0.274  1.00 15.00      A    H  
ATOM    752  HG  SER A  92      -0.508  20.637  -0.819  1.00 15.00      A    H  
ATOM    753  N   SER A  93      -0.561  15.849  -2.460  1.00 15.00      A    N  
ATOM    754  CA  SER A  93      -0.884  14.695  -3.293  1.00 15.00      A    C  
ATOM    755  C   SER A  93      -1.627  13.643  -2.472  1.00 15.00      A    C  
ATOM    756  O   SER A  93      -1.414  13.533  -1.263  1.00 15.00      A    O  
ATOM    757  CB  SER A  93       0.377  14.099  -3.926  1.00 15.00      A    C  
ATOM    758  OG  SER A  93       1.234  13.546  -2.945  1.00 15.00      A    O  
ATOM    759  HN  SER A  93       0.369  16.007  -2.190  1.00 15.00      A    H  
ATOM    760  HG  SER A  93       1.706  14.260  -2.490  1.00 15.00      A    H  
ATOM    761  N   MET A  94      -2.502  12.877  -3.114  1.00 15.00      A    N  
ATOM    762  CA  MET A  94      -3.269  11.866  -2.402  1.00 15.00      A    C  
ATOM    763  C   MET A  94      -3.588  10.661  -3.278  1.00 15.00      A    C  
ATOM    764  O   MET A  94      -4.041  10.804  -4.413  1.00 15.00      A    O  
ATOM    765  CB  MET A  94      -4.564  12.480  -1.857  1.00 15.00      A    C  
ATOM    766  CG  MET A  94      -5.459  11.505  -1.109  1.00 15.00      A    C  
ATOM    767  SD  MET A  94      -6.838  12.325  -0.285  1.00 15.00      A    S  
ATOM    768  CE  MET A  94      -7.788  10.908   0.260  1.00 15.00      A    C  
ATOM    769  HN  MET A  94      -2.634  12.992  -4.078  1.00 15.00      A    H  
ATOM    770  N   ILE A  95      -3.336   9.476  -2.742  1.00 15.00      A    N  
ATOM    771  CA  ILE A  95      -3.622   8.235  -3.444  1.00 15.00      A    C  
ATOM    772  C   ILE A  95      -4.974   7.721  -2.966  1.00 15.00      A    C  
ATOM    773  O   ILE A  95      -5.143   7.448  -1.779  1.00 15.00      A    O  
ATOM    774  CB  ILE A  95      -2.554   7.155  -3.153  1.00 15.00      A    C  
ATOM    775  CG1 ILE A  95      -1.169   7.627  -3.606  1.00 15.00      A    C  
ATOM    776  CG2 ILE A  95      -2.920   5.837  -3.826  1.00 15.00      A    C  
ATOM    777  CD1 ILE A  95      -0.056   6.643  -3.306  1.00 15.00      A    C  
ATOM    778  HN  ILE A  95      -2.956   9.434  -1.836  1.00 15.00      A    H  
ATOM    779  N   PRO A  96      -5.959   7.617  -3.874  1.00 15.00      A    N  
ATOM    780  CA  PRO A  96      -7.309   7.145  -3.538  1.00 15.00      A    C  
ATOM    781  C   PRO A  96      -7.328   5.765  -2.876  1.00 15.00      A    C  
ATOM    782  O   PRO A  96      -6.363   4.998  -2.968  1.00 15.00      A    O  
ATOM    783  CB  PRO A  96      -8.049   7.116  -4.882  1.00 15.00      A    C  
ATOM    784  CG  PRO A  96      -6.990   7.239  -5.926  1.00 15.00      A    C  
ATOM    785  CD  PRO A  96      -5.842   7.971  -5.294  1.00 15.00      A    C  
ATOM    786  N   LEU A  97      -8.439   5.472  -2.203  1.00 15.00      A    N  
ATOM    787  CA  LEU A  97      -8.627   4.201  -1.511  1.00 15.00      A    C  
ATOM    788  C   LEU A  97      -8.482   3.022  -2.466  1.00 15.00      A    C  
ATOM    789  O   LEU A  97      -9.154   2.953  -3.494  1.00 15.00      A    O  
ATOM    790  CB  LEU A  97     -10.006   4.162  -0.849  1.00 15.00      A    C  
ATOM    791  CG  LEU A  97     -10.223   5.120   0.319  1.00 15.00      A    C  
ATOM    792  CD1 LEU A  97     -11.707   5.379   0.520  1.00 15.00      A    C  
ATOM    793  CD2 LEU A  97      -9.606   4.556   1.589  1.00 15.00      A    C  
ATOM    794  HN  LEU A  97      -9.160   6.133  -2.174  1.00 15.00      A    H  
ATOM    795  N   HIS A  98      -7.596   2.104  -2.126  1.00 15.00      A    N  
ATOM    796  CA  HIS A  98      -7.366   0.923  -2.945  1.00 15.00      A    C  
ATOM    797  C   HIS A  98      -7.242  -0.318  -2.071  1.00 15.00      A    C  
ATOM    798  O   HIS A  98      -6.726  -0.247  -0.952  1.00 15.00      A    O  
ATOM    799  CB  HIS A  98      -6.115   1.100  -3.810  1.00 15.00      A    C  
ATOM    800  CG  HIS A  98      -4.872   1.416  -3.032  1.00 15.00      A    C  
ATOM    801  CD2 HIS A  98      -3.883   0.585  -2.590  1.00 15.00      A    C  
ATOM    802  ND1 HIS A  98      -4.535   2.679  -2.588  1.00 15.00      A    N  
ATOM    803  CE1 HIS A  98      -3.386   2.581  -1.909  1.00 15.00      A    C  
ATOM    804  NE2 HIS A  98      -2.943   1.328  -1.873  1.00 15.00      A    N  
ATOM    805  HN  HIS A  98      -7.071   2.226  -1.305  1.00 15.00      A    H  
ATOM    806  HD1 HIS A  98      -5.064   3.508  -2.714  1.00 15.00      A    H  
ATOM    807  N   ASN A  99      -7.704  -1.450  -2.582  1.00 15.00      A    N  
ATOM    808  CA  ASN A  99      -7.661  -2.699  -1.827  1.00 15.00      A    C  
ATOM    809  C   ASN A  99      -6.421  -3.518  -2.152  1.00 15.00      A    C  
ATOM    810  O   ASN A  99      -5.632  -3.149  -3.024  1.00 15.00      A    O  
ATOM    811  CB  ASN A  99      -8.921  -3.546  -2.071  1.00 15.00      A    C  
ATOM    812  CG  ASN A  99      -9.121  -3.944  -3.530  1.00 15.00      A    C  
ATOM    813  ND2 ASN A  99     -10.349  -4.289  -3.883  1.00 15.00      A    N  
ATOM    814  OD1 ASN A  99      -8.188  -3.952  -4.336  1.00 15.00      A    O  
ATOM    815  HN  ASN A  99      -8.074  -1.451  -3.492  1.00 15.00      A    H  
ATOM    816 HD21 ASN A  99     -11.050  -4.276  -3.204  1.00 15.00      A    H  
ATOM    817 HD22 ASN A  99     -10.510  -4.527  -4.829  1.00 15.00      A    H  
ATOM    818  N   HIS A 100      -6.251  -4.611  -1.414  1.00 15.00      A    N  
ATOM    819  CA  HIS A 100      -5.132  -5.527  -1.607  1.00 15.00      A    C  
ATOM    820  C   HIS A 100      -5.641  -6.958  -1.466  1.00 15.00      A    C  
ATOM    821  O   HIS A 100      -5.613  -7.529  -0.374  1.00 15.00      A    O  
ATOM    822  CB  HIS A 100      -3.997  -5.260  -0.601  1.00 15.00      A    C  
ATOM    823  CG  HIS A 100      -3.608  -3.818  -0.462  1.00 15.00      A    C  
ATOM    824  CD2 HIS A 100      -2.574  -3.122  -1.011  1.00 15.00      A    C  
ATOM    825  ND1 HIS A 100      -4.304  -2.912   0.307  1.00 15.00      A    N  
ATOM    826  CE1 HIS A 100      -3.700  -1.734   0.211  1.00 15.00      A    C  
ATOM    827  NE2 HIS A 100      -2.635  -1.792  -0.579  1.00 15.00      A    N  
ATOM    828  HN  HIS A 100      -6.905  -4.809  -0.703  1.00 15.00      A    H  
ATOM    829  HD1 HIS A 100      -5.133  -3.094   0.826  1.00 15.00      A    H  
ATOM    830  N   PRO A 101      -6.142  -7.533  -2.575  1.00 15.00      A    N  
ATOM    831  CA  PRO A 101      -6.709  -8.892  -2.604  1.00 15.00      A    C  
ATOM    832  C   PRO A 101      -5.763  -9.976  -2.095  1.00 15.00      A    C  
ATOM    833  O   PRO A 101      -4.882 -10.439  -2.820  1.00 15.00      A    O  
ATOM    834  CB  PRO A 101      -7.038  -9.118  -4.084  1.00 15.00      A    C  
ATOM    835  CG  PRO A 101      -7.170  -7.747  -4.656  1.00 15.00      A    C  
ATOM    836  CD  PRO A 101      -6.185  -6.900  -3.907  1.00 15.00      A    C  
ATOM    837  N   GLY A 102      -5.965 -10.385  -0.843  1.00 15.00      A    N  
ATOM    838  CA  GLY A 102      -5.146 -11.425  -0.251  1.00 15.00      A    C  
ATOM    839  C   GLY A 102      -3.679 -11.061  -0.196  1.00 15.00      A    C  
ATOM    840  O   GLY A 102      -2.814 -11.910  -0.407  1.00 15.00      A    O  
ATOM    841  HN  GLY A 102      -6.682  -9.974  -0.316  1.00 15.00      A    H  
ATOM    842  N   MET A 103      -3.395  -9.804   0.096  1.00 15.00      A    N  
ATOM    843  CA  MET A 103      -2.020  -9.340   0.161  1.00 15.00      A    C  
ATOM    844  C   MET A 103      -1.657  -8.843   1.552  1.00 15.00      A    C  
ATOM    845  O   MET A 103      -2.465  -8.204   2.227  1.00 15.00      A    O  
ATOM    846  CB  MET A 103      -1.792  -8.217  -0.852  1.00 15.00      A    C  
ATOM    847  CG  MET A 103      -2.005  -8.624  -2.301  1.00 15.00      A    C  
ATOM    848  SD  MET A 103      -2.204  -7.206  -3.398  1.00 15.00      A    S  
ATOM    849  CE  MET A 103      -0.644  -6.362  -3.152  1.00 15.00      A    C  
ATOM    850  HN  MET A 103      -4.124  -9.173   0.268  1.00 15.00      A    H  
ATOM    851  N   THR A 104      -0.446  -9.164   1.976  1.00 15.00      A    N  
ATOM    852  CA  THR A 104       0.072  -8.723   3.258  1.00 15.00      A    C  
ATOM    853  C   THR A 104       1.130  -7.670   2.962  1.00 15.00      A    C  
ATOM    854  O   THR A 104       2.184  -7.977   2.405  1.00 15.00      A    O  
ATOM    855  CB  THR A 104       0.707  -9.896   4.026  1.00 15.00      A    C  
ATOM    856  CG2 THR A 104       1.006  -9.494   5.462  1.00 15.00      A    C  
ATOM    857  OG1 THR A 104      -0.208 -11.001   4.026  1.00 15.00      A    O  
ATOM    858  HN  THR A 104       0.134  -9.712   1.397  1.00 15.00      A    H  
ATOM    859  HG1 THR A 104      -0.559 -11.120   3.139  1.00 15.00      A    H  
ATOM    860  N   VAL A 105       0.846  -6.429   3.307  1.00 15.00      A    N  
ATOM    861  CA  VAL A 105       1.762  -5.346   2.998  1.00 15.00      A    C  
ATOM    862  C   VAL A 105       2.388  -4.697   4.226  1.00 15.00      A    C  
ATOM    863  O   VAL A 105       1.710  -4.426   5.220  1.00 15.00      A    O  
ATOM    864  CB  VAL A 105       1.059  -4.262   2.150  1.00 15.00      A    C  
ATOM    865  CG1 VAL A 105       2.017  -3.139   1.791  1.00 15.00      A    C  
ATOM    866  CG2 VAL A 105       0.452  -4.871   0.893  1.00 15.00      A    C  
ATOM    867  HN  VAL A 105       0.012  -6.239   3.788  1.00 15.00      A    H  
ATOM    868  N   LEU A 106       3.693  -4.466   4.139  1.00 15.00      A    N  
ATOM    869  CA  LEU A 106       4.436  -3.798   5.192  1.00 15.00      A    C  
ATOM    870  C   LEU A 106       4.762  -2.402   4.677  1.00 15.00      A    C  
ATOM    871  O   LEU A 106       5.322  -2.261   3.592  1.00 15.00      A    O  
ATOM    872  CB  LEU A 106       5.737  -4.553   5.485  1.00 15.00      A    C  
ATOM    873  CG  LEU A 106       5.598  -6.016   5.914  1.00 15.00      A    C  
ATOM    874  CD1 LEU A 106       6.797  -6.821   5.442  1.00 15.00      A    C  
ATOM    875  CD2 LEU A 106       5.454  -6.120   7.423  1.00 15.00      A    C  
ATOM    876  HN  LEU A 106       4.170  -4.748   3.326  1.00 15.00      A    H  
ATOM    877  N   SER A 107       4.425  -1.382   5.443  1.00 15.00      A    N  
ATOM    878  CA  SER A 107       4.661  -0.015   5.013  1.00 15.00      A    C  
ATOM    879  C   SER A 107       5.418   0.790   6.061  1.00 15.00      A    C  
ATOM    880  O   SER A 107       5.129   0.702   7.258  1.00 15.00      A    O  
ATOM    881  CB  SER A 107       3.327   0.661   4.688  1.00 15.00      A    C  
ATOM    882  OG  SER A 107       3.464   1.579   3.624  1.00 15.00      A    O  
ATOM    883  HN  SER A 107       4.002  -1.550   6.313  1.00 15.00      A    H  
ATOM    884  HG  SER A 107       3.198   1.146   2.790  1.00 15.00      A    H  
ATOM    885  N   LYS A 108       6.386   1.568   5.596  1.00 15.00      A    N  
ATOM    886  CA  LYS A 108       7.202   2.407   6.461  1.00 15.00      A    C  
ATOM    887  C   LYS A 108       7.664   3.640   5.690  1.00 15.00      A    C  
ATOM    888  O   LYS A 108       8.037   3.543   4.520  1.00 15.00      A    O  
ATOM    889  CB  LYS A 108       8.415   1.614   6.967  1.00 15.00      A    C  
ATOM    890  CG  LYS A 108       9.481   2.440   7.674  1.00 15.00      A    C  
ATOM    891  CD  LYS A 108       9.124   2.710   9.128  1.00 15.00      A    C  
ATOM    892  CE  LYS A 108      10.244   3.461   9.833  1.00 15.00      A    C  
ATOM    893  NZ  LYS A 108       9.951   3.679  11.274  1.00 15.00      A    N1+
ATOM    894  HN  LYS A 108       6.557   1.581   4.626  1.00 15.00      A    H  
ATOM    895  HZ1 LYS A 108      10.210   2.826  11.829  1.00 15.00      A    H  
ATOM    896  HZ2 LYS A 108       8.935   3.865  11.410  1.00 15.00      A    H  
ATOM    897  HZ3 LYS A 108      10.491   4.490  11.631  1.00 15.00      A    H  
ATOM    898  N   LEU A 109       7.619   4.798   6.335  1.00 15.00      A    N  
ATOM    899  CA  LEU A 109       8.046   6.034   5.698  1.00 15.00      A    C  
ATOM    900  C   LEU A 109       9.542   6.243   5.876  1.00 15.00      A    C  
ATOM    901  O   LEU A 109      10.108   5.894   6.912  1.00 15.00      A    O  
ATOM    902  CB  LEU A 109       7.283   7.239   6.255  1.00 15.00      A    C  
ATOM    903  CG  LEU A 109       5.957   7.581   5.573  1.00 15.00      A    C  
ATOM    904  CD1 LEU A 109       4.825   6.737   6.137  1.00 15.00      A    C  
ATOM    905  CD2 LEU A 109       5.650   9.064   5.714  1.00 15.00      A    C  
ATOM    906  HN  LEU A 109       7.297   4.821   7.259  1.00 15.00      A    H  
ATOM    907  N   VAL A 110      10.173   6.803   4.856  1.00 15.00      A    N  
ATOM    908  CA  VAL A 110      11.604   7.074   4.890  1.00 15.00      A    C  
ATOM    909  C   VAL A 110      11.849   8.475   5.445  1.00 15.00      A    C  
ATOM    910  O   VAL A 110      12.832   8.724   6.143  1.00 15.00      A    O  
ATOM    911  CB  VAL A 110      12.218   6.978   3.475  1.00 15.00      A    C  
ATOM    912  CG1 VAL A 110      13.736   6.961   3.546  1.00 15.00      A    C  
ATOM    913  CG2 VAL A 110      11.702   5.750   2.739  1.00 15.00      A    C  
ATOM    914  HN  VAL A 110       9.661   7.036   4.050  1.00 15.00      A    H  
ATOM    915  N   TYR A 111      10.931   9.381   5.129  1.00 15.00      A    N  
ATOM    916  CA  TYR A 111      11.005  10.766   5.576  1.00 15.00      A    C  
ATOM    917  C   TYR A 111       9.691  11.471   5.267  1.00 15.00      A    C  
ATOM    918  O   TYR A 111       8.897  10.974   4.466  1.00 15.00      A    O  
ATOM    919  CB  TYR A 111      12.172  11.507   4.901  1.00 15.00      A    C  
ATOM    920  CG  TYR A 111      12.060  11.624   3.393  1.00 15.00      A    C  
ATOM    921  CD1 TYR A 111      11.358  12.670   2.804  1.00 15.00      A    C  
ATOM    922  CD2 TYR A 111      12.655  10.688   2.558  1.00 15.00      A    C  
ATOM    923  CE1 TYR A 111      11.250  12.778   1.432  1.00 15.00      A    C  
ATOM    924  CE2 TYR A 111      12.554  10.790   1.184  1.00 15.00      A    C  
ATOM    925  CZ  TYR A 111      11.850  11.835   0.627  1.00 15.00      A    C  
ATOM    926  OH  TYR A 111      11.740  11.934  -0.738  1.00 15.00      A    O  
ATOM    927  HN  TYR A 111      10.166   9.104   4.583  1.00 15.00      A    H  
ATOM    928  HH  TYR A 111      11.401  11.111  -1.093  1.00 15.00      A    H  
ATOM    929  N   GLY A 112       9.470  12.619   5.897  1.00 15.00      A    N  
ATOM    930  CA  GLY A 112       8.255  13.376   5.664  1.00 15.00      A    C  
ATOM    931  C   GLY A 112       7.095  12.902   6.515  1.00 15.00      A    C  
ATOM    932  O   GLY A 112       7.246  11.991   7.334  1.00 15.00      A    O  
ATOM    933  HN  GLY A 112      10.133  12.953   6.532  1.00 15.00      A    H  
ATOM    934  N   SER A 113       5.942  13.527   6.329  1.00 15.00      A    N  
ATOM    935  CA  SER A 113       4.746  13.173   7.073  1.00 15.00      A    C  
ATOM    936  C   SER A 113       3.537  13.144   6.147  1.00 15.00      A    C  
ATOM    937  O   SER A 113       3.398  13.995   5.264  1.00 15.00      A    O  
ATOM    938  CB  SER A 113       4.519  14.173   8.209  1.00 15.00      A    C  
ATOM    939  OG  SER A 113       5.172  15.404   7.941  1.00 15.00      A    O  
ATOM    940  HN  SER A 113       5.891  14.255   5.675  1.00 15.00      A    H  
ATOM    941  HG  SER A 113       4.546  16.125   8.046  1.00 15.00      A    H  
ATOM    942  N   MET A 114       2.672  12.163   6.339  1.00 15.00      A    N  
ATOM    943  CA  MET A 114       1.482  12.033   5.516  1.00 15.00      A    C  
ATOM    944  C   MET A 114       0.323  11.485   6.329  1.00 15.00      A    C  
ATOM    945  O   MET A 114       0.530  10.828   7.348  1.00 15.00      A    O  
ATOM    946  CB  MET A 114       1.749  11.131   4.307  1.00 15.00      A    C  
ATOM    947  CG  MET A 114       2.062   9.684   4.654  1.00 15.00      A    C  
ATOM    948  SD  MET A 114       1.918   8.583   3.234  1.00 15.00      A    S  
ATOM    949  CE  MET A 114       2.984   9.407   2.053  1.00 15.00      A    C  
ATOM    950  HN  MET A 114       2.831  11.511   7.060  1.00 15.00      A    H  
ATOM    951  N   HIS A 115      -0.888  11.746   5.867  1.00 15.00      A    N  
ATOM    952  CA  HIS A 115      -2.082  11.275   6.549  1.00 15.00      A    C  
ATOM    953  C   HIS A 115      -2.513   9.958   5.932  1.00 15.00      A    C  
ATOM    954  O   HIS A 115      -2.608   9.839   4.708  1.00 15.00      A    O  
ATOM    955  CB  HIS A 115      -3.217  12.300   6.432  1.00 15.00      A    C  
ATOM    956  CG  HIS A 115      -4.341  12.089   7.410  1.00 15.00      A    C  
ATOM    957  CD2 HIS A 115      -5.318  11.143   7.422  1.00 15.00      A    C  
ATOM    958  ND1 HIS A 115      -4.505  12.916   8.493  1.00 15.00      A    N  
ATOM    959  CE1 HIS A 115      -5.563  12.467   9.140  1.00 15.00      A    C  
ATOM    960  NE2 HIS A 115      -6.088  11.397   8.530  1.00 15.00      A    N  
ATOM    961  HN  HIS A 115      -0.981  12.264   5.034  1.00 15.00      A    H  
ATOM    962  HE2 HIS A 115      -6.883  10.881   8.828  1.00 15.00      A    H  
ATOM    963  N   VAL A 116      -2.763   8.977   6.776  1.00 15.00      A    N  
ATOM    964  CA  VAL A 116      -3.172   7.664   6.317  1.00 15.00      A    C  
ATOM    965  C   VAL A 116      -4.575   7.314   6.803  1.00 15.00      A    C  
ATOM    966  O   VAL A 116      -4.880   7.409   7.993  1.00 15.00      A    O  
ATOM    967  CB  VAL A 116      -2.178   6.572   6.783  1.00 15.00      A    C  
ATOM    968  CG1 VAL A 116      -1.967   6.639   8.287  1.00 15.00      A    C  
ATOM    969  CG2 VAL A 116      -2.652   5.185   6.370  1.00 15.00      A    C  
ATOM    970  HN  VAL A 116      -2.684   9.144   7.744  1.00 15.00      A    H  
ATOM    971  N   LYS A 117      -5.427   6.920   5.872  1.00 15.00      A    N  
ATOM    972  CA  LYS A 117      -6.784   6.512   6.198  1.00 15.00      A    C  
ATOM    973  C   LYS A 117      -6.950   5.055   5.812  1.00 15.00      A    C  
ATOM    974  O   LYS A 117      -6.481   4.639   4.753  1.00 15.00      A    O  
ATOM    975  CB  LYS A 117      -7.815   7.357   5.453  1.00 15.00      A    C  
ATOM    976  CG  LYS A 117      -7.843   8.819   5.855  1.00 15.00      A    C  
ATOM    977  CD  LYS A 117      -8.840   9.596   5.010  1.00 15.00      A    C  
ATOM    978  CE  LYS A 117     -10.095   9.949   5.797  1.00 15.00      A    C  
ATOM    979  NZ  LYS A 117      -9.790  10.705   7.042  1.00 15.00      A    N1+
ATOM    980  HN  LYS A 117      -5.134   6.900   4.933  1.00 15.00      A    H  
ATOM    981  HZ1 LYS A 117     -10.364  11.565   7.097  1.00 15.00      A    H  
ATOM    982  HZ2 LYS A 117      -8.785  10.967   7.075  1.00 15.00      A    H  
ATOM    983  HZ3 LYS A 117      -9.999  10.113   7.883  1.00 15.00      A    H  
ATOM    984  N   SER A 118      -7.584   4.281   6.671  1.00 15.00      A    N  
ATOM    985  CA  SER A 118      -7.784   2.869   6.410  1.00 15.00      A    C  
ATOM    986  C   SER A 118      -9.209   2.434   6.733  1.00 15.00      A    C  
ATOM    987  O   SER A 118      -9.748   2.758   7.796  1.00 15.00      A    O  
ATOM    988  CB  SER A 118      -6.780   2.051   7.225  1.00 15.00      A    C  
ATOM    989  OG  SER A 118      -5.482   2.620   7.137  1.00 15.00      A    O  
ATOM    990  HN  SER A 118      -7.919   4.668   7.512  1.00 15.00      A    H  
ATOM    991  HG  SER A 118      -5.444   3.200   6.370  1.00 15.00      A    H  
ATOM    992  N   TYR A 119      -9.812   1.711   5.802  1.00 15.00      A    N  
ATOM    993  CA  TYR A 119     -11.167   1.204   5.961  1.00 15.00      A    C  
ATOM    994  C   TYR A 119     -11.179  -0.301   5.719  1.00 15.00      A    C  
ATOM    995  O   TYR A 119     -10.491  -0.791   4.823  1.00 15.00      A    O  
ATOM    996  CB  TYR A 119     -12.115   1.878   4.958  1.00 15.00      A    C  
ATOM    997  CG  TYR A 119     -12.446   3.327   5.253  1.00 15.00      A    C  
ATOM    998  CD1 TYR A 119     -11.647   4.358   4.772  1.00 15.00      A    C  
ATOM    999  CD2 TYR A 119     -13.566   3.664   6.001  1.00 15.00      A    C  
ATOM   1000  CE1 TYR A 119     -11.953   5.682   5.029  1.00 15.00      A    C  
ATOM   1001  CE2 TYR A 119     -13.879   4.984   6.264  1.00 15.00      A    C  
ATOM   1002  CZ  TYR A 119     -13.071   5.989   5.776  1.00 15.00      A    C  
ATOM   1003  OH  TYR A 119     -13.383   7.307   6.042  1.00 15.00      A    O  
ATOM   1004  HN  TYR A 119      -9.322   1.501   4.972  1.00 15.00      A    H  
ATOM   1005  HH  TYR A 119     -13.380   7.443   6.996  1.00 15.00      A    H  
ATOM   1006  N   ASP A 120     -11.940  -1.029   6.522  1.00 15.00      A    N  
ATOM   1007  CA  ASP A 120     -12.044  -2.479   6.370  1.00 15.00      A    C  
ATOM   1008  C   ASP A 120     -13.479  -2.862   6.037  1.00 15.00      A    C  
ATOM   1009  O   ASP A 120     -14.418  -2.191   6.468  1.00 15.00      A    O  
ATOM   1010  CB  ASP A 120     -11.557  -3.220   7.620  1.00 15.00      A    C  
ATOM   1011  CG  ASP A 120     -10.112  -3.679   7.506  1.00 15.00      A    C  
ATOM   1012  OD1 ASP A 120      -9.630  -3.877   6.369  1.00 15.00      A    O  
ATOM   1013  OD2 ASP A 120      -9.444  -3.834   8.554  1.00 15.00      A    O1-
ATOM   1014  HN  ASP A 120     -12.451  -0.584   7.235  1.00 15.00      A    H  
ATOM   1015  N   TRP A 121     -13.645  -3.932   5.269  1.00 15.00      A    N  
ATOM   1016  CA  TRP A 121     -14.971  -4.385   4.858  1.00 15.00      A    C  
ATOM   1017  C   TRP A 121     -15.756  -5.003   6.007  1.00 15.00      A    C  
ATOM   1018  O   TRP A 121     -15.191  -5.656   6.881  1.00 15.00      A    O  
ATOM   1019  CB  TRP A 121     -14.871  -5.405   3.721  1.00 15.00      A    C  
ATOM   1020  CG  TRP A 121     -14.389  -4.845   2.419  1.00 15.00      A    C  
ATOM   1021  CD1 TRP A 121     -13.347  -5.307   1.670  1.00 15.00      A    C  
ATOM   1022  CD2 TRP A 121     -14.931  -3.726   1.707  1.00 15.00      A    C  
ATOM   1023  CE2 TRP A 121     -14.165  -3.568   0.536  1.00 15.00      A    C  
ATOM   1024  CE3 TRP A 121     -15.987  -2.840   1.944  1.00 15.00      A    C  
ATOM   1025  NE1 TRP A 121     -13.207  -4.548   0.536  1.00 15.00      A    N  
ATOM   1026  CZ2 TRP A 121     -14.422  -2.564  -0.394  1.00 15.00      A    C  
ATOM   1027  CZ3 TRP A 121     -16.239  -1.844   1.020  1.00 15.00      A    C  
ATOM   1028  CH2 TRP A 121     -15.460  -1.714  -0.135  1.00 15.00      A    C  
ATOM   1029  HN  TRP A 121     -12.857  -4.439   4.982  1.00 15.00      A    H  
ATOM   1030  HE1 TRP A 121     -12.528  -4.682  -0.157  1.00 15.00      A    H  
ATOM   1031  N   LEU A 122     -17.066  -4.791   5.990  1.00 15.00      A    N  
ATOM   1032  CA  LEU A 122     -17.947  -5.352   7.002  1.00 15.00      A    C  
ATOM   1033  C   LEU A 122     -18.572  -6.634   6.477  1.00 15.00      A    C  
ATOM   1034  O   LEU A 122     -18.557  -7.670   7.138  1.00 15.00      A    O  
ATOM   1035  CB  LEU A 122     -19.050  -4.356   7.362  1.00 15.00      A    C  
ATOM   1036  CG  LEU A 122     -18.694  -3.298   8.403  1.00 15.00      A    C  
ATOM   1037  CD1 LEU A 122     -19.800  -2.258   8.499  1.00 15.00      A    C  
ATOM   1038  CD2 LEU A 122     -18.451  -3.950   9.756  1.00 15.00      A    C  
ATOM   1039  HN  LEU A 122     -17.450  -4.236   5.279  1.00 15.00      A    H  
ATOM   1040  N   GLU A 123     -19.116  -6.551   5.274  1.00 15.00      A    N  
ATOM   1041  CA  GLU A 123     -19.747  -7.693   4.637  1.00 15.00      A    C  
ATOM   1042  C   GLU A 123     -18.793  -8.345   3.637  1.00 15.00      A    C  
ATOM   1043  O   GLU A 123     -17.906  -7.679   3.087  1.00 15.00      A    O  
ATOM   1044  CB  GLU A 123     -21.050  -7.261   3.961  1.00 15.00      A    C  
ATOM   1045  CG  GLU A 123     -22.139  -6.865   4.947  1.00 15.00      A    C  
ATOM   1046  CD  GLU A 123     -23.247  -6.051   4.310  1.00 15.00      A    C  
ATOM   1047  OE1 GLU A 123     -23.229  -5.887   3.072  1.00 15.00      A    O  
ATOM   1048  OE2 GLU A 123     -24.125  -5.564   5.051  1.00 15.00      A    O1-
ATOM   1049  HN  GLU A 123     -19.095  -5.696   4.802  1.00 15.00      A    H  
ATOM   1050  N   PRO A 124     -18.955  -9.657   3.394  1.00 15.00      A    N  
ATOM   1051  CA  PRO A 124     -18.097 -10.412   2.472  1.00 15.00      A    C  
ATOM   1052  C   PRO A 124     -18.369 -10.103   0.997  1.00 15.00      A    C  
ATOM   1053  O   PRO A 124     -18.890  -9.044   0.654  1.00 15.00      A    O  
ATOM   1054  CB  PRO A 124     -18.452 -11.868   2.784  1.00 15.00      A    C  
ATOM   1055  CG  PRO A 124     -19.864 -11.808   3.255  1.00 15.00      A    C  
ATOM   1056  CD  PRO A 124     -19.993 -10.511   4.005  1.00 15.00      A    C  
ATOM   1057  N   GLN A 125     -18.004 -11.042   0.130  1.00 15.00      A    N  
ATOM   1058  CA  GLN A 125     -18.191 -10.885  -1.306  1.00 15.00      A    C  
ATOM   1059  C   GLN A 125     -18.757 -12.168  -1.901  1.00 15.00      A    C  
ATOM   1060  O   GLN A 125     -18.530 -13.253  -1.363  1.00 15.00      A    O  
ATOM   1061  CB  GLN A 125     -16.853 -10.553  -1.973  1.00 15.00      A    C  
ATOM   1062  CG  GLN A 125     -16.869  -9.290  -2.819  1.00 15.00      A    C  
ATOM   1063  CD  GLN A 125     -15.486  -8.907  -3.312  1.00 15.00      A    C  
ATOM   1064  NE2 GLN A 125     -15.135  -9.357  -4.507  1.00 15.00      A    N  
ATOM   1065  OE1 GLN A 125     -14.745  -8.203  -2.626  1.00 15.00      A    O  
ATOM   1066  HN  GLN A 125     -17.616 -11.875   0.466  1.00 15.00      A    H  
ATOM   1067 HE21 GLN A 125     -15.776  -9.906  -5.002  1.00 15.00      A    H  
ATOM   1068 HE22 GLN A 125     -14.244  -9.122  -4.848  1.00 15.00      A    H  
ATOM   1069  N   PRO A 132     -21.417  -4.411 -10.532  1.00 15.00      A    N  
ATOM   1070  CA  PRO A 132     -20.801  -4.590  -9.212  1.00 15.00      A    C  
ATOM   1071  C   PRO A 132     -20.486  -3.250  -8.560  1.00 15.00      A    C  
ATOM   1072  O   PRO A 132     -19.956  -3.190  -7.453  1.00 15.00      A    O  
ATOM   1073  CB  PRO A 132     -19.502  -5.336  -9.530  1.00 15.00      A    C  
ATOM   1074  CG  PRO A 132     -19.801  -6.078 -10.786  1.00 15.00      A    C  
ATOM   1075  CD  PRO A 132     -20.740  -5.206 -11.571  1.00 15.00      A    C  
ATOM   1076  N   SER A 133     -20.855  -2.177  -9.246  1.00 15.00      A    N  
ATOM   1077  CA  SER A 133     -20.611  -0.822  -8.769  1.00 15.00      A    C  
ATOM   1078  C   SER A 133     -21.589  -0.401  -7.667  1.00 15.00      A    C  
ATOM   1079  O   SER A 133     -21.958   0.769  -7.562  1.00 15.00      A    O  
ATOM   1080  CB  SER A 133     -20.687   0.146  -9.949  1.00 15.00      A    C  
ATOM   1081  OG  SER A 133     -21.569  -0.350 -10.944  1.00 15.00      A    O  
ATOM   1082  HN  SER A 133     -21.304  -2.302 -10.109  1.00 15.00      A    H  
ATOM   1083  HG  SER A 133     -22.477  -0.213 -10.661  1.00 15.00      A    H  
ATOM   1084  N   GLN A 134     -22.007  -1.354  -6.849  1.00 15.00      A    N  
ATOM   1085  CA  GLN A 134     -22.926  -1.070  -5.758  1.00 15.00      A    C  
ATOM   1086  C   GLN A 134     -22.152  -0.787  -4.477  1.00 15.00      A    C  
ATOM   1087  O   GLN A 134     -21.164  -1.458  -4.180  1.00 15.00      A    O  
ATOM   1088  CB  GLN A 134     -23.925  -2.215  -5.554  1.00 15.00      A    C  
ATOM   1089  CG  GLN A 134     -23.303  -3.602  -5.546  1.00 15.00      A    C  
ATOM   1090  CD  GLN A 134     -23.934  -4.521  -6.572  1.00 15.00      A    C  
ATOM   1091  NE2 GLN A 134     -24.953  -5.259  -6.164  1.00 15.00      A    N  
ATOM   1092  OE1 GLN A 134     -23.509  -4.567  -7.722  1.00 15.00      A    O  
ATOM   1093  HN  GLN A 134     -21.668  -2.268  -6.967  1.00 15.00      A    H  
ATOM   1094 HE21 GLN A 134     -25.241  -5.174  -5.233  1.00 15.00      A    H  
ATOM   1095 HE22 GLN A 134     -25.376  -5.859  -6.812  1.00 15.00      A    H  
ATOM   1096  N   ALA A 135     -22.594   0.221  -3.740  1.00 15.00      A    N  
ATOM   1097  CA  ALA A 135     -21.947   0.608  -2.494  1.00 15.00      A    C  
ATOM   1098  C   ALA A 135     -21.892  -0.548  -1.503  1.00 15.00      A    C  
ATOM   1099  O   ALA A 135     -22.877  -1.261  -1.305  1.00 15.00      A    O  
ATOM   1100  CB  ALA A 135     -22.658   1.801  -1.877  1.00 15.00      A    C  
ATOM   1101  HN  ALA A 135     -23.373   0.723  -4.044  1.00 15.00      A    H  
ATOM   1102  N   ARG A 136     -20.736  -0.722  -0.887  1.00 15.00      A    N  
ATOM   1103  CA  ARG A 136     -20.530  -1.778   0.087  1.00 15.00      A    C  
ATOM   1104  C   ARG A 136     -20.126  -1.161   1.425  1.00 15.00      A    C  
ATOM   1105  O   ARG A 136     -19.286  -0.260   1.467  1.00 15.00      A    O  
ATOM   1106  CB  ARG A 136     -19.451  -2.741  -0.418  1.00 15.00      A    C  
ATOM   1107  CG  ARG A 136     -19.296  -4.014   0.398  1.00 15.00      A    C  
ATOM   1108  CD  ARG A 136     -18.623  -5.101  -0.423  1.00 15.00      A    C  
ATOM   1109  NE  ARG A 136     -17.918  -6.071   0.412  1.00 15.00      A    N  
ATOM   1110  CZ  ARG A 136     -16.739  -6.604   0.096  1.00 15.00      A    C  
ATOM   1111  NH1 ARG A 136     -16.137  -6.270  -1.043  1.00 15.00      A    N1+
ATOM   1112  NH2 ARG A 136     -16.161  -7.462   0.925  1.00 15.00      A    N  
ATOM   1113  HN  ARG A 136     -19.987  -0.119  -1.102  1.00 15.00      A    H  
ATOM   1114  HE  ARG A 136     -18.355  -6.347   1.252  1.00 15.00      A    H  
ATOM   1115 HH11 ARG A 136     -16.585  -5.586  -1.690  1.00 15.00      A    H  
ATOM   1116 HH12 ARG A 136     -15.216  -6.693  -1.298  1.00 15.00      A    H  
ATOM   1117 HH21 ARG A 136     -15.240  -7.884   0.689  1.00 15.00      A    H  
ATOM   1118 HH22 ARG A 136     -16.634  -7.715   1.828  1.00 15.00      A    H  
ATOM   1119  N   PRO A 137     -20.738  -1.620   2.527  1.00 15.00      A    N  
ATOM   1120  CA  PRO A 137     -20.456  -1.099   3.869  1.00 15.00      A    C  
ATOM   1121  C   PRO A 137     -19.066  -1.471   4.386  1.00 15.00      A    C  
ATOM   1122  O   PRO A 137     -18.625  -2.621   4.284  1.00 15.00      A    O  
ATOM   1123  CB  PRO A 137     -21.538  -1.743   4.737  1.00 15.00      A    C  
ATOM   1124  CG  PRO A 137     -21.907  -2.988   4.014  1.00 15.00      A    C  
ATOM   1125  CD  PRO A 137     -21.762  -2.683   2.551  1.00 15.00      A    C  
ATOM   1126  N   ALA A 138     -18.388  -0.480   4.943  1.00 15.00      A    N  
ATOM   1127  CA  ALA A 138     -17.057  -0.653   5.497  1.00 15.00      A    C  
ATOM   1128  C   ALA A 138     -16.944   0.117   6.809  1.00 15.00      A    C  
ATOM   1129  O   ALA A 138     -17.822   0.917   7.145  1.00 15.00      A    O  
ATOM   1130  CB  ALA A 138     -16.014  -0.155   4.507  1.00 15.00      A    C  
ATOM   1131  HN  ALA A 138     -18.797   0.415   4.976  1.00 15.00      A    H  
ATOM   1132  N   LYS A 139     -15.876  -0.130   7.551  1.00 15.00      A    N  
ATOM   1133  CA  LYS A 139     -15.658   0.549   8.819  1.00 15.00      A    C  
ATOM   1134  C   LYS A 139     -14.287   1.203   8.860  1.00 15.00      A    C  
ATOM   1135  O   LYS A 139     -13.304   0.638   8.381  1.00 15.00      A    O  
ATOM   1136  CB  LYS A 139     -15.796  -0.429   9.992  1.00 15.00      A    C  
ATOM   1137  CG  LYS A 139     -17.229  -0.742  10.387  1.00 15.00      A    C  
ATOM   1138  CD  LYS A 139     -17.881   0.418  11.122  1.00 15.00      A    C  
ATOM   1139  CE  LYS A 139     -17.472   0.456  12.586  1.00 15.00      A    C  
ATOM   1140  NZ  LYS A 139     -18.056   1.632  13.284  1.00 15.00      A    N1+
ATOM   1141  HN  LYS A 139     -15.213  -0.790   7.236  1.00 15.00      A    H  
ATOM   1142  HZ1 LYS A 139     -17.761   1.650  14.280  1.00 15.00      A    H  
ATOM   1143  HZ2 LYS A 139     -19.098   1.594  13.245  1.00 15.00      A    H  
ATOM   1144  HZ3 LYS A 139     -17.743   2.511  12.827  1.00 15.00      A    H  
ATOM   1145  N   LEU A 140     -14.234   2.403   9.416  1.00 15.00      A    N  
ATOM   1146  CA  LEU A 140     -12.981   3.131   9.550  1.00 15.00      A    C  
ATOM   1147  C   LEU A 140     -12.150   2.504  10.664  1.00 15.00      A    C  
ATOM   1148  O   LEU A 140     -12.596   2.434  11.809  1.00 15.00      A    O  
ATOM   1149  CB  LEU A 140     -13.261   4.603   9.869  1.00 15.00      A    C  
ATOM   1150  CG  LEU A 140     -12.038   5.487  10.115  1.00 15.00      A    C  
ATOM   1151  CD1 LEU A 140     -11.266   5.711   8.824  1.00 15.00      A    C  
ATOM   1152  CD2 LEU A 140     -12.453   6.810  10.739  1.00 15.00      A    C  
ATOM   1153  HN  LEU A 140     -15.060   2.813   9.743  1.00 15.00      A    H  
ATOM   1154  N   VAL A 141     -10.957   2.035  10.328  1.00 15.00      A    N  
ATOM   1155  CA  VAL A 141     -10.092   1.398  11.318  1.00 15.00      A    C  
ATOM   1156  C   VAL A 141      -8.825   2.202  11.584  1.00 15.00      A    C  
ATOM   1157  O   VAL A 141      -8.036   1.858  12.462  1.00 15.00      A    O  
ATOM   1158  CB  VAL A 141      -9.716  -0.045  10.919  1.00 15.00      A    C  
ATOM   1159  CG1 VAL A 141     -10.944  -0.942  10.948  1.00 15.00      A    C  
ATOM   1160  CG2 VAL A 141      -9.055  -0.077   9.549  1.00 15.00      A    C  
ATOM   1161  HN  VAL A 141     -10.651   2.114   9.396  1.00 15.00      A    H  
ATOM   1162  N   LYS A 142      -8.626   3.269  10.827  1.00 15.00      A    N  
ATOM   1163  CA  LYS A 142      -7.448   4.105  11.002  1.00 15.00      A    C  
ATOM   1164  C   LYS A 142      -7.612   5.444  10.303  1.00 15.00      A    C  
ATOM   1165  O   LYS A 142      -7.954   5.501   9.121  1.00 15.00      A    O  
ATOM   1166  CB  LYS A 142      -6.199   3.392  10.489  1.00 15.00      A    C  
ATOM   1167  CG  LYS A 142      -4.907   4.120  10.802  1.00 15.00      A    C  
ATOM   1168  CD  LYS A 142      -3.708   3.349  10.291  1.00 15.00      A    C  
ATOM   1169  CE  LYS A 142      -2.416   4.072  10.619  1.00 15.00      A    C  
ATOM   1170  NZ  LYS A 142      -1.246   3.390  10.015  1.00 15.00      A    N1+
ATOM   1171  HN  LYS A 142      -9.282   3.500  10.138  1.00 15.00      A    H  
ATOM   1172  HZ1 LYS A 142      -1.005   2.543  10.564  1.00 15.00      A    H  
ATOM   1173  HZ2 LYS A 142      -0.424   4.030  10.004  1.00 15.00      A    H  
ATOM   1174  HZ3 LYS A 142      -1.463   3.108   9.038  1.00 15.00      A    H  
ATOM   1175  N   ASP A 143      -7.357   6.511  11.043  1.00 15.00      A    N  
ATOM   1176  CA  ASP A 143      -7.473   7.867  10.522  1.00 15.00      A    C  
ATOM   1177  C   ASP A 143      -6.535   8.783  11.291  1.00 15.00      A    C  
ATOM   1178  O   ASP A 143      -6.912   9.354  12.315  1.00 15.00      A    O  
ATOM   1179  CB  ASP A 143      -8.914   8.366  10.665  1.00 15.00      A    C  
ATOM   1180  CG  ASP A 143      -9.273   9.447   9.666  1.00 15.00      A    C  
ATOM   1181  OD1 ASP A 143      -8.359  10.113   9.137  1.00 15.00      A    O  
ATOM   1182  OD2 ASP A 143     -10.475   9.624   9.376  1.00 15.00      A    O1-
ATOM   1183  HN  ASP A 143      -7.079   6.387  11.974  1.00 15.00      A    H  
ATOM   1184  N   THR A 144      -5.305   8.898  10.809  1.00 15.00      A    N  
ATOM   1185  CA  THR A 144      -4.303   9.728  11.464  1.00 15.00      A    C  
ATOM   1186  C   THR A 144      -3.069   9.903  10.572  1.00 15.00      A    C  
ATOM   1187  O   THR A 144      -3.027   9.390   9.453  1.00 15.00      A    O  
ATOM   1188  CB  THR A 144      -3.905   9.138  12.841  1.00 15.00      A    C  
ATOM   1189  CG2 THR A 144      -3.113   7.845  12.690  1.00 15.00      A    C  
ATOM   1190  OG1 THR A 144      -3.147  10.088  13.600  1.00 15.00      A    O  
ATOM   1191  HN  THR A 144      -5.067   8.424   9.981  1.00 15.00      A    H  
ATOM   1192  HG1 THR A 144      -3.688  10.427  14.319  1.00 15.00      A    H  
ATOM   1193  N   GLU A 145      -2.067  10.612  11.073  1.00 15.00      A    N  
ATOM   1194  CA  GLU A 145      -0.853  10.861  10.316  1.00 15.00      A    C  
ATOM   1195  C   GLU A 145       0.224   9.833  10.644  1.00 15.00      A    C  
ATOM   1196  O   GLU A 145       0.120   9.086  11.622  1.00 15.00      A    O  
ATOM   1197  CB  GLU A 145      -0.320  12.262  10.611  1.00 15.00      A    C  
ATOM   1198  CG  GLU A 145      -1.253  13.391  10.216  1.00 15.00      A    C  
ATOM   1199  CD  GLU A 145      -0.769  14.725  10.742  1.00 15.00      A    C  
ATOM   1200  OE1 GLU A 145       0.393  15.087  10.461  1.00 15.00      A    O  
ATOM   1201  OE2 GLU A 145      -1.545  15.404  11.444  1.00 15.00      A    O1-
ATOM   1202  HN  GLU A 145      -2.139  10.963  11.987  1.00 15.00      A    H  
ATOM   1203  N   MET A 146       1.244   9.792   9.802  1.00 15.00      A    N  
ATOM   1204  CA  MET A 146       2.374   8.891   9.975  1.00 15.00      A    C  
ATOM   1205  C   MET A 146       3.635   9.561   9.454  1.00 15.00      A    C  
ATOM   1206  O   MET A 146       3.615  10.215   8.407  1.00 15.00      A    O  
ATOM   1207  CB  MET A 146       2.156   7.560   9.241  1.00 15.00      A    C  
ATOM   1208  CG  MET A 146       1.134   6.637   9.889  1.00 15.00      A    C  
ATOM   1209  SD  MET A 146       1.146   4.959   9.213  1.00 15.00      A    S  
ATOM   1210  CE  MET A 146       1.397   5.274   7.464  1.00 15.00      A    C  
ATOM   1211  HN  MET A 146       1.238  10.395   9.025  1.00 15.00      A    H  
ATOM   1212  N   THR A 147       4.718   9.419  10.193  1.00 15.00      A    N  
ATOM   1213  CA  THR A 147       5.991   9.998   9.806  1.00 15.00      A    C  
ATOM   1214  C   THR A 147       7.037   8.895   9.714  1.00 15.00      A    C  
ATOM   1215  O   THR A 147       6.707   7.710   9.780  1.00 15.00      A    O  
ATOM   1216  CB  THR A 147       6.460  11.038  10.846  1.00 15.00      A    C  
ATOM   1217  CG2 THR A 147       5.475  12.192  10.944  1.00 15.00      A    C  
ATOM   1218  OG1 THR A 147       6.581  10.411  12.131  1.00 15.00      A    O  
ATOM   1219  HN  THR A 147       4.665   8.900  11.027  1.00 15.00      A    H  
ATOM   1220  HG1 THR A 147       7.023  11.015  12.737  1.00 15.00      A    H  
ATOM   1221  N   ALA A 148       8.297   9.280   9.575  1.00 15.00      A    N  
ATOM   1222  CA  ALA A 148       9.383   8.313   9.503  1.00 15.00      A    C  
ATOM   1223  C   ALA A 148       9.607   7.686  10.875  1.00 15.00      A    C  
ATOM   1224  O   ALA A 148      10.203   6.615  11.000  1.00 15.00      A    O  
ATOM   1225  CB  ALA A 148      10.654   8.988   9.013  1.00 15.00      A    C  
ATOM   1226  HN  ALA A 148       8.502  10.237   9.512  1.00 15.00      A    H  
ATOM   1227  N   GLN A 149       9.107   8.363  11.903  1.00 15.00      A    N  
ATOM   1228  CA  GLN A 149       9.234   7.894  13.275  1.00 15.00      A    C  
ATOM   1229  C   GLN A 149       8.157   6.864  13.598  1.00 15.00      A    C  
ATOM   1230  O   GLN A 149       8.213   6.195  14.628  1.00 15.00      A    O  
ATOM   1231  CB  GLN A 149       9.151   9.066  14.261  1.00 15.00      A    C  
ATOM   1232  CG  GLN A 149      10.362   9.989  14.257  1.00 15.00      A    C  
ATOM   1233  CD  GLN A 149      10.378  10.950  13.082  1.00 15.00      A    C  
ATOM   1234  NE2 GLN A 149      11.568  11.341  12.655  1.00 15.00      A    N  
ATOM   1235  OE1 GLN A 149       9.331  11.336  12.563  1.00 15.00      A    O  
ATOM   1236  HN  GLN A 149       8.636   9.207  11.731  1.00 15.00      A    H  
ATOM   1237 HE21 GLN A 149      12.361  10.994  13.114  1.00 15.00      A    H  
ATOM   1238 HE22 GLN A 149      11.606  11.965  11.901  1.00 15.00      A    H  
ATOM   1239  N   SER A 150       7.171   6.749  12.718  1.00 15.00      A    N  
ATOM   1240  CA  SER A 150       6.088   5.798  12.907  1.00 15.00      A    C  
ATOM   1241  C   SER A 150       6.562   4.380  12.592  1.00 15.00      A    C  
ATOM   1242  O   SER A 150       7.323   4.172  11.643  1.00 15.00      A    O  
ATOM   1243  CB  SER A 150       4.894   6.177  12.031  1.00 15.00      A    C  
ATOM   1244  OG  SER A 150       4.506   7.523  12.268  1.00 15.00      A    O  
ATOM   1245  HN  SER A 150       7.174   7.313  11.918  1.00 15.00      A    H  
ATOM   1246  HG  SER A 150       4.627   7.730  13.200  1.00 15.00      A    H  
ATOM   1247  N   PRO A 151       6.137   3.397  13.401  1.00 15.00      A    N  
ATOM   1248  CA  PRO A 151       6.523   1.990  13.223  1.00 15.00      A    C  
ATOM   1249  C   PRO A 151       5.996   1.392  11.920  1.00 15.00      A    C  
ATOM   1250  O   PRO A 151       5.017   1.883  11.348  1.00 15.00      A    O  
ATOM   1251  CB  PRO A 151       5.881   1.280  14.423  1.00 15.00      A    C  
ATOM   1252  CG  PRO A 151       5.560   2.366  15.392  1.00 15.00      A    C  
ATOM   1253  CD  PRO A 151       5.255   3.575  14.561  1.00 15.00      A    C  
ATOM   1254  N   VAL A 152       6.662   0.338  11.459  1.00 15.00      A    N  
ATOM   1255  CA  VAL A 152       6.278  -0.353  10.236  1.00 15.00      A    C  
ATOM   1256  C   VAL A 152       4.862  -0.906  10.359  1.00 15.00      A    C  
ATOM   1257  O   VAL A 152       4.581  -1.756  11.204  1.00 15.00      A    O  
ATOM   1258  CB  VAL A 152       7.250  -1.509   9.905  1.00 15.00      A    C  
ATOM   1259  CG1 VAL A 152       6.810  -2.247   8.648  1.00 15.00      A    C  
ATOM   1260  CG2 VAL A 152       8.669  -0.987   9.745  1.00 15.00      A    C  
ATOM   1261  HN  VAL A 152       7.450   0.017  11.968  1.00 15.00      A    H  
ATOM   1262  N   THR A 153       3.976  -0.420   9.510  1.00 15.00      A    N  
ATOM   1263  CA  THR A 153       2.592  -0.855   9.529  1.00 15.00      A    C  
ATOM   1264  C   THR A 153       2.391  -2.090   8.661  1.00 15.00      A    C  
ATOM   1265  O   THR A 153       3.049  -2.250   7.636  1.00 15.00      A    O  
ATOM   1266  CB  THR A 153       1.635   0.269   9.091  1.00 15.00      A    C  
ATOM   1267  CG2 THR A 153       1.170   1.060  10.303  1.00 15.00      A    C  
ATOM   1268  OG1 THR A 153       2.296   1.155   8.175  1.00 15.00      A    O  
ATOM   1269  HN  THR A 153       4.267   0.244   8.848  1.00 15.00      A    H  
ATOM   1270  HG1 THR A 153       3.141   0.777   7.907  1.00 15.00      A    H  
ATOM   1271  N   THR A 154       1.500  -2.970   9.091  1.00 15.00      A    N  
ATOM   1272  CA  THR A 154       1.217  -4.194   8.362  1.00 15.00      A    C  
ATOM   1273  C   THR A 154      -0.289  -4.411   8.224  1.00 15.00      A    C  
ATOM   1274  O   THR A 154      -1.012  -4.430   9.218  1.00 15.00      A    O  
ATOM   1275  CB  THR A 154       1.831  -5.407   9.090  1.00 15.00      A    C  
ATOM   1276  CG2 THR A 154       1.868  -6.625   8.177  1.00 15.00      A    C  
ATOM   1277  OG1 THR A 154       3.167  -5.080   9.508  1.00 15.00      A    O  
ATOM   1278  HN  THR A 154       1.017  -2.795   9.926  1.00 15.00      A    H  
ATOM   1279  HG1 THR A 154       3.365  -4.172   9.249  1.00 15.00      A    H  
ATOM   1280  N   LEU A 155      -0.752  -4.547   6.990  1.00 15.00      A    N  
ATOM   1281  CA  LEU A 155      -2.164  -4.785   6.725  1.00 15.00      A    C  
ATOM   1282  C   LEU A 155      -2.346  -6.219   6.251  1.00 15.00      A    C  
ATOM   1283  O   LEU A 155      -1.494  -6.752   5.536  1.00 15.00      A    O  
ATOM   1284  CB  LEU A 155      -2.702  -3.798   5.681  1.00 15.00      A    C  
ATOM   1285  CG  LEU A 155      -2.126  -3.916   4.267  1.00 15.00      A    C  
ATOM   1286  CD1 LEU A 155      -3.090  -4.648   3.345  1.00 15.00      A    C  
ATOM   1287  CD2 LEU A 155      -1.786  -2.546   3.713  1.00 15.00      A    C  
ATOM   1288  HN  LEU A 155      -0.127  -4.495   6.234  1.00 15.00      A    H  
ATOM   1289  N   TYR A 156      -3.436  -6.845   6.654  1.00 15.00      A    N  
ATOM   1290  CA  TYR A 156      -3.701  -8.220   6.273  1.00 15.00      A    C  
ATOM   1291  C   TYR A 156      -4.847  -8.303   5.266  1.00 15.00      A    C  
ATOM   1292  O   TYR A 156      -5.637  -7.366   5.143  1.00 15.00      A    O  
ATOM   1293  CB  TYR A 156      -3.956  -9.081   7.517  1.00 15.00      A    C  
ATOM   1294  CG  TYR A 156      -2.784  -9.086   8.477  1.00 15.00      A    C  
ATOM   1295  CD1 TYR A 156      -2.863  -8.455   9.714  1.00 15.00      A    C  
ATOM   1296  CD2 TYR A 156      -1.586  -9.697   8.132  1.00 15.00      A    C  
ATOM   1297  CE1 TYR A 156      -1.781  -8.438  10.579  1.00 15.00      A    C  
ATOM   1298  CE2 TYR A 156      -0.504  -9.690   8.991  1.00 15.00      A    C  
ATOM   1299  CZ  TYR A 156      -0.603  -9.057  10.212  1.00 15.00      A    C  
ATOM   1300  OH  TYR A 156       0.485  -9.030  11.057  1.00 15.00      A    O  
ATOM   1301  HN  TYR A 156      -4.086  -6.370   7.219  1.00 15.00      A    H  
ATOM   1302  HH  TYR A 156       0.478  -9.813  11.632  1.00 15.00      A    H  
ATOM   1303  N   PRO A 157      -4.936  -9.426   4.527  1.00 15.00      A    N  
ATOM   1304  CA  PRO A 157      -5.965  -9.650   3.499  1.00 15.00      A    C  
ATOM   1305  C   PRO A 157      -7.395  -9.311   3.924  1.00 15.00      A    C  
ATOM   1306  O   PRO A 157      -8.213  -8.935   3.085  1.00 15.00      A    O  
ATOM   1307  CB  PRO A 157      -5.853 -11.147   3.217  1.00 15.00      A    C  
ATOM   1308  CG  PRO A 157      -4.425 -11.463   3.481  1.00 15.00      A    C  
ATOM   1309  CD  PRO A 157      -4.004 -10.570   4.615  1.00 15.00      A    C  
ATOM   1310  N   LYS A 158      -7.708  -9.456   5.209  1.00 15.00      A    N  
ATOM   1311  CA  LYS A 158      -9.060  -9.176   5.686  1.00 15.00      A    C  
ATOM   1312  C   LYS A 158      -9.068  -8.457   7.031  1.00 15.00      A    C  
ATOM   1313  O   LYS A 158     -10.068  -8.505   7.744  1.00 15.00      A    O  
ATOM   1314  CB  LYS A 158      -9.861 -10.480   5.815  1.00 15.00      A    C  
ATOM   1315  CG  LYS A 158     -10.273 -11.114   4.496  1.00 15.00      A    C  
ATOM   1316  CD  LYS A 158     -11.023 -12.416   4.729  1.00 15.00      A    C  
ATOM   1317  CE  LYS A 158     -11.394 -13.091   3.418  1.00 15.00      A    C  
ATOM   1318  NZ  LYS A 158     -12.087 -14.391   3.641  1.00 15.00      A    N1+
ATOM   1319  HN  LYS A 158      -7.022  -9.743   5.845  1.00 15.00      A    H  
ATOM   1320  HZ1 LYS A 158     -12.987 -14.236   4.138  1.00 15.00      A    H  
ATOM   1321  HZ2 LYS A 158     -11.492 -15.020   4.217  1.00 15.00      A    H  
ATOM   1322  HZ3 LYS A 158     -12.281 -14.856   2.731  1.00 15.00      A    H  
ATOM   1323  N   SER A 159      -7.978  -7.779   7.378  1.00 15.00      A    N  
ATOM   1324  CA  SER A 159      -7.918  -7.088   8.662  1.00 15.00      A    C  
ATOM   1325  C   SER A 159      -6.715  -6.161   8.768  1.00 15.00      A    C  
ATOM   1326  O   SER A 159      -5.588  -6.555   8.464  1.00 15.00      A    O  
ATOM   1327  CB  SER A 159      -7.862  -8.117   9.795  1.00 15.00      A    C  
ATOM   1328  OG  SER A 159      -6.848  -9.080   9.546  1.00 15.00      A    O  
ATOM   1329  HN  SER A 159      -7.220  -7.721   6.759  1.00 15.00      A    H  
ATOM   1330  HG  SER A 159      -6.131  -8.663   9.060  1.00 15.00      A    H  
ATOM   1331  N   GLY A 160      -6.961  -4.928   9.187  1.00 15.00      A    N  
ATOM   1332  CA  GLY A 160      -5.881  -3.978   9.362  1.00 15.00      A    C  
ATOM   1333  C   GLY A 160      -5.932  -2.846   8.367  1.00 15.00      A    C  
ATOM   1334  O   GLY A 160      -4.927  -2.171   8.136  1.00 15.00      A    O  
ATOM   1335  HN  GLY A 160      -7.894  -4.646   9.346  1.00 15.00      A    H  
ATOM   1336  N   GLY A 161      -7.098  -2.634   7.778  1.00 15.00      A    N  
ATOM   1337  CA  GLY A 161      -7.250  -1.580   6.804  1.00 15.00      A    C  
ATOM   1338  C   GLY A 161      -6.800  -2.028   5.436  1.00 15.00      A    C  
ATOM   1339  O   GLY A 161      -5.837  -1.487   4.885  1.00 15.00      A    O  
ATOM   1340  HN  GLY A 161      -7.872  -3.206   8.007  1.00 15.00      A    H  
ATOM   1341  N   ASN A 162      -7.493  -3.022   4.890  1.00 15.00      A    N  
ATOM   1342  CA  ASN A 162      -7.158  -3.552   3.573  1.00 15.00      A    C  
ATOM   1343  C   ASN A 162      -7.299  -2.475   2.508  1.00 15.00      A    C  
ATOM   1344  O   ASN A 162      -6.605  -2.492   1.494  1.00 15.00      A    O  
ATOM   1345  CB  ASN A 162      -8.001  -4.779   3.224  1.00 15.00      A    C  
ATOM   1346  CG  ASN A 162      -7.482  -5.501   1.994  1.00 15.00      A    C  
ATOM   1347  ND2 ASN A 162      -6.502  -6.372   2.187  1.00 15.00      A    N  
ATOM   1348  OD1 ASN A 162      -7.947  -5.272   0.875  1.00 15.00      A    O  
ATOM   1349  HN  ASN A 162      -8.255  -3.412   5.392  1.00 15.00      A    H  
ATOM   1350 HD21 ASN A 162      -6.171  -6.503   3.103  1.00 15.00      A    H  
ATOM   1351 HD22 ASN A 162      -6.147  -6.851   1.406  1.00 15.00      A    H  
ATOM   1352  N   ILE A 163      -8.201  -1.539   2.740  1.00 15.00      A    N  
ATOM   1353  CA  ILE A 163      -8.403  -0.444   1.814  1.00 15.00      A    C  
ATOM   1354  C   ILE A 163      -7.867   0.826   2.459  1.00 15.00      A    C  
ATOM   1355  O   ILE A 163      -8.434   1.325   3.432  1.00 15.00      A    O  
ATOM   1356  CB  ILE A 163      -9.898  -0.265   1.464  1.00 15.00      A    C  
ATOM   1357  CG1 ILE A 163     -10.486  -1.567   0.911  1.00 15.00      A    C  
ATOM   1358  CG2 ILE A 163     -10.087   0.861   0.460  1.00 15.00      A    C  
ATOM   1359  CD1 ILE A 163     -11.036  -2.496   1.971  1.00 15.00      A    C  
ATOM   1360  HN  ILE A 163      -8.746  -1.585   3.557  1.00 15.00      A    H  
ATOM   1361  N   HIS A 164      -6.779   1.352   1.925  1.00 15.00      A    N  
ATOM   1362  CA  HIS A 164      -6.177   2.545   2.500  1.00 15.00      A    C  
ATOM   1363  C   HIS A 164      -5.851   3.607   1.457  1.00 15.00      A    C  
ATOM   1364  O   HIS A 164      -5.680   3.305   0.275  1.00 15.00      A    O  
ATOM   1365  CB  HIS A 164      -4.942   2.197   3.372  1.00 15.00      A    C  
ATOM   1366  CG  HIS A 164      -3.777   1.570   2.655  1.00 15.00      A    C  
ATOM   1367  CD2 HIS A 164      -3.511   1.472   1.327  1.00 15.00      A    C  
ATOM   1368  ND1 HIS A 164      -2.711   0.974   3.296  1.00 15.00      A    N  
ATOM   1369  CE1 HIS A 164      -1.854   0.549   2.358  1.00 15.00      A    C  
ATOM   1370  NE2 HIS A 164      -2.291   0.824   1.135  1.00 15.00      A    N  
ATOM   1371  HN  HIS A 164      -6.384   0.942   1.129  1.00 15.00      A    H  
ATOM   1372  HD1 HIS A 164      -2.598   0.873   4.267  1.00 15.00      A    H  
ATOM   1373  N   CYS A 165      -5.795   4.847   1.911  1.00 15.00      A    N  
ATOM   1374  CA  CYS A 165      -5.462   5.976   1.059  1.00 15.00      A    C  
ATOM   1375  C   CYS A 165      -4.443   6.844   1.784  1.00 15.00      A    C  
ATOM   1376  O   CYS A 165      -4.520   7.001   3.007  1.00 15.00      A    O  
ATOM   1377  CB  CYS A 165      -6.717   6.788   0.716  1.00 15.00      A    C  
ATOM   1378  SG  CYS A 165      -7.541   7.534   2.140  1.00 15.00      A    S  
ATOM   1379  HN  CYS A 165      -5.989   5.013   2.860  1.00 15.00      A    H  
ATOM   1380  HG  CYS A 165      -6.649   7.620   3.120  1.00 15.00      A    H  
ATOM   1381  N   PHE A 166      -3.494   7.392   1.044  1.00 15.00      A    N  
ATOM   1382  CA  PHE A 166      -2.456   8.216   1.640  1.00 15.00      A    C  
ATOM   1383  C   PHE A 166      -2.464   9.625   1.072  1.00 15.00      A    C  
ATOM   1384  O   PHE A 166      -2.595   9.812  -0.136  1.00 15.00      A    O  
ATOM   1385  CB  PHE A 166      -1.077   7.608   1.366  1.00 15.00      A    C  
ATOM   1386  CG  PHE A 166      -0.875   6.222   1.900  1.00 15.00      A    C  
ATOM   1387  CD1 PHE A 166      -0.637   6.013   3.246  1.00 15.00      A    C  
ATOM   1388  CD2 PHE A 166      -0.908   5.130   1.050  1.00 15.00      A    C  
ATOM   1389  CE1 PHE A 166      -0.433   4.738   3.737  1.00 15.00      A    C  
ATOM   1390  CE2 PHE A 166      -0.708   3.853   1.534  1.00 15.00      A    C  
ATOM   1391  CZ  PHE A 166      -0.469   3.657   2.881  1.00 15.00      A    C  
ATOM   1392  HN  PHE A 166      -3.499   7.250   0.074  1.00 15.00      A    H  
ATOM   1393  N   LYS A 167      -2.331  10.609   1.946  1.00 15.00      A    N  
ATOM   1394  CA  LYS A 167      -2.267  11.997   1.527  1.00 15.00      A    C  
ATOM   1395  C   LYS A 167      -1.002  12.636   2.079  1.00 15.00      A    C  
ATOM   1396  O   LYS A 167      -0.841  12.759   3.294  1.00 15.00      A    O  
ATOM   1397  CB  LYS A 167      -3.501  12.797   1.949  1.00 15.00      A    C  
ATOM   1398  CG  LYS A 167      -3.444  14.243   1.483  1.00 15.00      A    C  
ATOM   1399  CD  LYS A 167      -4.795  14.930   1.554  1.00 15.00      A    C  
ATOM   1400  CE  LYS A 167      -4.763  16.240   0.784  1.00 15.00      A    C  
ATOM   1401  NZ  LYS A 167      -5.992  17.049   1.000  1.00 15.00      A    N1+
ATOM   1402  HN  LYS A 167      -2.272  10.394   2.906  1.00 15.00      A    H  
ATOM   1403  HZ1 LYS A 167      -6.080  17.301   2.005  1.00 15.00      A    H  
ATOM   1404  HZ2 LYS A 167      -6.831  16.507   0.715  1.00 15.00      A    H  
ATOM   1405  HZ3 LYS A 167      -5.946  17.921   0.437  1.00 15.00      A    H  
ATOM   1406  N   ALA A 168      -0.116  13.038   1.188  1.00 15.00      A    N  
ATOM   1407  CA  ALA A 168       1.146  13.637   1.582  1.00 15.00      A    C  
ATOM   1408  C   ALA A 168       0.969  15.072   2.047  1.00 15.00      A    C  
ATOM   1409  O   ALA A 168       0.371  15.895   1.353  1.00 15.00      A    O  
ATOM   1410  CB  ALA A 168       2.134  13.576   0.433  1.00 15.00      A    C  
ATOM   1411  HN  ALA A 168      -0.326  12.950   0.232  1.00 15.00      A    H  
ATOM   1412  N   ILE A 169       1.479  15.360   3.233  1.00 15.00      A    N  
ATOM   1413  CA  ILE A 169       1.407  16.700   3.789  1.00 15.00      A    C  
ATOM   1414  C   ILE A 169       2.597  17.495   3.276  1.00 15.00      A    C  
ATOM   1415  O   ILE A 169       2.457  18.602   2.758  1.00 15.00      A    O  
ATOM   1416  CB  ILE A 169       1.433  16.665   5.329  1.00 15.00      A    C  
ATOM   1417  CG1 ILE A 169       0.370  15.691   5.845  1.00 15.00      A    C  
ATOM   1418  CG2 ILE A 169       1.202  18.058   5.899  1.00 15.00      A    C  
ATOM   1419  CD1 ILE A 169       0.542  15.314   7.297  1.00 15.00      A    C  
ATOM   1420  HN  ILE A 169       1.924  14.652   3.748  1.00 15.00      A    H  
ATOM   1421  N   THR A 170       3.768  16.901   3.422  1.00 15.00      A    N  
ATOM   1422  CA  THR A 170       5.008  17.497   2.963  1.00 15.00      A    C  
ATOM   1423  C   THR A 170       5.664  16.515   2.000  1.00 15.00      A    C  
ATOM   1424  O   THR A 170       5.040  15.522   1.616  1.00 15.00      A    O  
ATOM   1425  CB  THR A 170       5.962  17.747   4.148  1.00 15.00      A    C  
ATOM   1426  CG2 THR A 170       5.441  18.868   5.036  1.00 15.00      A    C  
ATOM   1427  OG1 THR A 170       6.090  16.547   4.923  1.00 15.00      A    O  
ATOM   1428  HN  THR A 170       3.804  16.021   3.852  1.00 15.00      A    H  
ATOM   1429  HG1 THR A 170       7.021  16.379   5.096  1.00 15.00      A    H  
ATOM   1430  N   HIS A 171       6.896  16.785   1.591  1.00 15.00      A    N  
ATOM   1431  CA  HIS A 171       7.599  15.869   0.707  1.00 15.00      A    C  
ATOM   1432  C   HIS A 171       7.916  14.611   1.500  1.00 15.00      A    C  
ATOM   1433  O   HIS A 171       8.684  14.659   2.459  1.00 15.00      A    O  
ATOM   1434  CB  HIS A 171       8.896  16.497   0.185  1.00 15.00      A    C  
ATOM   1435  CG  HIS A 171       8.693  17.566  -0.844  1.00 15.00      A    C  
ATOM   1436  CD2 HIS A 171       8.659  18.914  -0.692  1.00 15.00      A    C  
ATOM   1437  ND1 HIS A 171       8.519  17.258  -2.173  1.00 15.00      A    N  
ATOM   1438  CE1 HIS A 171       8.386  18.411  -2.798  1.00 15.00      A    C  
ATOM   1439  NE2 HIS A 171       8.463  19.439  -1.943  1.00 15.00      A    N  
ATOM   1440  HN  HIS A 171       7.341  17.602   1.893  1.00 15.00      A    H  
ATOM   1441  HE2 HIS A 171       8.403  20.390  -2.169  1.00 15.00      A    H  
ATOM   1442  N   CYS A 172       7.304  13.498   1.136  1.00 15.00      A    N  
ATOM   1443  CA  CYS A 172       7.528  12.263   1.863  1.00 15.00      A    C  
ATOM   1444  C   CYS A 172       7.669  11.062   0.946  1.00 15.00      A    C  
ATOM   1445  O   CYS A 172       7.139  11.040  -0.162  1.00 15.00      A    O  
ATOM   1446  CB  CYS A 172       6.410  12.030   2.883  1.00 15.00      A    C  
ATOM   1447  SG  CYS A 172       4.774  12.570   2.344  1.00 15.00      A    S  
ATOM   1448  HN  CYS A 172       6.696  13.502   0.362  1.00 15.00      A    H  
ATOM   1449  HG  CYS A 172       4.928  13.648   1.583  1.00 15.00      A    H  
ATOM   1450  N   ALA A 173       8.388  10.060   1.423  1.00 15.00      A    N  
ATOM   1451  CA  ALA A 173       8.596   8.842   0.667  1.00 15.00      A    C  
ATOM   1452  C   ALA A 173       8.191   7.649   1.508  1.00 15.00      A    C  
ATOM   1453  O   ALA A 173       8.707   7.452   2.611  1.00 15.00      A    O  
ATOM   1454  CB  ALA A 173      10.045   8.716   0.227  1.00 15.00      A    C  
ATOM   1455  HN  ALA A 173       8.784  10.140   2.318  1.00 15.00      A    H  
ATOM   1456  N   ILE A 174       7.259   6.870   0.995  1.00 15.00      A    N  
ATOM   1457  CA  ILE A 174       6.767   5.702   1.699  1.00 15.00      A    C  
ATOM   1458  C   ILE A 174       7.168   4.422   0.974  1.00 15.00      A    C  
ATOM   1459  O   ILE A 174       7.080   4.336  -0.251  1.00 15.00      A    O  
ATOM   1460  CB  ILE A 174       5.230   5.770   1.881  1.00 15.00      A    C  
ATOM   1461  CG1 ILE A 174       4.709   4.576   2.686  1.00 15.00      A    C  
ATOM   1462  CG2 ILE A 174       4.512   5.886   0.541  1.00 15.00      A    C  
ATOM   1463  CD1 ILE A 174       3.261   4.715   3.108  1.00 15.00      A    C  
ATOM   1464  HN  ILE A 174       6.894   7.081   0.106  1.00 15.00      A    H  
ATOM   1465  N   LEU A 175       7.656   3.453   1.731  1.00 15.00      A    N  
ATOM   1466  CA  LEU A 175       8.063   2.178   1.166  1.00 15.00      A    C  
ATOM   1467  C   LEU A 175       6.985   1.139   1.430  1.00 15.00      A    C  
ATOM   1468  O   LEU A 175       6.709   0.800   2.583  1.00 15.00      A    O  
ATOM   1469  CB  LEU A 175       9.413   1.734   1.740  1.00 15.00      A    C  
ATOM   1470  CG  LEU A 175      10.109   0.576   1.018  1.00 15.00      A    C  
ATOM   1471  CD1 LEU A 175      11.614   0.781   1.002  1.00 15.00      A    C  
ATOM   1472  CD2 LEU A 175       9.765  -0.751   1.669  1.00 15.00      A    C  
ATOM   1473  HN  LEU A 175       7.735   3.595   2.700  1.00 15.00      A    H  
ATOM   1474  N   ASP A 176       6.383   0.645   0.365  1.00 15.00      A    N  
ATOM   1475  CA  ASP A 176       5.319  -0.344   0.477  1.00 15.00      A    C  
ATOM   1476  C   ASP A 176       5.795  -1.708  -0.003  1.00 15.00      A    C  
ATOM   1477  O   ASP A 176       6.166  -1.869  -1.167  1.00 15.00      A    O  
ATOM   1478  CB  ASP A 176       4.105   0.104  -0.356  1.00 15.00      A    C  
ATOM   1479  CG  ASP A 176       2.772  -0.090   0.345  1.00 15.00      A    C  
ATOM   1480  OD1 ASP A 176       2.584   0.454   1.456  1.00 15.00      A    O  
ATOM   1481  OD2 ASP A 176       1.882  -0.763  -0.235  1.00 15.00      A    O1-
ATOM   1482  HN  ASP A 176       6.670   0.936  -0.521  1.00 15.00      A    H  
ATOM   1483  N   ILE A 177       5.815  -2.681   0.900  1.00 15.00      A    N  
ATOM   1484  CA  ILE A 177       6.237  -4.037   0.559  1.00 15.00      A    C  
ATOM   1485  C   ILE A 177       5.008  -4.895   0.274  1.00 15.00      A    C  
ATOM   1486  O   ILE A 177       4.301  -5.312   1.194  1.00 15.00      A    O  
ATOM   1487  CB  ILE A 177       7.061  -4.694   1.686  1.00 15.00      A    C  
ATOM   1488  CG1 ILE A 177       8.289  -3.847   2.012  1.00 15.00      A    C  
ATOM   1489  CG2 ILE A 177       7.476  -6.109   1.292  1.00 15.00      A    C  
ATOM   1490  CD1 ILE A 177       9.106  -4.365   3.176  1.00 15.00      A    C  
ATOM   1491  HN  ILE A 177       5.529  -2.487   1.821  1.00 15.00      A    H  
ATOM   1492  N   LEU A 178       4.763  -5.154  -1.000  1.00 15.00      A    N  
ATOM   1493  CA  LEU A 178       3.617  -5.948  -1.417  1.00 15.00      A    C  
ATOM   1494  C   LEU A 178       3.966  -7.431  -1.460  1.00 15.00      A    C  
ATOM   1495  O   LEU A 178       4.824  -7.855  -2.229  1.00 15.00      A    O  
ATOM   1496  CB  LEU A 178       3.134  -5.492  -2.798  1.00 15.00      A    C  
ATOM   1497  CG  LEU A 178       2.954  -3.983  -2.992  1.00 15.00      A    C  
ATOM   1498  CD1 LEU A 178       2.816  -3.645  -4.468  1.00 15.00      A    C  
ATOM   1499  CD2 LEU A 178       1.746  -3.477  -2.218  1.00 15.00      A    C  
ATOM   1500  HN  LEU A 178       5.381  -4.814  -1.684  1.00 15.00      A    H  
ATOM   1501  N   ALA A 179       3.311  -8.212  -0.617  1.00 15.00      A    N  
ATOM   1502  CA  ALA A 179       3.542  -9.647  -0.572  1.00 15.00      A    C  
ATOM   1503  C   ALA A 179       2.215 -10.396  -0.478  1.00 15.00      A    C  
ATOM   1504  O   ALA A 179       1.597 -10.450   0.586  1.00 15.00      A    O  
ATOM   1505  CB  ALA A 179       4.439 -10.005   0.603  1.00 15.00      A    C  
ATOM   1506  HN  ALA A 179       2.660  -7.815   0.001  1.00 15.00      A    H  
ATOM   1507  N   PRO A 180       1.736 -10.964  -1.594  1.00 15.00      A    N  
ATOM   1508  CA  PRO A 180       2.414 -10.896  -2.893  1.00 15.00      A    C  
ATOM   1509  C   PRO A 180       2.042  -9.616  -3.657  1.00 15.00      A    C  
ATOM   1510  O   PRO A 180       1.213  -8.833  -3.190  1.00 15.00      A    O  
ATOM   1511  CB  PRO A 180       1.852 -12.126  -3.608  1.00 15.00      A    C  
ATOM   1512  CG  PRO A 180       0.465 -12.259  -3.082  1.00 15.00      A    C  
ATOM   1513  CD  PRO A 180       0.486 -11.736  -1.670  1.00 15.00      A    C  
ATOM   1514  N   PRO A 181       2.664  -9.374  -4.832  1.00 15.00      A    N  
ATOM   1515  CA  PRO A 181       2.388  -8.185  -5.654  1.00 15.00      A    C  
ATOM   1516  C   PRO A 181       1.011  -8.218  -6.321  1.00 15.00      A    C  
ATOM   1517  O   PRO A 181       0.181  -9.086  -6.036  1.00 15.00      A    O  
ATOM   1518  CB  PRO A 181       3.480  -8.229  -6.732  1.00 15.00      A    C  
ATOM   1519  CG  PRO A 181       4.481  -9.215  -6.244  1.00 15.00      A    C  
ATOM   1520  CD  PRO A 181       3.712 -10.208  -5.435  1.00 15.00      A    C  
ATOM   1521  N   TYR A 182       0.788  -7.267  -7.225  1.00 15.00      A    N  
ATOM   1522  CA  TYR A 182      -0.475  -7.162  -7.945  1.00 15.00      A    C  
ATOM   1523  C   TYR A 182      -0.454  -8.026  -9.202  1.00 15.00      A    C  
ATOM   1524  O   TYR A 182       0.602  -8.248  -9.790  1.00 15.00      A    O  
ATOM   1525  CB  TYR A 182      -0.743  -5.708  -8.348  1.00 15.00      A    C  
ATOM   1526  CG  TYR A 182      -1.069  -4.779  -7.201  1.00 15.00      A    C  
ATOM   1527  CD1 TYR A 182      -2.119  -5.048  -6.336  1.00 15.00      A    C  
ATOM   1528  CD2 TYR A 182      -0.329  -3.622  -6.995  1.00 15.00      A    C  
ATOM   1529  CE1 TYR A 182      -2.422  -4.189  -5.299  1.00 15.00      A    C  
ATOM   1530  CE2 TYR A 182      -0.621  -2.758  -5.957  1.00 15.00      A    C  
ATOM   1531  CZ  TYR A 182      -1.671  -3.046  -5.111  1.00 15.00      A    C  
ATOM   1532  OH  TYR A 182      -1.987  -2.181  -4.085  1.00 15.00      A    O  
ATOM   1533  HN  TYR A 182       1.504  -6.627  -7.426  1.00 15.00      A    H  
ATOM   1534  HH  TYR A 182      -2.896  -1.866  -4.209  1.00 15.00      A    H  
ATOM   1535  N   SER A 183      -1.628  -8.496  -9.605  1.00 15.00      A    N  
ATOM   1536  CA  SER A 183      -1.771  -9.325 -10.794  1.00 15.00      A    C  
ATOM   1537  C   SER A 183      -3.242  -9.611 -11.058  1.00 15.00      A    C  
ATOM   1538  O   SER A 183      -3.892 -10.313 -10.287  1.00 15.00      A    O  
ATOM   1539  CB  SER A 183      -0.996 -10.643 -10.643  1.00 15.00      A    C  
ATOM   1540  OG  SER A 183      -1.379 -11.584 -11.632  1.00 15.00      A    O  
ATOM   1541  HN  SER A 183      -2.430  -8.278  -9.082  1.00 15.00      A    H  
ATOM   1542  HG  SER A 183      -0.964 -11.349 -12.484  1.00 15.00      A    H  
ATOM   1543  N   SER A 184      -3.766  -9.059 -12.142  1.00 15.00      A    N  
ATOM   1544  CA  SER A 184      -5.161  -9.257 -12.512  1.00 15.00      A    C  
ATOM   1545  C   SER A 184      -5.417 -10.727 -12.833  1.00 15.00      A    C  
ATOM   1546  O   SER A 184      -6.508 -11.252 -12.612  1.00 15.00      A    O  
ATOM   1547  CB  SER A 184      -5.472  -8.395 -13.733  1.00 15.00      A    C  
ATOM   1548  OG  SER A 184      -4.274  -7.857 -14.276  1.00 15.00      A    O  
ATOM   1549  HN  SER A 184      -3.194  -8.508 -12.724  1.00 15.00      A    H  
ATOM   1550  HG  SER A 184      -3.712  -8.582 -14.611  1.00 15.00      A    H  
ATOM   1551  N   GLU A 185      -4.380 -11.373 -13.337  1.00 15.00      A    N  
ATOM   1552  CA  GLU A 185      -4.421 -12.777 -13.712  1.00 15.00      A    C  
ATOM   1553  C   GLU A 185      -4.625 -13.668 -12.488  1.00 15.00      A    C  
ATOM   1554  O   GLU A 185      -5.304 -14.691 -12.557  1.00 15.00      A    O  
ATOM   1555  CB  GLU A 185      -3.112 -13.169 -14.418  1.00 15.00      A    C  
ATOM   1556  CG  GLU A 185      -2.587 -12.153 -15.431  1.00 15.00      A    C  
ATOM   1557  CD  GLU A 185      -1.969 -10.927 -14.780  1.00 15.00      A    C  
ATOM   1558  OE1 GLU A 185      -0.864 -11.040 -14.216  1.00 15.00      A    O  
ATOM   1559  OE2 GLU A 185      -2.613  -9.855 -14.800  1.00 15.00      A    O1-
ATOM   1560  HN  GLU A 185      -3.542 -10.874 -13.478  1.00 15.00      A    H  
ATOM   1561  N   HIS A 186      -4.037 -13.270 -11.367  1.00 15.00      A    N  
ATOM   1562  CA  HIS A 186      -4.142 -14.040 -10.133  1.00 15.00      A    C  
ATOM   1563  C   HIS A 186      -5.162 -13.448  -9.163  1.00 15.00      A    C  
ATOM   1564  O   HIS A 186      -5.034 -13.617  -7.946  1.00 15.00      A    O  
ATOM   1565  CB  HIS A 186      -2.774 -14.145  -9.454  1.00 15.00      A    C  
ATOM   1566  CG  HIS A 186      -1.879 -15.191 -10.040  1.00 15.00      A    C  
ATOM   1567  CD2 HIS A 186      -1.988 -16.542  -9.996  1.00 15.00      A    C  
ATOM   1568  ND1 HIS A 186      -0.748 -14.852 -10.739  1.00 15.00      A    N  
ATOM   1569  CE1 HIS A 186      -0.191 -15.989 -11.106  1.00 15.00      A    C  
ATOM   1570  NE2 HIS A 186      -0.907 -17.039 -10.678  1.00 15.00      A    N  
ATOM   1571  HN  HIS A 186      -3.508 -12.441 -11.374  1.00 15.00      A    H  
ATOM   1572  HE2 HIS A 186      -0.698 -17.984 -10.827  1.00 15.00      A    H  
ATOM   1573  N   ASP A 187      -6.168 -12.763  -9.707  1.00 15.00      A    N  
ATOM   1574  CA  ASP A 187      -7.232 -12.140  -8.903  1.00 15.00      A    C  
ATOM   1575  C   ASP A 187      -6.661 -11.176  -7.862  1.00 15.00      A    C  
ATOM   1576  O   ASP A 187      -7.138 -11.085  -6.734  1.00 15.00      A    O  
ATOM   1577  CB  ASP A 187      -8.135 -13.191  -8.246  1.00 15.00      A    C  
ATOM   1578  CG  ASP A 187      -9.593 -12.762  -8.203  1.00 15.00      A    C  
ATOM   1579  OD1 ASP A 187      -9.929 -11.855  -7.413  1.00 15.00      A    O  
ATOM   1580  OD2 ASP A 187     -10.402 -13.335  -8.964  1.00 15.00      A    O1-
ATOM   1581  HN  ASP A 187      -6.206 -12.678 -10.684  1.00 15.00      A    H  
ATOM   1582  N   ARG A 188      -5.609 -10.475  -8.247  1.00 15.00      A    N  
ATOM   1583  CA  ARG A 188      -4.965  -9.507  -7.375  1.00 15.00      A    C  
ATOM   1584  C   ARG A 188      -5.004  -8.136  -8.032  1.00 15.00      A    C  
ATOM   1585  O   ARG A 188      -3.993  -7.436  -8.119  1.00 15.00      A    O  
ATOM   1586  CB  ARG A 188      -3.522  -9.924  -7.088  1.00 15.00      A    C  
ATOM   1587  CG  ARG A 188      -3.229 -10.155  -5.618  1.00 15.00      A    C  
ATOM   1588  CD  ARG A 188      -2.348 -11.376  -5.420  1.00 15.00      A    C  
ATOM   1589  NE  ARG A 188      -3.013 -12.606  -5.853  1.00 15.00      A    N  
ATOM   1590  CZ  ARG A 188      -2.429 -13.802  -5.875  1.00 15.00      A    C  
ATOM   1591  NH1 ARG A 188      -1.163 -13.936  -5.492  1.00 15.00      A    N1+
ATOM   1592  NH2 ARG A 188      -3.112 -14.862  -6.292  1.00 15.00      A    N  
ATOM   1593  HN  ARG A 188      -5.250 -10.612  -9.153  1.00 15.00      A    H  
ATOM   1594  HE  ARG A 188      -3.951 -12.530  -6.145  1.00 15.00      A    H  
ATOM   1595 HH11 ARG A 188      -0.703 -14.869  -5.509  1.00 15.00      A    H  
ATOM   1596 HH12 ARG A 188      -0.623 -13.103  -5.174  1.00 15.00      A    H  
ATOM   1597 HH21 ARG A 188      -4.107 -14.753  -6.606  1.00 15.00      A    H  
ATOM   1598 HH22 ARG A 188      -2.666 -15.802  -6.312  1.00 15.00      A    H  
ATOM   1599  N   HIS A 189      -6.181  -7.775  -8.516  1.00 15.00      A    N  
ATOM   1600  CA  HIS A 189      -6.382  -6.501  -9.183  1.00 15.00      A    C  
ATOM   1601  C   HIS A 189      -6.756  -5.427  -8.170  1.00 15.00      A    C  
ATOM   1602  O   HIS A 189      -7.813  -5.498  -7.543  1.00 15.00      A    O  
ATOM   1603  CB  HIS A 189      -7.483  -6.639 -10.238  1.00 15.00      A    C  
ATOM   1604  CG  HIS A 189      -7.510  -5.537 -11.251  1.00 15.00      A    C  
ATOM   1605  CD2 HIS A 189      -8.459  -4.593 -11.472  1.00 15.00      A    C  
ATOM   1606  ND1 HIS A 189      -6.487  -5.370 -12.152  1.00 15.00      A    N  
ATOM   1607  CE1 HIS A 189      -6.829  -4.340 -12.901  1.00 15.00      A    C  
ATOM   1608  NE2 HIS A 189      -8.013  -3.839 -12.527  1.00 15.00      A    N  
ATOM   1609  HN  HIS A 189      -6.944  -8.383  -8.410  1.00 15.00      A    H  
ATOM   1610  HE2 HIS A 189      -8.479  -3.080 -12.935  1.00 15.00      A    H  
ATOM   1611  N   CYS A 190      -5.879  -4.446  -8.006  1.00 15.00      A    N  
ATOM   1612  CA  CYS A 190      -6.116  -3.358  -7.070  1.00 15.00      A    C  
ATOM   1613  C   CYS A 190      -7.312  -2.523  -7.506  1.00 15.00      A    C  
ATOM   1614  O   CYS A 190      -7.235  -1.762  -8.472  1.00 15.00      A    O  
ATOM   1615  CB  CYS A 190      -4.876  -2.473  -6.950  1.00 15.00      A    C  
ATOM   1616  SG  CYS A 190      -4.756  -1.563  -5.391  1.00 15.00      A    S  
ATOM   1617  HN  CYS A 190      -5.053  -4.453  -8.529  1.00 15.00      A    H  
ATOM   1618  HG  CYS A 190      -5.331  -2.302  -4.444  1.00 15.00      A    H  
ATOM   1619  N   THR A 191      -8.418  -2.691  -6.807  1.00 15.00      A    N  
ATOM   1620  CA  THR A 191      -9.628  -1.955  -7.109  1.00 15.00      A    C  
ATOM   1621  C   THR A 191      -9.691  -0.696  -6.253  1.00 15.00      A    C  
ATOM   1622  O   THR A 191      -9.457  -0.744  -5.042  1.00 15.00      A    O  
ATOM   1623  CB  THR A 191     -10.870  -2.826  -6.851  1.00 15.00      A    C  
ATOM   1624  CG2 THR A 191     -11.809  -2.773  -8.046  1.00 15.00      A    C  
ATOM   1625  OG1 THR A 191     -10.452  -4.185  -6.639  1.00 15.00      A    O  
ATOM   1626  HN  THR A 191      -8.422  -3.329  -6.057  1.00 15.00      A    H  
ATOM   1627  HG1 THR A 191      -9.882  -4.463  -7.366  1.00 15.00      A    H  
ATOM   1628  N   TYR A 192      -9.979   0.429  -6.887  1.00 15.00      A    N  
ATOM   1629  CA  TYR A 192     -10.060   1.699  -6.185  1.00 15.00      A    C  
ATOM   1630  C   TYR A 192     -11.497   2.021  -5.795  1.00 15.00      A    C  
ATOM   1631  O   TYR A 192     -12.422   1.851  -6.589  1.00 15.00      A    O  
ATOM   1632  CB  TYR A 192      -9.441   2.823  -7.020  1.00 15.00      A    C  
ATOM   1633  CG  TYR A 192      -7.927   2.859  -6.956  1.00 15.00      A    C  
ATOM   1634  CD1 TYR A 192      -7.270   3.810  -6.189  1.00 15.00      A    C  
ATOM   1635  CD2 TYR A 192      -7.153   1.939  -7.656  1.00 15.00      A    C  
ATOM   1636  CE1 TYR A 192      -5.890   3.848  -6.118  1.00 15.00      A    C  
ATOM   1637  CE2 TYR A 192      -5.771   1.970  -7.592  1.00 15.00      A    C  
ATOM   1638  CZ  TYR A 192      -5.145   2.927  -6.821  1.00 15.00      A    C  
ATOM   1639  OH  TYR A 192      -3.768   2.962  -6.746  1.00 15.00      A    O  
ATOM   1640  HN  TYR A 192     -10.152   0.405  -7.849  1.00 15.00      A    H  
ATOM   1641  HH  TYR A 192      -3.505   3.360  -5.910  1.00 15.00      A    H  
ATOM   1642  N   PHE A 193     -11.675   2.483  -4.567  1.00 15.00      A    N  
ATOM   1643  CA  PHE A 193     -12.999   2.806  -4.059  1.00 15.00      A    C  
ATOM   1644  C   PHE A 193     -13.090   4.254  -3.612  1.00 15.00      A    C  
ATOM   1645  O   PHE A 193     -12.084   4.894  -3.306  1.00 15.00      A    O  
ATOM   1646  CB  PHE A 193     -13.355   1.906  -2.873  1.00 15.00      A    C  
ATOM   1647  CG  PHE A 193     -13.199   0.438  -3.134  1.00 15.00      A    C  
ATOM   1648  CD1 PHE A 193     -12.096  -0.249  -2.654  1.00 15.00      A    C  
ATOM   1649  CD2 PHE A 193     -14.156  -0.258  -3.852  1.00 15.00      A    C  
ATOM   1650  CE1 PHE A 193     -11.950  -1.601  -2.888  1.00 15.00      A    C  
ATOM   1651  CE2 PHE A 193     -14.014  -1.611  -4.090  1.00 15.00      A    C  
ATOM   1652  CZ  PHE A 193     -12.911  -2.283  -3.607  1.00 15.00      A    C  
ATOM   1653  HN  PHE A 193     -10.889   2.627  -3.991  1.00 15.00      A    H  
ATOM   1654  N   ARG A 194     -14.310   4.759  -3.581  1.00 15.00      A    N  
ATOM   1655  CA  ARG A 194     -14.582   6.118  -3.150  1.00 15.00      A    C  
ATOM   1656  C   ARG A 194     -15.802   6.095  -2.243  1.00 15.00      A    C  
ATOM   1657  O   ARG A 194     -16.464   5.064  -2.126  1.00 15.00      A    O  
ATOM   1658  CB  ARG A 194     -14.871   7.005  -4.360  1.00 15.00      A    C  
ATOM   1659  CG  ARG A 194     -16.128   6.608  -5.114  1.00 15.00      A    C  
ATOM   1660  CD  ARG A 194     -16.684   7.768  -5.915  1.00 15.00      A    C  
ATOM   1661  NE  ARG A 194     -18.042   7.499  -6.381  1.00 15.00      A    N  
ATOM   1662  CZ  ARG A 194     -18.494   7.811  -7.590  1.00 15.00      A    C  
ATOM   1663  NH1 ARG A 194     -17.698   8.410  -8.473  1.00 15.00      A    N1+
ATOM   1664  NH2 ARG A 194     -19.747   7.516  -7.910  1.00 15.00      A    N  
ATOM   1665  HN  ARG A 194     -15.063   4.193  -3.867  1.00 15.00      A    H  
ATOM   1666  HE  ARG A 194     -18.658   7.048  -5.748  1.00 15.00      A    H  
ATOM   1667 HH11 ARG A 194     -16.712   8.635  -8.219  1.00 15.00      A    H  
ATOM   1668 HH12 ARG A 194     -18.054   8.655  -9.419  1.00 15.00      A    H  
ATOM   1669 HH21 ARG A 194     -20.123   7.748  -8.848  1.00 15.00      A    H  
ATOM   1670 HH22 ARG A 194     -20.368   7.034  -7.198  1.00 15.00      A    H  
ATOM   1671  N   LYS A 195     -16.106   7.216  -1.606  1.00 15.00      A    N  
ATOM   1672  CA  LYS A 195     -17.268   7.279  -0.731  1.00 15.00      A    C  
ATOM   1673  C   LYS A 195     -18.545   7.347  -1.555  1.00 15.00      A    C  
ATOM   1674  O   LYS A 195     -18.604   8.056  -2.564  1.00 15.00      A    O  
ATOM   1675  CB  LYS A 195     -17.179   8.450   0.252  1.00 15.00      A    C  
ATOM   1676  CG  LYS A 195     -16.205   8.211   1.397  1.00 15.00      A    C  
ATOM   1677  CD  LYS A 195     -16.470   9.141   2.570  1.00 15.00      A    C  
ATOM   1678  CE  LYS A 195     -15.611   8.759   3.766  1.00 15.00      A    C  
ATOM   1679  NZ  LYS A 195     -15.956   9.538   4.987  1.00 15.00      A    N1+
ATOM   1680  HN  LYS A 195     -15.553   8.013  -1.736  1.00 15.00      A    H  
ATOM   1681  HZ1 LYS A 195     -15.737  10.545   4.844  1.00 15.00      A    H  
ATOM   1682  HZ2 LYS A 195     -15.408   9.187   5.799  1.00 15.00      A    H  
ATOM   1683  HZ3 LYS A 195     -16.970   9.441   5.200  1.00 15.00      A    H  
ATOM   1684  N   SER A 196     -19.549   6.595  -1.133  1.00 15.00      A    N  
ATOM   1685  CA  SER A 196     -20.820   6.548  -1.832  1.00 15.00      A    C  
ATOM   1686  C   SER A 196     -21.561   7.875  -1.746  1.00 15.00      A    C  
ATOM   1687  O   SER A 196     -21.764   8.425  -0.661  1.00 15.00      A    O  
ATOM   1688  CB  SER A 196     -21.691   5.415  -1.287  1.00 15.00      A    C  
ATOM   1689  OG  SER A 196     -22.785   5.148  -2.147  1.00 15.00      A    O  
ATOM   1690  HN  SER A 196     -19.432   6.052  -0.323  1.00 15.00      A    H  
ATOM   1691  HG  SER A 196     -22.456   5.017  -3.059  1.00 15.00      A    H  
ATOM   1692  N   ARG A 197     -21.960   8.384  -2.901  1.00 15.00      A    N  
ATOM   1693  CA  ARG A 197     -22.691   9.637  -2.979  1.00 15.00      A    C  
ATOM   1694  C   ARG A 197     -24.190   9.373  -2.916  1.00 15.00      A    C  
ATOM   1695  O   ARG A 197     -24.938   9.761  -3.813  1.00 15.00      A    O  
ATOM   1696  CB  ARG A 197     -22.345  10.374  -4.273  1.00 15.00      A    C  
ATOM   1697  CG  ARG A 197     -20.959  10.994  -4.292  1.00 15.00      A    C  
ATOM   1698  CD  ARG A 197     -20.692  11.695  -5.614  1.00 15.00      A    C  
ATOM   1699  NE  ARG A 197     -21.800  12.572  -6.001  1.00 15.00      A    N  
ATOM   1700  CZ  ARG A 197     -21.797  13.896  -5.843  1.00 15.00      A    C  
ATOM   1701  NH1 ARG A 197     -20.743  14.503  -5.303  1.00 15.00      A    N1+
ATOM   1702  NH2 ARG A 197     -22.852  14.613  -6.220  1.00 15.00      A    N  
ATOM   1703  HN  ARG A 197     -21.762   7.894  -3.729  1.00 15.00      A    H  
ATOM   1704  HE  ARG A 197     -22.592  12.143  -6.396  1.00 15.00      A    H  
ATOM   1705 HH11 ARG A 197     -19.917  13.945  -5.001  1.00 15.00      A    H  
ATOM   1706 HH12 ARG A 197     -20.738  15.537  -5.180  1.00 15.00      A    H  
ATOM   1707 HH21 ARG A 197     -22.855  15.648  -6.099  1.00 15.00      A    H  
ATOM   1708 HH22 ARG A 197     -23.684  14.142  -6.636  1.00 15.00      A    H  
ATOM   1709  N   ARG A 198     -24.619   8.704  -1.858  1.00 15.00      A    N  
ATOM   1710  CA  ARG A 198     -26.023   8.379  -1.676  1.00 15.00      A    C  
ATOM   1711  C   ARG A 198     -26.498   8.782  -0.288  1.00 15.00      A    C  
ATOM   1712  O   ARG A 198     -26.103   8.187   0.714  1.00 15.00      A    O  
ATOM   1713  CB  ARG A 198     -26.265   6.888  -1.909  1.00 15.00      A    C  
ATOM   1714  CG  ARG A 198     -26.362   6.497  -3.374  1.00 15.00      A    C  
ATOM   1715  CD  ARG A 198     -26.590   5.004  -3.534  1.00 15.00      A    C  
ATOM   1716  NE  ARG A 198     -27.806   4.551  -2.859  1.00 15.00      A    N  
ATOM   1717  CZ  ARG A 198     -28.216   3.285  -2.837  1.00 15.00      A    C  
ATOM   1718  NH1 ARG A 198     -27.506   2.346  -3.457  1.00 15.00      A    N1+
ATOM   1719  NH2 ARG A 198     -29.332   2.957  -2.200  1.00 15.00      A    N  
ATOM   1720  HN  ARG A 198     -23.974   8.429  -1.172  1.00 15.00      A    H  
ATOM   1721  HE  ARG A 198     -28.354   5.241  -2.392  1.00 15.00      A    H  
ATOM   1722 HH11 ARG A 198     -27.821   1.356  -3.443  1.00 15.00      A    H  
ATOM   1723 HH12 ARG A 198     -26.631   2.603  -3.959  1.00 15.00      A    H  
ATOM   1724 HH21 ARG A 198     -29.899   3.707  -1.707  1.00 15.00      A    H  
ATOM   1725 HH22 ARG A 198     -29.659   1.973  -2.178  1.00 15.00      A    H  
ATOM   1726  N   GLU A 199     -27.341   9.801  -0.240  1.00 15.00      A    N  
ATOM   1727  CA  GLU A 199     -27.880  10.303   1.019  1.00 15.00      A    C  
ATOM   1728  C   GLU A 199     -28.985   9.398   1.563  1.00 15.00      A    C  
ATOM   1729  O   GLU A 199     -29.510   9.628   2.651  1.00 15.00      A    O  
ATOM   1730  CB  GLU A 199     -28.407  11.724   0.829  1.00 15.00      A    C  
ATOM   1731  CG  GLU A 199     -27.333  12.725   0.437  1.00 15.00      A    C  
ATOM   1732  CD  GLU A 199     -27.887  13.893  -0.349  1.00 15.00      A    C  
ATOM   1733  OE1 GLU A 199     -28.275  14.902   0.276  1.00 15.00      A    O  
ATOM   1734  OE2 GLU A 199     -27.931  13.799  -1.593  1.00 15.00      A    O1-
ATOM   1735  HN  GLU A 199     -27.600  10.245  -1.076  1.00 15.00      A    H  
ATOM   1736  N   ASP A 200     -29.328   8.367   0.801  1.00 15.00      A    N  
ATOM   1737  CA  ASP A 200     -30.366   7.426   1.199  1.00 15.00      A    C  
ATOM   1738  C   ASP A 200     -29.764   6.239   1.946  1.00 15.00      A    C  
ATOM   1739  O   ASP A 200     -30.477   5.332   2.376  1.00 15.00      A    O  
ATOM   1740  CB  ASP A 200     -31.137   6.934  -0.033  1.00 15.00      A    C  
ATOM   1741  CG  ASP A 200     -30.325   5.999  -0.912  1.00 15.00      A    C  
ATOM   1742  OD1 ASP A 200     -29.296   6.440  -1.472  1.00 15.00      A    O  
ATOM   1743  OD2 ASP A 200     -30.712   4.822  -1.057  1.00 15.00      A    O1-
ATOM   1744  HN  ASP A 200     -28.871   8.232  -0.056  1.00 15.00      A    H  
ATOM   1745  N   LEU A 201     -28.449   6.257   2.111  1.00 15.00      A    N  
ATOM   1746  CA  LEU A 201     -27.753   5.177   2.793  1.00 15.00      A    C  
ATOM   1747  C   LEU A 201     -27.590   5.451   4.283  1.00 15.00      A    C  
ATOM   1748  O   LEU A 201     -27.037   6.477   4.679  1.00 15.00      A    O  
ATOM   1749  CB  LEU A 201     -26.392   4.924   2.149  1.00 15.00      A    C  
ATOM   1750  CG  LEU A 201     -26.422   4.295   0.758  1.00 15.00      A    C  
ATOM   1751  CD1 LEU A 201     -25.018   4.190   0.191  1.00 15.00      A    C  
ATOM   1752  CD2 LEU A 201     -27.087   2.928   0.801  1.00 15.00      A    C  
ATOM   1753  HN  LEU A 201     -27.935   7.020   1.771  1.00 15.00      A    H  
ATOM   1754  N   PRO A 202     -28.072   4.528   5.128  1.00 15.00      A    N  
ATOM   1755  CA  PRO A 202     -27.973   4.663   6.582  1.00 15.00      A    C  
ATOM   1756  C   PRO A 202     -26.572   4.321   7.081  1.00 15.00      A    C  
ATOM   1757  O   PRO A 202     -25.860   3.521   6.469  1.00 15.00      A    O  
ATOM   1758  CB  PRO A 202     -28.981   3.630   7.091  1.00 15.00      A    C  
ATOM   1759  CG  PRO A 202     -29.000   2.577   6.036  1.00 15.00      A    C  
ATOM   1760  CD  PRO A 202     -28.753   3.282   4.729  1.00 15.00      A    C  
ATOM   1761  N   GLY A 203     -26.182   4.919   8.196  1.00 15.00      A    N  
ATOM   1762  CA  GLY A 203     -24.870   4.659   8.754  1.00 15.00      A    C  
ATOM   1763  C   GLY A 203     -24.935   3.610   9.841  1.00 15.00      A    C  
ATOM   1764  O   GLY A 203     -23.943   3.334  10.519  1.00 15.00      A    O  
ATOM   1765  HN  GLY A 203     -26.795   5.534   8.658  1.00 15.00      A    H  
ATOM   1766  N   GLU A 204     -26.115   3.029  10.003  1.00 15.00      A    N  
ATOM   1767  CA  GLU A 204     -26.349   2.012  11.009  1.00 15.00      A    C  
ATOM   1768  C   GLU A 204     -26.908   0.751  10.362  1.00 15.00      A    C  
ATOM   1769  O   GLU A 204     -27.801   0.817   9.516  1.00 15.00      A    O  
ATOM   1770  CB  GLU A 204     -27.344   2.521  12.063  1.00 15.00      A    C  
ATOM   1771  CG  GLU A 204     -26.930   3.798  12.787  1.00 15.00      A    C  
ATOM   1772  CD  GLU A 204     -27.073   5.047  11.933  1.00 15.00      A    C  
ATOM   1773  OE1 GLU A 204     -27.926   5.055  11.017  1.00 15.00      A    O  
ATOM   1774  OE2 GLU A 204     -26.321   6.014  12.168  1.00 15.00      A    O1-
ATOM   1775  HN  GLU A 204     -26.859   3.304   9.430  1.00 15.00      A    H  
ATOM   1776  N   LEU A 205     -26.371  -0.391  10.753  1.00 15.00      A    N  
ATOM   1777  CA  LEU A 205     -26.821  -1.673  10.233  1.00 15.00      A    C  
ATOM   1778  C   LEU A 205     -27.173  -2.586  11.396  1.00 15.00      A    C  
ATOM   1779  O   LEU A 205     -26.473  -2.599  12.404  1.00 15.00      A    O  
ATOM   1780  CB  LEU A 205     -25.727  -2.327   9.382  1.00 15.00      A    C  
ATOM   1781  CG  LEU A 205     -25.410  -1.666   8.038  1.00 15.00      A    C  
ATOM   1782  CD1 LEU A 205     -24.250  -2.380   7.361  1.00 15.00      A    C  
ATOM   1783  CD2 LEU A 205     -26.635  -1.665   7.135  1.00 15.00      A    C  
ATOM   1784  HN  LEU A 205     -25.648  -0.375  11.422  1.00 15.00      A    H  
ATOM   1785  N   GLU A 206     -28.255  -3.333  11.268  1.00 15.00      A    N  
ATOM   1786  CA  GLU A 206     -28.670  -4.237  12.327  1.00 15.00      A    C  
ATOM   1787  C   GLU A 206     -28.905  -5.634  11.775  1.00 15.00      A    C  
ATOM   1788  O   GLU A 206     -29.379  -5.795  10.649  1.00 15.00      A    O  
ATOM   1789  CB  GLU A 206     -29.931  -3.723  13.022  1.00 15.00      A    C  
ATOM   1790  CG  GLU A 206     -30.128  -4.281  14.423  1.00 15.00      A    C  
ATOM   1791  CD  GLU A 206     -31.479  -4.939  14.612  1.00 15.00      A    C  
ATOM   1792  OE1 GLU A 206     -32.425  -4.240  15.021  1.00 15.00      A    O  
ATOM   1793  OE2 GLU A 206     -31.587  -6.159  14.356  1.00 15.00      A    O1-
ATOM   1794  HN  GLU A 206     -28.783  -3.284  10.446  1.00 15.00      A    H  
ATOM   1795  N   VAL A 207     -28.547  -6.634  12.562  1.00 15.00      A    N  
ATOM   1796  CA  VAL A 207     -28.724  -8.020  12.169  1.00 15.00      A    C  
ATOM   1797  C   VAL A 207     -28.990  -8.892  13.394  1.00 15.00      A    C  
ATOM   1798  O   VAL A 207     -28.089  -9.151  14.195  1.00 15.00      A    O  
ATOM   1799  CB  VAL A 207     -27.526  -8.557  11.343  1.00 15.00      A    C  
ATOM   1800  CG1 VAL A 207     -26.193  -8.250  12.017  1.00 15.00      A    C  
ATOM   1801  CG2 VAL A 207     -27.672 -10.047  11.060  1.00 15.00      A    C  
ATOM   1802  HN  VAL A 207     -28.149  -6.434  13.440  1.00 15.00      A    H  
ATOM   1803  N   ASP A 208     -30.249  -9.296  13.546  1.00 15.00      A    N  
ATOM   1804  CA  ASP A 208     -30.682 -10.138  14.662  1.00 15.00      A    C  
ATOM   1805  C   ASP A 208     -30.371  -9.499  16.015  1.00 15.00      A    C  
ATOM   1806  O   ASP A 208     -30.047 -10.188  16.983  1.00 15.00      A    O  
ATOM   1807  CB  ASP A 208     -30.093 -11.552  14.568  1.00 15.00      A    C  
ATOM   1808  CG  ASP A 208     -30.981 -12.506  13.792  1.00 15.00      A    C  
ATOM   1809  OD1 ASP A 208     -31.644 -13.353  14.428  1.00 15.00      A    O  
ATOM   1810  OD2 ASP A 208     -31.020 -12.404  12.546  1.00 15.00      A    O1-
ATOM   1811  HN  ASP A 208     -30.914  -9.018  12.884  1.00 15.00      A    H  
ATOM   1812  N   GLY A 209     -30.474  -8.175  16.078  1.00 15.00      A    N  
ATOM   1813  CA  GLY A 209     -30.207  -7.471  17.318  1.00 15.00      A    C  
ATOM   1814  C   GLY A 209     -28.861  -6.772  17.331  1.00 15.00      A    C  
ATOM   1815  O   GLY A 209     -28.709  -5.727  17.964  1.00 15.00      A    O  
ATOM   1816  HN  GLY A 209     -30.746  -7.669  15.276  1.00 15.00      A    H  
ATOM   1817  N   GLU A 210     -27.884  -7.341  16.636  1.00 15.00      A    N  
ATOM   1818  CA  GLU A 210     -26.547  -6.759  16.582  1.00 15.00      A    C  
ATOM   1819  C   GLU A 210     -26.547  -5.490  15.735  1.00 15.00      A    C  
ATOM   1820  O   GLU A 210     -26.698  -5.546  14.512  1.00 15.00      A    O  
ATOM   1821  CB  GLU A 210     -25.536  -7.770  16.038  1.00 15.00      A    C  
ATOM   1822  CG  GLU A 210     -25.307  -8.968  16.948  1.00 15.00      A    C  
ATOM   1823  CD  GLU A 210     -24.709  -8.577  18.286  1.00 15.00      A    C  
ATOM   1824  OE1 GLU A 210     -23.510  -8.228  18.320  1.00 15.00      A    O  
ATOM   1825  OE2 GLU A 210     -25.436  -8.619  19.300  1.00 15.00      A    O1-
ATOM   1826  HN  GLU A 210     -28.065  -8.172  16.147  1.00 15.00      A    H  
ATOM   1827  N   VAL A 211     -26.390  -4.349  16.392  1.00 15.00      A    N  
ATOM   1828  CA  VAL A 211     -26.386  -3.064  15.705  1.00 15.00      A    C  
ATOM   1829  C   VAL A 211     -24.967  -2.539  15.509  1.00 15.00      A    C  
ATOM   1830  O   VAL A 211     -24.225  -2.349  16.472  1.00 15.00      A    O  
ATOM   1831  CB  VAL A 211     -27.201  -1.999  16.472  1.00 15.00      A    C  
ATOM   1832  CG1 VAL A 211     -27.510  -0.808  15.575  1.00 15.00      A    C  
ATOM   1833  CG2 VAL A 211     -28.480  -2.588  17.047  1.00 15.00      A    C  
ATOM   1834  HN  VAL A 211     -26.273  -4.372  17.364  1.00 15.00      A    H  
ATOM   1835  N   VAL A 212     -24.604  -2.306  14.259  1.00 15.00      A    N  
ATOM   1836  CA  VAL A 212     -23.292  -1.780  13.915  1.00 15.00      A    C  
ATOM   1837  C   VAL A 212     -23.449  -0.351  13.400  1.00 15.00      A    C  
ATOM   1838  O   VAL A 212     -24.177  -0.111  12.437  1.00 15.00      A    O  
ATOM   1839  CB  VAL A 212     -22.594  -2.641  12.840  1.00 15.00      A    C  
ATOM   1840  CG1 VAL A 212     -21.172  -2.153  12.599  1.00 15.00      A    C  
ATOM   1841  CG2 VAL A 212     -22.595  -4.109  13.240  1.00 15.00      A    C  
ATOM   1842  HN  VAL A 212     -25.247  -2.491  13.535  1.00 15.00      A    H  
ATOM   1843  N   THR A 213     -22.781   0.586  14.053  1.00 15.00      A    N  
ATOM   1844  CA  THR A 213     -22.859   1.992  13.684  1.00 15.00      A    C  
ATOM   1845  C   THR A 213     -21.641   2.435  12.881  1.00 15.00      A    C  
ATOM   1846  O   THR A 213     -20.744   1.630  12.589  1.00 15.00      A    O  
ATOM   1847  CB  THR A 213     -22.910   2.853  14.957  1.00 15.00      A    C  
ATOM   1848  CG2 THR A 213     -24.268   2.736  15.631  1.00 15.00      A    C  
ATOM   1849  OG1 THR A 213     -21.888   2.401  15.860  1.00 15.00      A    O  
ATOM   1850  HN  THR A 213     -22.222   0.332  14.816  1.00 15.00      A    H  
ATOM   1851  HG1 THR A 213     -21.067   2.896  15.690  1.00 15.00      A    H  
ATOM   1852  N   ASP A 214     -21.619   3.732  12.551  1.00 15.00      A    N  
ATOM   1853  CA  ASP A 214     -20.521   4.361  11.812  1.00 15.00      A    C  
ATOM   1854  C   ASP A 214     -20.187   3.595  10.542  1.00 15.00      A    C  
ATOM   1855  O   ASP A 214     -19.017   3.443  10.175  1.00 15.00      A    O  
ATOM   1856  CB  ASP A 214     -19.270   4.530  12.688  1.00 15.00      A    C  
ATOM   1857  CG  ASP A 214     -19.575   4.548  14.173  1.00 15.00      A    C  
ATOM   1858  OD1 ASP A 214     -19.945   5.611  14.694  1.00 15.00      A    O  
ATOM   1859  OD2 ASP A 214     -19.449   3.479  14.815  1.00 15.00      A    O1-
ATOM   1860  HN  ASP A 214     -22.381   4.291  12.813  1.00 15.00      A    H  
ATOM   1861  N   VAL A 215     -21.221   3.108   9.881  1.00 15.00      A    N  
ATOM   1862  CA  VAL A 215     -21.059   2.357   8.654  1.00 15.00      A    C  
ATOM   1863  C   VAL A 215     -20.771   3.300   7.494  1.00 15.00      A    C  
ATOM   1864  O   VAL A 215     -21.559   4.196   7.195  1.00 15.00      A    O  
ATOM   1865  CB  VAL A 215     -22.314   1.512   8.351  1.00 15.00      A    C  
ATOM   1866  CG1 VAL A 215     -22.196   0.826   7.000  1.00 15.00      A    C  
ATOM   1867  CG2 VAL A 215     -22.538   0.485   9.452  1.00 15.00      A    C  
ATOM   1868  HN  VAL A 215     -22.129   3.266  10.229  1.00 15.00      A    H  
ATOM   1869  N   THR A 216     -19.625   3.111   6.866  1.00 15.00      A    N  
ATOM   1870  CA  THR A 216     -19.232   3.935   5.741  1.00 15.00      A    C  
ATOM   1871  C   THR A 216     -19.361   3.133   4.452  1.00 15.00      A    C  
ATOM   1872  O   THR A 216     -18.758   2.074   4.313  1.00 15.00      A    O  
ATOM   1873  CB  THR A 216     -17.778   4.414   5.903  1.00 15.00      A    C  
ATOM   1874  CG2 THR A 216     -17.474   5.541   4.929  1.00 15.00      A    C  
ATOM   1875  OG1 THR A 216     -17.585   4.886   7.245  1.00 15.00      A    O  
ATOM   1876  HN  THR A 216     -19.029   2.386   7.159  1.00 15.00      A    H  
ATOM   1877  HG1 THR A 216     -18.273   4.518   7.813  1.00 15.00      A    H  
ATOM   1878  N   TRP A 217     -20.154   3.632   3.521  1.00 15.00      A    N  
ATOM   1879  CA  TRP A 217     -20.362   2.945   2.257  1.00 15.00      A    C  
ATOM   1880  C   TRP A 217     -19.349   3.392   1.212  1.00 15.00      A    C  
ATOM   1881  O   TRP A 217     -19.133   4.591   1.011  1.00 15.00      A    O  
ATOM   1882  CB  TRP A 217     -21.784   3.179   1.744  1.00 15.00      A    C  
ATOM   1883  CG  TRP A 217     -22.855   2.748   2.701  1.00 15.00      A    C  
ATOM   1884  CD1 TRP A 217     -23.297   3.429   3.797  1.00 15.00      A    C  
ATOM   1885  CD2 TRP A 217     -23.626   1.541   2.642  1.00 15.00      A    C  
ATOM   1886  CE2 TRP A 217     -24.510   1.559   3.738  1.00 15.00      A    C  
ATOM   1887  CE3 TRP A 217     -23.654   0.448   1.773  1.00 15.00      A    C  
ATOM   1888  NE1 TRP A 217     -24.288   2.721   4.426  1.00 15.00      A    N  
ATOM   1889  CZ2 TRP A 217     -25.413   0.529   3.986  1.00 15.00      A    C  
ATOM   1890  CZ3 TRP A 217     -24.551  -0.574   2.020  1.00 15.00      A    C  
ATOM   1891  CH2 TRP A 217     -25.417  -0.527   3.118  1.00 15.00      A    C  
ATOM   1892  HN  TRP A 217     -20.613   4.481   3.685  1.00 15.00      A    H  
ATOM   1893  HE1 TRP A 217     -24.767   3.007   5.243  1.00 15.00      A    H  
ATOM   1894  N   LEU A 218     -18.724   2.424   0.563  1.00 15.00      A    N  
ATOM   1895  CA  LEU A 218     -17.744   2.702  -0.473  1.00 15.00      A    C  
ATOM   1896  C   LEU A 218     -18.201   2.090  -1.789  1.00 15.00      A    C  
ATOM   1897  O   LEU A 218     -18.743   0.986  -1.808  1.00 15.00      A    O  
ATOM   1898  CB  LEU A 218     -16.375   2.126  -0.091  1.00 15.00      A    C  
ATOM   1899  CG  LEU A 218     -15.736   2.661   1.195  1.00 15.00      A    C  
ATOM   1900  CD1 LEU A 218     -14.424   1.945   1.473  1.00 15.00      A    C  
ATOM   1901  CD2 LEU A 218     -15.518   4.163   1.107  1.00 15.00      A    C  
ATOM   1902  HN  LEU A 218     -18.928   1.488   0.788  1.00 15.00      A    H  
ATOM   1903  N   GLU A 219     -17.998   2.811  -2.879  1.00 15.00      A    N  
ATOM   1904  CA  GLU A 219     -18.381   2.326  -4.198  1.00 15.00      A    C  
ATOM   1905  C   GLU A 219     -17.181   2.338  -5.135  1.00 15.00      A    C  
ATOM   1906  O   GLU A 219     -16.303   3.201  -5.021  1.00 15.00      A    O  
ATOM   1907  CB  GLU A 219     -19.554   3.127  -4.777  1.00 15.00      A    C  
ATOM   1908  CG  GLU A 219     -19.439   4.634  -4.609  1.00 15.00      A    C  
ATOM   1909  CD  GLU A 219     -20.711   5.365  -4.993  1.00 15.00      A    C  
ATOM   1910  OE1 GLU A 219     -21.796   4.955  -4.535  1.00 15.00      A    O  
ATOM   1911  OE2 GLU A 219     -20.623   6.367  -5.735  1.00 15.00      A    O1-
ATOM   1912  HN  GLU A 219     -17.569   3.693  -2.799  1.00 15.00      A    H  
ATOM   1913  N   GLU A 220     -17.140   1.371  -6.041  1.00 15.00      A    N  
ATOM   1914  CA  GLU A 220     -16.041   1.247  -6.991  1.00 15.00      A    C  
ATOM   1915  C   GLU A 220     -16.026   2.401  -7.987  1.00 15.00      A    C  
ATOM   1916  O   GLU A 220     -17.076   2.864  -8.439  1.00 15.00      A    O  
ATOM   1917  CB  GLU A 220     -16.119  -0.090  -7.732  1.00 15.00      A    C  
ATOM   1918  CG  GLU A 220     -16.332  -1.292  -6.823  1.00 15.00      A    C  
ATOM   1919  CD  GLU A 220     -15.708  -2.562  -7.369  1.00 15.00      A    C  
ATOM   1920  OE1 GLU A 220     -15.332  -2.579  -8.560  1.00 15.00      A    O  
ATOM   1921  OE2 GLU A 220     -15.589  -3.541  -6.600  1.00 15.00      A    O1-
ATOM   1922  HN  GLU A 220     -17.871   0.722  -6.077  1.00 15.00      A    H  
ATOM   1923  N   PHE A 221     -14.829   2.864  -8.320  1.00 15.00      A    N  
ATOM   1924  CA  PHE A 221     -14.663   3.958  -9.263  1.00 15.00      A    C  
ATOM   1925  C   PHE A 221     -13.257   3.935  -9.849  1.00 15.00      A    C  
ATOM   1926  O   PHE A 221     -12.369   3.268  -9.319  1.00 15.00      A    O  
ATOM   1927  CB  PHE A 221     -14.968   5.313  -8.594  1.00 15.00      A    C  
ATOM   1928  CG  PHE A 221     -13.774   6.046  -8.036  1.00 15.00      A    C  
ATOM   1929  CD1 PHE A 221     -12.993   5.487  -7.036  1.00 15.00      A    C  
ATOM   1930  CD2 PHE A 221     -13.440   7.304  -8.513  1.00 15.00      A    C  
ATOM   1931  CE1 PHE A 221     -11.902   6.166  -6.526  1.00 15.00      A    C  
ATOM   1932  CE2 PHE A 221     -12.351   7.988  -8.007  1.00 15.00      A    C  
ATOM   1933  CZ  PHE A 221     -11.580   7.418  -7.013  1.00 15.00      A    C  
ATOM   1934  HN  PHE A 221     -14.027   2.452  -7.923  1.00 15.00      A    H  
ATOM   1935  N   GLN A 222     -13.059   4.649 -10.941  1.00 15.00      A    N  
ATOM   1936  CA  GLN A 222     -11.755   4.707 -11.575  1.00 15.00      A    C  
ATOM   1937  C   GLN A 222     -11.091   6.043 -11.278  1.00 15.00      A    C  
ATOM   1938  O   GLN A 222     -11.745   7.086 -11.325  1.00 15.00      A    O  
ATOM   1939  CB  GLN A 222     -11.872   4.490 -13.085  1.00 15.00      A    C  
ATOM   1940  CG  GLN A 222     -12.303   3.086 -13.475  1.00 15.00      A    C  
ATOM   1941  CD  GLN A 222     -12.249   2.855 -14.972  1.00 15.00      A    C  
ATOM   1942  NE2 GLN A 222     -13.347   3.139 -15.655  1.00 15.00      A    N  
ATOM   1943  OE1 GLN A 222     -11.233   2.422 -15.510  1.00 15.00      A    O  
ATOM   1944  HN  GLN A 222     -13.799   5.161 -11.323  1.00 15.00      A    H  
ATOM   1945 HE21 GLN A 222     -14.123   3.478 -15.164  1.00 15.00      A    H  
ATOM   1946 HE22 GLN A 222     -13.336   2.999 -16.624  1.00 15.00      A    H  
ATOM   1947  N   PRO A 223      -9.796   6.021 -10.933  1.00 15.00      A    N  
ATOM   1948  CA  PRO A 223      -9.038   7.238 -10.631  1.00 15.00      A    C  
ATOM   1949  C   PRO A 223      -8.994   8.178 -11.832  1.00 15.00      A    C  
ATOM   1950  O   PRO A 223      -8.920   7.728 -12.974  1.00 15.00      A    O  
ATOM   1951  CB  PRO A 223      -7.628   6.721 -10.319  1.00 15.00      A    C  
ATOM   1952  CG  PRO A 223      -7.815   5.285  -9.972  1.00 15.00      A    C  
ATOM   1953  CD  PRO A 223      -8.969   4.811 -10.804  1.00 15.00      A    C  
ATOM   1954  N   PRO A 224      -9.056   9.493 -11.584  1.00 15.00      A    N  
ATOM   1955  CA  PRO A 224      -9.021  10.497 -12.650  1.00 15.00      A    C  
ATOM   1956  C   PRO A 224      -7.645  10.589 -13.311  1.00 15.00      A    C  
ATOM   1957  O   PRO A 224      -6.649  10.107 -12.767  1.00 15.00      A    O  
ATOM   1958  CB  PRO A 224      -9.374  11.798 -11.930  1.00 15.00      A    C  
ATOM   1959  CG  PRO A 224      -8.977  11.569 -10.512  1.00 15.00      A    C  
ATOM   1960  CD  PRO A 224      -9.169  10.103 -10.248  1.00 15.00      A    C  
ATOM   1961  N   ASP A 225      -7.606  11.222 -14.479  1.00 15.00      A    N  
ATOM   1962  CA  ASP A 225      -6.377  11.373 -15.262  1.00 15.00      A    C  
ATOM   1963  C   ASP A 225      -5.269  12.132 -14.532  1.00 15.00      A    C  
ATOM   1964  O   ASP A 225      -4.099  12.025 -14.900  1.00 15.00      A    O  
ATOM   1965  CB  ASP A 225      -6.670  12.043 -16.607  1.00 15.00      A    C  
ATOM   1966  CG  ASP A 225      -7.618  11.235 -17.470  1.00 15.00      A    C  
ATOM   1967  OD1 ASP A 225      -7.146  10.578 -18.422  1.00 15.00      A    O  
ATOM   1968  OD2 ASP A 225      -8.837  11.262 -17.193  1.00 15.00      A    O1-
ATOM   1969  HN  ASP A 225      -8.440  11.587 -14.846  1.00 15.00      A    H  
ATOM   1970  N   ASP A 226      -5.623  12.908 -13.513  1.00 15.00      A    N  
ATOM   1971  CA  ASP A 226      -4.623  13.666 -12.763  1.00 15.00      A    C  
ATOM   1972  C   ASP A 226      -3.806  12.754 -11.853  1.00 15.00      A    C  
ATOM   1973  O   ASP A 226      -2.668  13.070 -11.498  1.00 15.00      A    O  
ATOM   1974  CB  ASP A 226      -5.253  14.811 -11.963  1.00 15.00      A    C  
ATOM   1975  CG  ASP A 226      -6.274  14.337 -10.951  1.00 15.00      A    C  
ATOM   1976  OD1 ASP A 226      -7.426  14.090 -11.356  1.00 15.00      A    O  
ATOM   1977  OD2 ASP A 226      -5.927  14.211  -9.760  1.00 15.00      A    O1-
ATOM   1978  HN  ASP A 226      -6.568  12.970 -13.255  1.00 15.00      A    H  
ATOM   1979  N   PHE A 227      -4.380  11.612 -11.499  1.00 15.00      A    N  
ATOM   1980  CA  PHE A 227      -3.699  10.656 -10.643  1.00 15.00      A    C  
ATOM   1981  C   PHE A 227      -2.733   9.805 -11.462  1.00 15.00      A    C  
ATOM   1982  O   PHE A 227      -3.094   8.745 -11.974  1.00 15.00      A    O  
ATOM   1983  CB  PHE A 227      -4.705   9.776  -9.890  1.00 15.00      A    C  
ATOM   1984  CG  PHE A 227      -4.069   8.732  -9.012  1.00 15.00      A    C  
ATOM   1985  CD1 PHE A 227      -3.236   9.096  -7.966  1.00 15.00      A    C  
ATOM   1986  CD2 PHE A 227      -4.303   7.384  -9.237  1.00 15.00      A    C  
ATOM   1987  CE1 PHE A 227      -2.650   8.137  -7.162  1.00 15.00      A    C  
ATOM   1988  CE2 PHE A 227      -3.721   6.420  -8.437  1.00 15.00      A    C  
ATOM   1989  CZ  PHE A 227      -2.893   6.797  -7.398  1.00 15.00      A    C  
ATOM   1990  HN  PHE A 227      -5.279  11.403 -11.832  1.00 15.00      A    H  
ATOM   1991  N   VAL A 228      -1.506  10.285 -11.593  1.00 15.00      A    N  
ATOM   1992  CA  VAL A 228      -0.486   9.573 -12.348  1.00 15.00      A    C  
ATOM   1993  C   VAL A 228       0.792   9.418 -11.532  1.00 15.00      A    C  
ATOM   1994  O   VAL A 228       1.218  10.339 -10.831  1.00 15.00      A    O  
ATOM   1995  CB  VAL A 228      -0.158  10.269 -13.689  1.00 15.00      A    C  
ATOM   1996  CG1 VAL A 228      -1.289  10.078 -14.688  1.00 15.00      A    C  
ATOM   1997  CG2 VAL A 228       0.133  11.750 -13.483  1.00 15.00      A    C  
ATOM   1998  HN  VAL A 228      -1.285  11.148 -11.184  1.00 15.00      A    H  
ATOM   1999  N   ILE A 229       1.385   8.237 -11.616  1.00 15.00      A    N  
ATOM   2000  CA  ILE A 229       2.617   7.941 -10.902  1.00 15.00      A    C  
ATOM   2001  C   ILE A 229       3.745   7.735 -11.905  1.00 15.00      A    C  
ATOM   2002  O   ILE A 229       3.627   6.924 -12.823  1.00 15.00      A    O  
ATOM   2003  CB  ILE A 229       2.473   6.672 -10.031  1.00 15.00      A    C  
ATOM   2004  CG1 ILE A 229       1.242   6.779  -9.123  1.00 15.00      A    C  
ATOM   2005  CG2 ILE A 229       3.729   6.451  -9.199  1.00 15.00      A    C  
ATOM   2006  CD1 ILE A 229       0.913   5.502  -8.379  1.00 15.00      A    C  
ATOM   2007  HN  ILE A 229       0.987   7.544 -12.182  1.00 15.00      A    H  
ATOM   2008  N   ARG A 230       4.829   8.474 -11.736  1.00 15.00      A    N  
ATOM   2009  CA  ARG A 230       5.964   8.374 -12.636  1.00 15.00      A    C  
ATOM   2010  C   ARG A 230       7.091   7.572 -12.000  1.00 15.00      A    C  
ATOM   2011  O   ARG A 230       7.671   7.985 -10.995  1.00 15.00      A    O  
ATOM   2012  CB  ARG A 230       6.462   9.767 -13.028  1.00 15.00      A    C  
ATOM   2013  CG  ARG A 230       7.522   9.762 -14.118  1.00 15.00      A    C  
ATOM   2014  CD  ARG A 230       7.946  11.175 -14.485  1.00 15.00      A    C  
ATOM   2015  NE  ARG A 230       8.835  11.191 -15.648  1.00 15.00      A    N  
ATOM   2016  CZ  ARG A 230       9.720  12.157 -15.902  1.00 15.00      A    C  
ATOM   2017  NH1 ARG A 230       9.839  13.191 -15.073  1.00 15.00      A    N1+
ATOM   2018  NH2 ARG A 230      10.486  12.086 -16.987  1.00 15.00      A    N  
ATOM   2019  HN  ARG A 230       4.874   9.095 -10.971  1.00 15.00      A    H  
ATOM   2020  HE  ARG A 230       8.764  10.436 -16.274  1.00 15.00      A    H  
ATOM   2021 HH11 ARG A 230       9.239  13.251 -14.223  1.00 15.00      A    H  
ATOM   2022 HH12 ARG A 230      10.530  13.946 -15.269  1.00 15.00      A    H  
ATOM   2023 HH21 ARG A 230      10.397  11.279 -17.641  1.00 15.00      A    H  
ATOM   2024 HH22 ARG A 230      11.180  12.837 -17.190  1.00 15.00      A    H  
ATOM   2025  N   ARG A 231       7.390   6.422 -12.583  1.00 15.00      A    N  
ATOM   2026  CA  ARG A 231       8.454   5.567 -12.080  1.00 15.00      A    C  
ATOM   2027  C   ARG A 231       9.820   6.144 -12.439  1.00 15.00      A    C  
ATOM   2028  O   ARG A 231      10.035   6.603 -13.562  1.00 15.00      A    O  
ATOM   2029  CB  ARG A 231       8.314   4.146 -12.636  1.00 15.00      A    C  
ATOM   2030  CG  ARG A 231       9.469   3.221 -12.280  1.00 15.00      A    C  
ATOM   2031  CD  ARG A 231       9.336   1.874 -12.970  1.00 15.00      A    C  
ATOM   2032  NE  ARG A 231      10.602   1.138 -12.978  1.00 15.00      A    N  
ATOM   2033  CZ  ARG A 231      10.695  -0.193 -12.998  1.00 15.00      A    C  
ATOM   2034  NH1 ARG A 231       9.596  -0.941 -13.007  1.00 15.00      A    N1+
ATOM   2035  NH2 ARG A 231      11.891  -0.775 -13.008  1.00 15.00      A    N  
ATOM   2036  HN  ARG A 231       6.884   6.141 -13.373  1.00 15.00      A    H  
ATOM   2037  HE  ARG A 231      11.427   1.672 -12.967  1.00 15.00      A    H  
ATOM   2038 HH11 ARG A 231       9.665  -1.981 -13.020  1.00 15.00      A    H  
ATOM   2039 HH12 ARG A 231       8.656  -0.491 -12.997  1.00 15.00      A    H  
ATOM   2040 HH21 ARG A 231      12.758  -0.196 -13.003  1.00 15.00      A    H  
ATOM   2041 HH22 ARG A 231      11.969  -1.814 -13.022  1.00 15.00      A    H  
ATOM   2042  N   ILE A 232      10.729   6.124 -11.478  1.00 15.00      A    N  
ATOM   2043  CA  ILE A 232      12.075   6.633 -11.677  1.00 15.00      A    C  
ATOM   2044  C   ILE A 232      13.097   5.518 -11.463  1.00 15.00      A    C  
ATOM   2045  O   ILE A 232      12.817   4.537 -10.767  1.00 15.00      A    O  
ATOM   2046  CB  ILE A 232      12.388   7.827 -10.747  1.00 15.00      A    C  
ATOM   2047  CG1 ILE A 232      11.958   7.529  -9.306  1.00 15.00      A    C  
ATOM   2048  CG2 ILE A 232      11.718   9.095 -11.263  1.00 15.00      A    C  
ATOM   2049  CD1 ILE A 232      12.268   8.643  -8.326  1.00 15.00      A    C  
ATOM   2050  HN  ILE A 232      10.489   5.743 -10.602  1.00 15.00      A    H  
ATOM   2051  N   PRO A 233      14.280   5.634 -12.084  1.00 15.00      A    N  
ATOM   2052  CA  PRO A 233      15.338   4.628 -11.959  1.00 15.00      A    C  
ATOM   2053  C   PRO A 233      16.019   4.661 -10.593  1.00 15.00      A    C  
ATOM   2054  O   PRO A 233      16.351   5.729 -10.075  1.00 15.00      A    O  
ATOM   2055  CB  PRO A 233      16.330   5.023 -13.056  1.00 15.00      A    C  
ATOM   2056  CG  PRO A 233      16.132   6.489 -13.232  1.00 15.00      A    C  
ATOM   2057  CD  PRO A 233      14.675   6.749 -12.964  1.00 15.00      A    C  
ATOM   2058  N   TYR A 234      16.225   3.481 -10.019  1.00 15.00      A    N  
ATOM   2059  CA  TYR A 234      16.874   3.358  -8.720  1.00 15.00      A    C  
ATOM   2060  C   TYR A 234      18.341   3.769  -8.827  1.00 15.00      A    C  
ATOM   2061  O   TYR A 234      19.035   3.384  -9.772  1.00 15.00      A    O  
ATOM   2062  CB  TYR A 234      16.752   1.918  -8.211  1.00 15.00      A    C  
ATOM   2063  CG  TYR A 234      17.173   1.721  -6.772  1.00 15.00      A    C  
ATOM   2064  CD1 TYR A 234      16.561   2.426  -5.743  1.00 15.00      A    C  
ATOM   2065  CD2 TYR A 234      18.181   0.825  -6.442  1.00 15.00      A    C  
ATOM   2066  CE1 TYR A 234      16.943   2.246  -4.428  1.00 15.00      A    C  
ATOM   2067  CE2 TYR A 234      18.569   0.639  -5.130  1.00 15.00      A    C  
ATOM   2068  CZ  TYR A 234      17.948   1.351  -4.128  1.00 15.00      A    C  
ATOM   2069  OH  TYR A 234      18.336   1.170  -2.821  1.00 15.00      A    O  
ATOM   2070  HN  TYR A 234      15.936   2.671 -10.482  1.00 15.00      A    H  
ATOM   2071  HH  TYR A 234      17.570   0.951  -2.285  1.00 15.00      A    H  
ATOM   2072  N   ARG A 235      18.806   4.569  -7.874  1.00 15.00      A    N  
ATOM   2073  CA  ARG A 235      20.188   5.040  -7.883  1.00 15.00      A    C  
ATOM   2074  C   ARG A 235      20.935   4.664  -6.609  1.00 15.00      A    C  
ATOM   2075  O   ARG A 235      22.088   5.050  -6.424  1.00 15.00      A    O  
ATOM   2076  CB  ARG A 235      20.236   6.557  -8.088  1.00 15.00      A    C  
ATOM   2077  CG  ARG A 235      19.798   7.012  -9.471  1.00 15.00      A    C  
ATOM   2078  CD  ARG A 235      20.663   6.388 -10.554  1.00 15.00      A    C  
ATOM   2079  NE  ARG A 235      20.245   6.798 -11.895  1.00 15.00      A    N  
ATOM   2080  CZ  ARG A 235      20.264   5.994 -12.958  1.00 15.00      A    C  
ATOM   2081  NH1 ARG A 235      20.679   4.737 -12.836  1.00 15.00      A    N1+
ATOM   2082  NH2 ARG A 235      19.863   6.448 -14.142  1.00 15.00      A    N  
ATOM   2083  HN  ARG A 235      18.207   4.855  -7.153  1.00 15.00      A    H  
ATOM   2084  HE  ARG A 235      19.935   7.722 -12.002  1.00 15.00      A    H  
ATOM   2085 HH11 ARG A 235      20.990   4.375 -11.907  1.00 15.00      A    H  
ATOM   2086 HH12 ARG A 235      20.697   4.105 -13.664  1.00 15.00      A    H  
ATOM   2087 HH21 ARG A 235      19.534   7.431 -14.243  1.00 15.00      A    H  
ATOM   2088 HH22 ARG A 235      19.877   5.822 -14.976  1.00 15.00      A    H  
ATOM   2089  N   GLY A 236      20.282   3.908  -5.739  1.00 15.00      A    N  
ATOM   2090  CA  GLY A 236      20.911   3.502  -4.499  1.00 15.00      A    C  
ATOM   2091  C   GLY A 236      21.739   2.241  -4.658  1.00 15.00      A    C  
ATOM   2092  O   GLY A 236      22.096   1.866  -5.778  1.00 15.00      A    O  
ATOM   2093  HN  GLY A 236      19.373   3.616  -5.941  1.00 15.00      A    H  
ATOM   2094  N   PRO A 237      22.059   1.560  -3.550  1.00 15.00      A    N  
ATOM   2095  CA  PRO A 237      22.851   0.328  -3.580  1.00 15.00      A    C  
ATOM   2096  C   PRO A 237      22.105  -0.802  -4.281  1.00 15.00      A    C  
ATOM   2097  O   PRO A 237      21.090  -1.289  -3.783  1.00 15.00      A    O  
ATOM   2098  CB  PRO A 237      23.057  -0.013  -2.098  1.00 15.00      A    C  
ATOM   2099  CG  PRO A 237      22.714   1.233  -1.355  1.00 15.00      A    C  
ATOM   2100  CD  PRO A 237      21.677   1.933  -2.182  1.00 15.00      A    C  
ATOM   2101  N   VAL A 238      22.611  -1.204  -5.441  1.00 15.00      A    N  
ATOM   2102  CA  VAL A 238      21.996  -2.272  -6.223  1.00 15.00      A    C  
ATOM   2103  C   VAL A 238      21.899  -3.574  -5.434  1.00 15.00      A    C  
ATOM   2104  O   VAL A 238      22.856  -3.997  -4.778  1.00 15.00      A    O  
ATOM   2105  CB  VAL A 238      22.719  -2.515  -7.565  1.00 15.00      A    C  
ATOM   2106  CG1 VAL A 238      22.405  -1.397  -8.547  1.00 15.00      A    C  
ATOM   2107  CG2 VAL A 238      24.222  -2.645  -7.361  1.00 15.00      A    C  
ATOM   2108  HN  VAL A 238      23.415  -0.766  -5.785  1.00 15.00      A    H  
ATOM   2109  N   ILE A 239      20.732  -4.194  -5.498  1.00 15.00      A    N  
ATOM   2110  CA  ILE A 239      20.480  -5.440  -4.795  1.00 15.00      A    C  
ATOM   2111  C   ILE A 239      20.832  -6.634  -5.677  1.00 15.00      A    C  
ATOM   2112  O   ILE A 239      20.501  -6.661  -6.863  1.00 15.00      A    O  
ATOM   2113  CB  ILE A 239      18.998  -5.549  -4.377  1.00 15.00      A    C  
ATOM   2114  CG1 ILE A 239      18.528  -4.251  -3.711  1.00 15.00      A    C  
ATOM   2115  CG2 ILE A 239      18.792  -6.733  -3.445  1.00 15.00      A    C  
ATOM   2116  CD1 ILE A 239      17.035  -4.193  -3.468  1.00 15.00      A    C  
ATOM   2117  HN  ILE A 239      20.017  -3.804  -6.039  1.00 15.00      A    H  
ATOM   2118  N   ARG A 240      21.511  -7.611  -5.098  1.00 15.00      A    N  
ATOM   2119  CA  ARG A 240      21.893  -8.810  -5.825  1.00 15.00      A    C  
ATOM   2120  C   ARG A 240      20.987  -9.970  -5.431  1.00 15.00      A    C  
ATOM   2121  O   ARG A 240      20.983 -10.400  -4.277  1.00 15.00      A    O  
ATOM   2122  CB  ARG A 240      23.359  -9.161  -5.559  1.00 15.00      A    C  
ATOM   2123  CG  ARG A 240      24.349  -8.181  -6.169  1.00 15.00      A    C  
ATOM   2124  CD  ARG A 240      25.767  -8.466  -5.700  1.00 15.00      A    C  
ATOM   2125  NE  ARG A 240      26.720  -7.457  -6.168  1.00 15.00      A    N  
ATOM   2126  CZ  ARG A 240      26.879  -6.260  -5.598  1.00 15.00      A    C  
ATOM   2127  NH1 ARG A 240      26.146  -5.922  -4.545  1.00 15.00      A    N1+
ATOM   2128  NH2 ARG A 240      27.778  -5.405  -6.078  1.00 15.00      A    N  
ATOM   2129  HN  ARG A 240      21.754  -7.527  -4.146  1.00 15.00      A    H  
ATOM   2130  HE  ARG A 240      27.268  -7.687  -6.950  1.00 15.00      A    H  
ATOM   2131 HH11 ARG A 240      25.445  -6.588  -4.160  1.00 15.00      A    H  
ATOM   2132 HH12 ARG A 240      26.259  -4.985  -4.094  1.00 15.00      A    H  
ATOM   2133 HH21 ARG A 240      28.362  -5.665  -6.901  1.00 15.00      A    H  
ATOM   2134 HH22 ARG A 240      27.903  -4.471  -5.634  1.00 15.00      A    H  
ATOM   2135  N   THR A 241      20.216 -10.461  -6.392  1.00 15.00      A    N  
ATOM   2136  CA  THR A 241      19.289 -11.564  -6.165  1.00 15.00      A    C  
ATOM   2137  C   THR A 241      20.009 -12.827  -5.688  1.00 15.00      A    C  
ATOM   2138  O   THR A 241      19.658 -13.411  -4.655  1.00 15.00      A    O  
ATOM   2139  CB  THR A 241      18.514 -11.877  -7.456  1.00 15.00      A    C  
ATOM   2140  CG2 THR A 241      17.116 -11.280  -7.400  1.00 15.00      A    C  
ATOM   2141  OG1 THR A 241      19.221 -11.312  -8.571  1.00 15.00      A    O  
ATOM   2142  HN  THR A 241      20.268 -10.071  -7.292  1.00 15.00      A    H  
ATOM   2143  HG1 THR A 241      18.743 -11.500  -9.384  1.00 15.00      A    H  
TER   
ATOM   2144 FE+2 FE2 A 301      -1.699   0.082  -0.834  1.00 15.00      A   FE  
ATOM   2145  N   SER B   2      -0.067   2.275  -1.625  1.00 15.00      B    N  
ATOM   2146  CA  SER B   2       0.431   1.546  -2.789  1.00 15.00      B    C  
ATOM   2147  C   SER B   2      -0.167   2.108  -4.085  1.00 15.00      B    C  
ATOM   2148  O   SER B   2      -1.118   2.888  -4.051  1.00 15.00      B    O  
ATOM   2149  CB  SER B   2       0.055   0.068  -2.659  1.00 15.00      B    C  
ATOM   2150  OG  SER B   2      -0.316  -0.247  -1.316  1.00 15.00      B    O  
ATOM   2151  HN  SER B   2       0.173   3.227  -1.518  1.00 15.00      B    H  
ATOM   2152  HG  SER B   2       0.505  -0.518  -0.826  1.00 15.00      B    H  
ATOM   2153  N   GLY B   3       0.380   1.695  -5.218  1.00 15.00      B    N  
ATOM   2154  CA  GLY B   3      -0.124   2.154  -6.497  1.00 15.00      B    C  
ATOM   2155  C   GLY B   3      -0.650   0.995  -7.319  1.00 15.00      B    C  
ATOM   2156  O   GLY B   3       0.110   0.102  -7.695  1.00 15.00      B    O  
ATOM   2157  HN  GLY B   3       1.130   1.063  -5.192  1.00 15.00      B    H  
ATOM   2158  N   GLY B   4      -1.948   0.989  -7.578  1.00 15.00      B    N  
ATOM   2159  CA  GLY B   4      -2.541  -0.080  -8.350  1.00 15.00      B    C  
ATOM   2160  C   GLY B   4      -2.695   0.276  -9.812  1.00 15.00      B    C  
ATOM   2161  O   GLY B   4      -3.585   1.042 -10.181  1.00 15.00      B    O  
ATOM   2162  HN  GLY B   4      -2.514   1.723  -7.247  1.00 15.00      B    H  
ATOM   2163  N   ALA B   5      -1.817  -0.268 -10.641  1.00 15.00      B    N  
ATOM   2164  CA  ALA B   5      -1.862  -0.019 -12.073  1.00 15.00      B    C  
ATOM   2165  C   ALA B   5      -3.018  -0.792 -12.699  1.00 15.00      B    C  
ATOM   2166  O   ALA B   5      -2.897  -1.980 -13.001  1.00 15.00      B    O  
ATOM   2167  CB  ALA B   5      -0.539  -0.401 -12.721  1.00 15.00      B    C  
ATOM   2168  HN  ALA B   5      -1.121  -0.851 -10.280  1.00 15.00      B    H  
ATOM   2169  N   ILE B   6      -4.145  -0.117 -12.859  1.00 15.00      B    N  
ATOM   2170  CA  ILE B   6      -5.331  -0.729 -13.434  1.00 15.00      B    C  
ATOM   2171  C   ILE B   6      -5.192  -0.894 -14.943  1.00 15.00      B    C  
ATOM   2172  O   ILE B   6      -5.189   0.083 -15.690  1.00 15.00      B    O  
ATOM   2173  CB  ILE B   6      -6.607   0.080 -13.109  1.00 15.00      B    C  
ATOM   2174  CG1 ILE B   6      -6.784   0.200 -11.591  1.00 15.00      B    C  
ATOM   2175  CG2 ILE B   6      -7.834  -0.570 -13.740  1.00 15.00      B    C  
ATOM   2176  CD1 ILE B   6      -7.940   1.083 -11.170  1.00 15.00      B    C  
ATOM   2177  HN  ILE B   6      -4.181   0.821 -12.577  1.00 15.00      B    H  
ATOM   2178  N   ILE B   7      -5.051  -2.138 -15.375  1.00 15.00      B    N  
ATOM   2179  CA  ILE B   7      -4.927  -2.450 -16.790  1.00 15.00      B    C  
ATOM   2180  C   ILE B   7      -6.315  -2.462 -17.427  1.00 15.00      B    C  
ATOM   2181  O   ILE B   7      -7.011  -3.477 -17.405  1.00 15.00      B    O  
ATOM   2182  CB  ILE B   7      -4.248  -3.821 -17.007  1.00 15.00      B    C  
ATOM   2183  CG1 ILE B   7      -3.147  -4.046 -15.964  1.00 15.00      B    C  
ATOM   2184  CG2 ILE B   7      -3.669  -3.909 -18.411  1.00 15.00      B    C  
ATOM   2185  CD1 ILE B   7      -2.547  -5.436 -15.991  1.00 15.00      B    C  
ATOM   2186  HN  ILE B   7      -5.022  -2.868 -14.724  1.00 15.00      B    H  
ATOM   2187  N   SER B   8      -6.721  -1.320 -17.965  1.00 15.00      B    N  
ATOM   2188  CA  SER B   8      -8.030  -1.181 -18.590  1.00 15.00      B    C  
ATOM   2189  C   SER B   8      -8.118  -1.950 -19.907  1.00 15.00      B    C  
ATOM   2190  O   SER B   8      -9.207  -2.304 -20.359  1.00 15.00      B    O  
ATOM   2191  CB  SER B   8      -8.335   0.299 -18.818  1.00 15.00      B    C  
ATOM   2192  OG  SER B   8      -7.776   1.089 -17.779  1.00 15.00      B    O  
ATOM   2193  HN  SER B   8      -6.126  -0.540 -17.934  1.00 15.00      B    H  
ATOM   2194  HG  SER B   8      -8.482   1.491 -17.265  1.00 15.00      B    H  
ATOM   2195  N   ASP B   9      -6.968  -2.208 -20.513  1.00 15.00      B    N  
ATOM   2196  CA  ASP B   9      -6.905  -2.933 -21.777  1.00 15.00      B    C  
ATOM   2197  C   ASP B   9      -6.929  -4.440 -21.550  1.00 15.00      B    C  
ATOM   2198  O   ASP B   9      -7.046  -5.220 -22.499  1.00 15.00      B    O  
ATOM   2199  CB  ASP B   9      -5.651  -2.536 -22.560  1.00 15.00      B    C  
ATOM   2200  CG  ASP B   9      -4.389  -2.646 -21.728  1.00 15.00      B    C  
ATOM   2201  OD1 ASP B   9      -4.227  -1.832 -20.790  1.00 15.00      B    O  
ATOM   2202  OD2 ASP B   9      -3.570  -3.545 -22.002  1.00 15.00      B    O1-
ATOM   2203  HN  ASP B   9      -6.127  -1.897 -20.104  1.00 15.00      B    H  
ATOM   2204  N   PHE B  10      -6.837  -4.848 -20.290  1.00 15.00      B    N  
ATOM   2205  CA  PHE B  10      -6.852  -6.261 -19.945  1.00 15.00      B    C  
ATOM   2206  C   PHE B  10      -8.277  -6.805 -19.971  1.00 15.00      B    C  
ATOM   2207  O   PHE B  10      -8.931  -6.931 -18.935  1.00 15.00      B    O  
ATOM   2208  CB  PHE B  10      -6.208  -6.497 -18.575  1.00 15.00      B    C  
ATOM   2209  CG  PHE B  10      -5.871  -7.935 -18.294  1.00 15.00      B    C  
ATOM   2210  CD1 PHE B  10      -6.626  -8.678 -17.401  1.00 15.00      B    C  
ATOM   2211  CD2 PHE B  10      -4.797  -8.544 -18.924  1.00 15.00      B    C  
ATOM   2212  CE1 PHE B  10      -6.319  -9.999 -17.141  1.00 15.00      B    C  
ATOM   2213  CE2 PHE B  10      -4.484  -9.866 -18.669  1.00 15.00      B    C  
ATOM   2214  CZ  PHE B  10      -5.246 -10.595 -17.776  1.00 15.00      B    C  
ATOM   2215  HN  PHE B  10      -6.763  -4.181 -19.577  1.00 15.00      B    H  
ATOM   2216  N   ILE B  11      -8.760  -7.099 -21.167  1.00 15.00      B    N  
ATOM   2217  CA  ILE B  11     -10.101  -7.630 -21.342  1.00 15.00      B    C  
ATOM   2218  C   ILE B  11     -10.057  -9.151 -21.430  1.00 15.00      B    C  
ATOM   2219  O   ILE B  11      -9.481  -9.710 -22.366  1.00 15.00      B    O  
ATOM   2220  CB  ILE B  11     -10.776  -7.062 -22.609  1.00 15.00      B    C  
ATOM   2221  CG1 ILE B  11     -10.767  -5.529 -22.576  1.00 15.00      B    C  
ATOM   2222  CG2 ILE B  11     -12.201  -7.586 -22.739  1.00 15.00      B    C  
ATOM   2223  CD1 ILE B  11     -11.196  -4.883 -23.876  1.00 15.00      B    C  
ATOM   2224  HN  ILE B  11      -8.197  -6.948 -21.958  1.00 15.00      B    H  
ATOM   2225  N   PRO B  12     -10.644  -9.840 -20.442  1.00 15.00      B    N  
ATOM   2226  CA  PRO B  12     -10.676 -11.303 -20.414  1.00 15.00      B    C  
ATOM   2227  C   PRO B  12     -11.599 -11.867 -21.494  1.00 15.00      B    C  
ATOM   2228  O   PRO B  12     -12.681 -11.332 -21.741  1.00 15.00      B    O  
ATOM   2229  CB  PRO B  12     -11.230 -11.621 -19.022  1.00 15.00      B    C  
ATOM   2230  CG  PRO B  12     -12.021 -10.416 -18.647  1.00 15.00      B    C  
ATOM   2231  CD  PRO B  12     -11.319  -9.246 -19.275  1.00 15.00      B    C  
ATOM   2232  N   PRO B  13     -11.172 -12.947 -22.164  1.00 15.00      B    N  
ATOM   2233  CA  PRO B  13     -11.967 -13.582 -23.216  1.00 15.00      B    C  
ATOM   2234  C   PRO B  13     -13.219 -14.252 -22.651  1.00 15.00      B    C  
ATOM   2235  O   PRO B  13     -13.147 -15.000 -21.673  1.00 15.00      B    O  
ATOM   2236  CB  PRO B  13     -11.017 -14.629 -23.806  1.00 15.00      B    C  
ATOM   2237  CG  PRO B  13     -10.034 -14.908 -22.722  1.00 15.00      B    C  
ATOM   2238  CD  PRO B  13      -9.884 -13.627 -21.951  1.00 15.00      B    C  
ATOM   2239  N   PRO B  14     -14.386 -13.977 -23.251  1.00 15.00      B    N  
ATOM   2240  CA  PRO B  14     -15.655 -14.556 -22.807  1.00 15.00      B    C  
ATOM   2241  C   PRO B  14     -15.671 -16.074 -22.966  1.00 15.00      B    C  
ATOM   2242  O   PRO B  14     -15.662 -16.591 -24.084  1.00 15.00      B    O  
ATOM   2243  CB  PRO B  14     -16.698 -13.907 -23.727  1.00 15.00      B    C  
ATOM   2244  CG  PRO B  14     -15.926 -13.433 -24.911  1.00 15.00      B    C  
ATOM   2245  CD  PRO B  14     -14.559 -13.078 -24.402  1.00 15.00      B    C  
ATOM   2246  N   ARG B  15     -15.689 -16.775 -21.831  1.00 15.00      B    N  
ATOM   2247  CA  ARG B  15     -15.703 -18.240 -21.805  1.00 15.00      B    C  
ATOM   2248  C   ARG B  15     -14.401 -18.817 -22.361  1.00 15.00      B    C  
ATOM   2249  O   ARG B  15     -14.356 -19.970 -22.790  1.00 15.00      B    O  
ATOM   2250  CB  ARG B  15     -16.903 -18.815 -22.572  1.00 15.00      B    C  
ATOM   2251  CG  ARG B  15     -18.246 -18.208 -22.205  1.00 15.00      B    C  
ATOM   2252  CD  ARG B  15     -19.339 -18.741 -23.114  1.00 15.00      B    C  
ATOM   2253  NE  ARG B  15     -20.511 -17.866 -23.142  1.00 15.00      B    N  
ATOM   2254  CZ  ARG B  15     -21.668 -18.193 -23.719  1.00 15.00      B    C  
ATOM   2255  NH1 ARG B  15     -21.805 -19.374 -24.315  1.00 15.00      B    N1+
ATOM   2256  NH2 ARG B  15     -22.684 -17.336 -23.704  1.00 15.00      B    N  
ATOM   2257  HN  ARG B  15     -15.669 -16.289 -20.980  1.00 15.00      B    H  
ATOM   2258  HE  ARG B  15     -20.426 -16.989 -22.709  1.00 15.00      B    H  
ATOM   2259 HH11 ARG B  15     -22.707 -19.634 -24.767  1.00 15.00      B    H  
ATOM   2260 HH12 ARG B  15     -21.009 -20.048 -24.333  1.00 15.00      B    H  
ATOM   2261 HH21 ARG B  15     -23.590 -17.588 -24.153  1.00 15.00      B    H  
ATOM   2262 HH22 ARG B  15     -22.581 -16.408 -23.243  1.00 15.00      B    H  
TER   
END
