# Supplementary material for: Evidence of an activity-enhancing conformational shift in Arabidopsis thaliana plant cysteine oxidase 4 induced by binding of substrate or substrate-mimics
Source: J Biol Chem. 2025 Sep 29;301(11):110770. doi: 10.1016/j.jbc.2025.110770 (PMC12630348; doi:10.1016/j.jbc.2025.110770)
Supplement: AtPCO4 6S7E RAP2.12.pdb [file mmc5.zip]

Archive with 1 entries (1 files):
- AtPCO4 6S7E RAP2.12_mmc5.pdb
