# Supplementary material for: Evidence of an activity-enhancing conformational shift in Arabidopsis thaliana plant cysteine oxidase 4 induced by binding of substrate or substrate-mimics
Source: J Biol Chem. 2025 Sep 29;301(11):110770. doi: 10.1016/j.jbc.2025.110770 (PMC12630348; doi:10.1016/j.jbc.2025.110770)
Supplement: AtPCO4 6S7E RAP2.12.pdb [file mmc5.zip › AtPCO4 6S7E RAP2.12_mmc5.pdb]

ATOM      1  N   SER A  -1     -32.293 -10.687  -9.909  1.00 15.00      A    N  
ATOM      2  CA  SER A  -1     -31.751 -11.428  -8.785  1.00 15.00      A    C  
ATOM      3  C   SER A  -1     -31.372 -10.472  -7.654  1.00 15.00      A    C  
ATOM      4  O   SER A  -1     -31.665  -9.276  -7.713  1.00 15.00      A    O  
ATOM      5  CB  SER A  -1     -30.540 -12.261  -9.223  1.00 15.00      A    C  
ATOM      6  OG  SER A  -1     -30.220 -13.251  -8.257  1.00 15.00      A    O  
ATOM      7  HN  SER A  -1     -32.479  -9.730  -9.797  1.00 15.00      A    H  
ATOM      8  HG  SER A  -1     -30.313 -14.124  -8.652  1.00 15.00      A    H  
ATOM      9  N   HIS A   0     -30.723 -11.003  -6.629  1.00 15.00      A    N  
ATOM     10  CA  HIS A   0     -30.313 -10.206  -5.485  1.00 15.00      A    C  
ATOM     11  C   HIS A   0     -28.906  -9.649  -5.678  1.00 15.00      A    C  
ATOM     12  O   HIS A   0     -27.917 -10.342  -5.447  1.00 15.00      A    O  
ATOM     13  CB  HIS A   0     -30.403 -11.037  -4.194  1.00 15.00      A    C  
ATOM     14  CG  HIS A   0     -29.747 -10.416  -2.994  1.00 15.00      A    C  
ATOM     15  CD2 HIS A   0     -28.701 -10.840  -2.244  1.00 15.00      A    C  
ATOM     16  ND1 HIS A   0     -30.157  -9.222  -2.435  1.00 15.00      A    N  
ATOM     17  CE1 HIS A   0     -29.390  -8.938  -1.397  1.00 15.00      A    C  
ATOM     18  NE2 HIS A   0     -28.501  -9.904  -1.260  1.00 15.00      A    N  
ATOM     19  HN  HIS A   0     -30.499 -11.960  -6.654  1.00 15.00      A    H  
ATOM     20  HD1 HIS A   0     -30.897  -8.661  -2.755  1.00 15.00      A    H  
ATOM     21  HE2 HIS A   0     -27.814  -9.949  -0.561  1.00 15.00      A    H  
ATOM     22  N   MET A   1     -28.826  -8.395  -6.094  1.00 15.00      A    N  
ATOM     23  CA  MET A   1     -27.542  -7.742  -6.301  1.00 15.00      A    C  
ATOM     24  C   MET A   1     -27.212  -6.866  -5.099  1.00 15.00      A    C  
ATOM     25  O   MET A   1     -27.991  -5.989  -4.731  1.00 15.00      A    O  
ATOM     26  CB  MET A   1     -27.560  -6.900  -7.581  1.00 15.00      A    C  
ATOM     27  CG  MET A   1     -26.577  -7.362  -8.645  1.00 15.00      A    C  
ATOM     28  SD  MET A   1     -24.852  -7.077  -8.192  1.00 15.00      A    S  
ATOM     29  CE  MET A   1     -24.015  -8.008  -9.475  1.00 15.00      A    C  
ATOM     30  HN  MET A   1     -29.650  -7.895  -6.274  1.00 15.00      A    H  
ATOM     31  N   PRO A   2     -26.073  -7.127  -4.444  1.00 15.00      A    N  
ATOM     32  CA  PRO A   2     -25.642  -6.362  -3.278  1.00 15.00      A    C  
ATOM     33  C   PRO A   2     -24.864  -5.105  -3.663  1.00 15.00      A    C  
ATOM     34  O   PRO A   2     -24.469  -4.930  -4.820  1.00 15.00      A    O  
ATOM     35  CB  PRO A   2     -24.718  -7.349  -2.567  1.00 15.00      A    C  
ATOM     36  CG  PRO A   2     -24.096  -8.132  -3.676  1.00 15.00      A    C  
ATOM     37  CD  PRO A   2     -25.117  -8.198  -4.784  1.00 15.00      A    C  
ATOM     38  N   TYR A   3     -24.641  -4.236  -2.684  1.00 15.00      A    N  
ATOM     39  CA  TYR A   3     -23.901  -3.005  -2.915  1.00 15.00      A    C  
ATOM     40  C   TYR A   3     -22.411  -3.293  -3.069  1.00 15.00      A    C  
ATOM     41  O   TYR A   3     -21.949  -4.395  -2.752  1.00 15.00      A    O  
ATOM     42  CB  TYR A   3     -24.157  -1.969  -1.809  1.00 15.00      A    C  
ATOM     43  CG  TYR A   3     -24.289  -2.540  -0.411  1.00 15.00      A    C  
ATOM     44  CD1 TYR A   3     -23.175  -2.964   0.303  1.00 15.00      A    C  
ATOM     45  CD2 TYR A   3     -25.533  -2.645   0.199  1.00 15.00      A    C  
ATOM     46  CE1 TYR A   3     -23.297  -3.479   1.580  1.00 15.00      A    C  
ATOM     47  CE2 TYR A   3     -25.664  -3.158   1.476  1.00 15.00      A    C  
ATOM     48  CZ  TYR A   3     -24.542  -3.574   2.161  1.00 15.00      A    C  
ATOM     49  OH  TYR A   3     -24.669  -4.086   3.431  1.00 15.00      A    O  
ATOM     50  HN  TYR A   3     -24.979  -4.431  -1.788  1.00 15.00      A    H  
ATOM     51  HH  TYR A   3     -23.873  -3.872   3.947  1.00 15.00      A    H  
ATOM     52  N   PHE A   4     -21.669  -2.300  -3.546  1.00 15.00      A    N  
ATOM     53  CA  PHE A   4     -20.233  -2.436  -3.770  1.00 15.00      A    C  
ATOM     54  C   PHE A   4     -19.486  -2.962  -2.546  1.00 15.00      A    C  
ATOM     55  O   PHE A   4     -18.704  -3.905  -2.658  1.00 15.00      A    O  
ATOM     56  CB  PHE A   4     -19.634  -1.104  -4.225  1.00 15.00      A    C  
ATOM     57  CG  PHE A   4     -18.162  -1.171  -4.512  1.00 15.00      A    C  
ATOM     58  CD1 PHE A   4     -17.701  -1.699  -5.705  1.00 15.00      A    C  
ATOM     59  CD2 PHE A   4     -17.239  -0.712  -3.586  1.00 15.00      A    C  
ATOM     60  CE1 PHE A   4     -16.348  -1.768  -5.970  1.00 15.00      A    C  
ATOM     61  CE2 PHE A   4     -15.885  -0.777  -3.846  1.00 15.00      A    C  
ATOM     62  CZ  PHE A   4     -15.438  -1.307  -5.040  1.00 15.00      A    C  
ATOM     63  HN  PHE A   4     -22.101  -1.443  -3.760  1.00 15.00      A    H  
ATOM     64  N   ALA A   5     -19.741  -2.360  -1.387  1.00 15.00      A    N  
ATOM     65  CA  ALA A   5     -19.078  -2.752  -0.141  1.00 15.00      A    C  
ATOM     66  C   ALA A   5     -19.162  -4.256   0.128  1.00 15.00      A    C  
ATOM     67  O   ALA A   5     -18.156  -4.896   0.436  1.00 15.00      A    O  
ATOM     68  CB  ALA A   5     -19.646  -1.963   1.031  1.00 15.00      A    C  
ATOM     69  HN  ALA A   5     -20.384  -1.622  -1.369  1.00 15.00      A    H  
ATOM     70  N   GLN A   6     -20.354  -4.822  -0.017  1.00 15.00      A    N  
ATOM     71  CA  GLN A   6     -20.551  -6.246   0.222  1.00 15.00      A    C  
ATOM     72  C   GLN A   6     -19.984  -7.077  -0.922  1.00 15.00      A    C  
ATOM     73  O   GLN A   6     -19.335  -8.099  -0.698  1.00 15.00      A    O  
ATOM     74  CB  GLN A   6     -22.034  -6.569   0.414  1.00 15.00      A    C  
ATOM     75  CG  GLN A   6     -22.299  -8.008   0.829  1.00 15.00      A    C  
ATOM     76  CD  GLN A   6     -21.929  -8.276   2.274  1.00 15.00      A    C  
ATOM     77  NE2 GLN A   6     -21.400  -9.459   2.541  1.00 15.00      A    N  
ATOM     78  OE1 GLN A   6     -22.105  -7.420   3.140  1.00 15.00      A    O  
ATOM     79  HN  GLN A   6     -21.114  -4.272  -0.291  1.00 15.00      A    H  
ATOM     80 HE21 GLN A   6     -21.273 -10.089   1.802  1.00 15.00      A    H  
ATOM     81 HE22 GLN A   6     -21.153  -9.659   3.474  1.00 15.00      A    H  
ATOM     82  N   ARG A   7     -20.225  -6.625  -2.148  1.00 15.00      A    N  
ATOM     83  CA  ARG A   7     -19.749  -7.329  -3.332  1.00 15.00      A    C  
ATOM     84  C   ARG A   7     -18.226  -7.429  -3.344  1.00 15.00      A    C  
ATOM     85  O   ARG A   7     -17.667  -8.469  -3.694  1.00 15.00      A    O  
ATOM     86  CB  ARG A   7     -20.256  -6.641  -4.602  1.00 15.00      A    C  
ATOM     87  CG  ARG A   7     -19.824  -7.309  -5.899  1.00 15.00      A    C  
ATOM     88  CD  ARG A   7     -20.510  -6.675  -7.100  1.00 15.00      A    C  
ATOM     89  NE  ARG A   7     -20.340  -5.220  -7.129  1.00 15.00      A    N  
ATOM     90  CZ  ARG A   7     -21.355  -4.351  -7.181  1.00 15.00      A    C  
ATOM     91  NH1 ARG A   7     -22.609  -4.789  -7.212  1.00 15.00      A    N1+
ATOM     92  NH2 ARG A   7     -21.111  -3.044  -7.198  1.00 15.00      A    N  
ATOM     93  HN  ARG A   7     -20.734  -5.790  -2.258  1.00 15.00      A    H  
ATOM     94  HE  ARG A   7     -19.420  -4.876  -7.109  1.00 15.00      A    H  
ATOM     95 HH11 ARG A   7     -23.402  -4.114  -7.250  1.00 15.00      A    H  
ATOM     96 HH12 ARG A   7     -22.812  -5.813  -7.194  1.00 15.00      A    H  
ATOM     97 HH21 ARG A   7     -21.900  -2.363  -7.238  1.00 15.00      A    H  
ATOM     98 HH22 ARG A   7     -20.130  -2.690  -7.170  1.00 15.00      A    H  
ATOM     99  N   LEU A   8     -17.564  -6.348  -2.950  1.00 15.00      A    N  
ATOM    100  CA  LEU A   8     -16.109  -6.313  -2.911  1.00 15.00      A    C  
ATOM    101  C   LEU A   8     -15.576  -7.336  -1.915  1.00 15.00      A    C  
ATOM    102  O   LEU A   8     -14.686  -8.124  -2.238  1.00 15.00      A    O  
ATOM    103  CB  LEU A   8     -15.617  -4.911  -2.542  1.00 15.00      A    C  
ATOM    104  CG  LEU A   8     -14.100  -4.704  -2.541  1.00 15.00      A    C  
ATOM    105  CD1 LEU A   8     -13.543  -4.785  -3.954  1.00 15.00      A    C  
ATOM    106  CD2 LEU A   8     -13.740  -3.377  -1.892  1.00 15.00      A    C  
ATOM    107  HN  LEU A   8     -18.069  -5.549  -2.678  1.00 15.00      A    H  
ATOM    108  N   TYR A   9     -16.139  -7.330  -0.711  1.00 15.00      A    N  
ATOM    109  CA  TYR A   9     -15.727  -8.259   0.333  1.00 15.00      A    C  
ATOM    110  C   TYR A   9     -15.977  -9.702  -0.091  1.00 15.00      A    C  
ATOM    111  O   TYR A   9     -15.117 -10.566   0.084  1.00 15.00      A    O  
ATOM    112  CB  TYR A   9     -16.453  -7.953   1.646  1.00 15.00      A    C  
ATOM    113  CG  TYR A   9     -16.425  -9.092   2.644  1.00 15.00      A    C  
ATOM    114  CD1 TYR A   9     -15.244  -9.464   3.275  1.00 15.00      A    C  
ATOM    115  CD2 TYR A   9     -17.579  -9.803   2.945  1.00 15.00      A    C  
ATOM    116  CE1 TYR A   9     -15.215 -10.511   4.175  1.00 15.00      A    C  
ATOM    117  CE2 TYR A   9     -17.559 -10.849   3.846  1.00 15.00      A    C  
ATOM    118  CZ  TYR A   9     -16.373 -11.200   4.457  1.00 15.00      A    C  
ATOM    119  OH  TYR A   9     -16.345 -12.245   5.353  1.00 15.00      A    O  
ATOM    120  HN  TYR A   9     -16.851  -6.682  -0.520  1.00 15.00      A    H  
ATOM    121  HH  TYR A   9     -15.583 -12.144   5.934  1.00 15.00      A    H  
ATOM    122  N   ASN A  10     -17.155  -9.953  -0.654  1.00 15.00      A    N  
ATOM    123  CA  ASN A  10     -17.523 -11.293  -1.106  1.00 15.00      A    C  
ATOM    124  C   ASN A  10     -16.504 -11.835  -2.100  1.00 15.00      A    C  
ATOM    125  O   ASN A  10     -16.076 -12.985  -1.999  1.00 15.00      A    O  
ATOM    126  CB  ASN A  10     -18.920 -11.306  -1.735  1.00 15.00      A    C  
ATOM    127  CG  ASN A  10     -20.039 -11.365  -0.710  1.00 15.00      A    C  
ATOM    128  ND2 ASN A  10     -21.266 -11.143  -1.160  1.00 15.00      A    N  
ATOM    129  OD1 ASN A  10     -19.810 -11.627   0.471  1.00 15.00      A    O  
ATOM    130  HN  ASN A  10     -17.800  -9.217  -0.762  1.00 15.00      A    H  
ATOM    131 HD21 ASN A  10     -21.382 -10.956  -2.115  1.00 15.00      A    H  
ATOM    132 HD22 ASN A  10     -22.005 -11.178  -0.521  1.00 15.00      A    H  
ATOM    133  N   THR A  11     -16.107 -10.993  -3.045  1.00 15.00      A    N  
ATOM    134  CA  THR A  11     -15.135 -11.383  -4.053  1.00 15.00      A    C  
ATOM    135  C   THR A  11     -13.765 -11.622  -3.417  1.00 15.00      A    C  
ATOM    136  O   THR A  11     -13.088 -12.604  -3.726  1.00 15.00      A    O  
ATOM    137  CB  THR A  11     -15.016 -10.311  -5.155  1.00 15.00      A    C  
ATOM    138  CG2 THR A  11     -14.297 -10.872  -6.372  1.00 15.00      A    C  
ATOM    139  OG1 THR A  11     -16.329  -9.876  -5.542  1.00 15.00      A    O  
ATOM    140  HN  THR A  11     -16.477 -10.087  -3.064  1.00 15.00      A    H  
ATOM    141  HG1 THR A  11     -16.727  -9.369  -4.823  1.00 15.00      A    H  
ATOM    142  N   CYS A  12     -13.376 -10.736  -2.505  1.00 15.00      A    N  
ATOM    143  CA  CYS A  12     -12.091 -10.853  -1.827  1.00 15.00      A    C  
ATOM    144  C   CYS A  12     -12.020 -12.122  -0.983  1.00 15.00      A    C  
ATOM    145  O   CYS A  12     -11.002 -12.806  -0.966  1.00 15.00      A    O  
ATOM    146  CB  CYS A  12     -11.821  -9.625  -0.958  1.00 15.00      A    C  
ATOM    147  SG  CYS A  12     -11.735  -8.068  -1.870  1.00 15.00      A    S  
ATOM    148  HN  CYS A  12     -13.968  -9.984  -2.282  1.00 15.00      A    H  
ATOM    149  HG  CYS A  12     -12.968  -7.754  -2.251  1.00 15.00      A    H  
ATOM    150  N   LYS A  13     -13.111 -12.445  -0.298  1.00 15.00      A    N  
ATOM    151  CA  LYS A  13     -13.156 -13.632   0.548  1.00 15.00      A    C  
ATOM    152  C   LYS A  13     -13.016 -14.910  -0.276  1.00 15.00      A    C  
ATOM    153  O   LYS A  13     -12.487 -15.910   0.198  1.00 15.00      A    O  
ATOM    154  CB  LYS A  13     -14.445 -13.663   1.375  1.00 15.00      A    C  
ATOM    155  CG  LYS A  13     -14.473 -14.752   2.438  1.00 15.00      A    C  
ATOM    156  CD  LYS A  13     -15.686 -14.627   3.345  1.00 15.00      A    C  
ATOM    157  CE  LYS A  13     -16.981 -14.909   2.600  1.00 15.00      A    C  
ATOM    158  NZ  LYS A  13     -18.156 -14.910   3.515  1.00 15.00      A    N1+
ATOM    159  HN  LYS A  13     -13.906 -11.866  -0.358  1.00 15.00      A    H  
ATOM    160  HZ1 LYS A  13     -19.021 -15.138   2.987  1.00 15.00      A    H  
ATOM    161  HZ2 LYS A  13     -18.270 -13.973   3.957  1.00 15.00      A    H  
ATOM    162  HZ3 LYS A  13     -18.023 -15.617   4.265  1.00 15.00      A    H  
ATOM    163  N   ALA A  14     -13.474 -14.870  -1.515  1.00 15.00      A    N  
ATOM    164  CA  ALA A  14     -13.399 -16.033  -2.387  1.00 15.00      A    C  
ATOM    165  C   ALA A  14     -12.007 -16.203  -2.993  1.00 15.00      A    C  
ATOM    166  O   ALA A  14     -11.582 -17.320  -3.286  1.00 15.00      A    O  
ATOM    167  CB  ALA A  14     -14.450 -15.940  -3.483  1.00 15.00      A    C  
ATOM    168  HN  ALA A  14     -13.871 -14.039  -1.855  1.00 15.00      A    H  
ATOM    169  N   SER A  15     -11.304 -15.096  -3.178  1.00 15.00      A    N  
ATOM    170  CA  SER A  15      -9.974 -15.127  -3.771  1.00 15.00      A    C  
ATOM    171  C   SER A  15      -8.840 -15.152  -2.741  1.00 15.00      A    C  
ATOM    172  O   SER A  15      -7.725 -15.562  -3.059  1.00 15.00      A    O  
ATOM    173  CB  SER A  15      -9.794 -13.935  -4.713  1.00 15.00      A    C  
ATOM    174  OG  SER A  15     -10.782 -13.931  -5.734  1.00 15.00      A    O  
ATOM    175  HN  SER A  15     -11.693 -14.234  -2.922  1.00 15.00      A    H  
ATOM    176  HG  SER A  15     -10.608 -13.203  -6.341  1.00 15.00      A    H  
ATOM    177  N   PHE A  16      -9.108 -14.701  -1.520  1.00 15.00      A    N  
ATOM    178  CA  PHE A  16      -8.065 -14.658  -0.496  1.00 15.00      A    C  
ATOM    179  C   PHE A  16      -8.325 -15.577   0.696  1.00 15.00      A    C  
ATOM    180  O   PHE A  16      -7.387 -16.000   1.368  1.00 15.00      A    O  
ATOM    181  CB  PHE A  16      -7.822 -13.222  -0.027  1.00 15.00      A    C  
ATOM    182  CG  PHE A  16      -7.490 -12.273  -1.143  1.00 15.00      A    C  
ATOM    183  CD1 PHE A  16      -6.364 -12.468  -1.924  1.00 15.00      A    C  
ATOM    184  CD2 PHE A  16      -8.306 -11.188  -1.411  1.00 15.00      A    C  
ATOM    185  CE1 PHE A  16      -6.058 -11.599  -2.953  1.00 15.00      A    C  
ATOM    186  CE2 PHE A  16      -8.007 -10.314  -2.438  1.00 15.00      A    C  
ATOM    187  CZ  PHE A  16      -6.881 -10.521  -3.210  1.00 15.00      A    C  
ATOM    188  HN  PHE A  16     -10.009 -14.378  -1.310  1.00 15.00      A    H  
ATOM    189  N   SER A  17      -9.583 -15.885   0.968  1.00 15.00      A    N  
ATOM    190  CA  SER A  17      -9.918 -16.754   2.088  1.00 15.00      A    C  
ATOM    191  C   SER A  17     -10.206 -18.169   1.601  1.00 15.00      A    C  
ATOM    192  O   SER A  17     -11.151 -18.816   2.048  1.00 15.00      A    O  
ATOM    193  CB  SER A  17     -11.108 -16.192   2.869  1.00 15.00      A    C  
ATOM    194  OG  SER A  17     -10.903 -14.824   3.178  1.00 15.00      A    O  
ATOM    195  HN  SER A  17     -10.301 -15.536   0.403  1.00 15.00      A    H  
ATOM    196  HG  SER A  17     -10.036 -14.720   3.583  1.00 15.00      A    H  
ATOM    197  N   SER A  18      -9.385 -18.637   0.678  1.00 15.00      A    N  
ATOM    198  CA  SER A  18      -9.536 -19.966   0.121  1.00 15.00      A    C  
ATOM    199  C   SER A  18      -8.348 -20.848   0.508  1.00 15.00      A    C  
ATOM    200  O   SER A  18      -7.295 -20.344   0.897  1.00 15.00      A    O  
ATOM    201  CB  SER A  18      -9.661 -19.867  -1.401  1.00 15.00      A    C  
ATOM    202  OG  SER A  18      -9.547 -18.517  -1.828  1.00 15.00      A    O  
ATOM    203  HN  SER A  18      -8.651 -18.071   0.359  1.00 15.00      A    H  
ATOM    204  HG  SER A  18     -10.382 -18.230  -2.223  1.00 15.00      A    H  
ATOM    205  N   ASP A  19      -8.536 -22.163   0.424  1.00 15.00      A    N  
ATOM    206  CA  ASP A  19      -7.481 -23.122   0.755  1.00 15.00      A    C  
ATOM    207  C   ASP A  19      -6.337 -23.059  -0.251  1.00 15.00      A    C  
ATOM    208  O   ASP A  19      -5.183 -23.333   0.081  1.00 15.00      A    O  
ATOM    209  CB  ASP A  19      -8.042 -24.547   0.783  1.00 15.00      A    C  
ATOM    210  CG  ASP A  19      -8.723 -24.900   2.089  1.00 15.00      A    C  
ATOM    211  OD1 ASP A  19      -9.907 -24.540   2.257  1.00 15.00      A    O  
ATOM    212  OD2 ASP A  19      -8.078 -25.551   2.938  1.00 15.00      A    O1-
ATOM    213  HN  ASP A  19      -9.416 -22.501   0.164  1.00 15.00      A    H  
ATOM    214  N   GLY A  20      -6.662 -22.700  -1.485  1.00 15.00      A    N  
ATOM    215  CA  GLY A  20      -5.653 -22.625  -2.517  1.00 15.00      A    C  
ATOM    216  C   GLY A  20      -4.907 -21.308  -2.502  1.00 15.00      A    C  
ATOM    217  O   GLY A  20      -5.297 -20.380  -1.797  1.00 15.00      A    O  
ATOM    218  HN  GLY A  20      -7.585 -22.463  -1.686  1.00 15.00      A    H  
ATOM    219  N   PRO A  21      -3.830 -21.195  -3.287  1.00 15.00      A    N  
ATOM    220  CA  PRO A  21      -3.034 -19.974  -3.353  1.00 15.00      A    C  
ATOM    221  C   PRO A  21      -3.678 -18.919  -4.247  1.00 15.00      A    C  
ATOM    222  O   PRO A  21      -4.479 -19.239  -5.130  1.00 15.00      A    O  
ATOM    223  CB  PRO A  21      -1.719 -20.458  -3.964  1.00 15.00      A    C  
ATOM    224  CG  PRO A  21      -2.112 -21.607  -4.829  1.00 15.00      A    C  
ATOM    225  CD  PRO A  21      -3.306 -22.250  -4.173  1.00 15.00      A    C  
ATOM    226  N   ILE A  22      -3.318 -17.663  -4.012  1.00 15.00      A    N  
ATOM    227  CA  ILE A  22      -3.850 -16.549  -4.783  1.00 15.00      A    C  
ATOM    228  C   ILE A  22      -3.402 -16.649  -6.238  1.00 15.00      A    C  
ATOM    229  O   ILE A  22      -2.207 -16.644  -6.531  1.00 15.00      A    O  
ATOM    230  CB  ILE A  22      -3.378 -15.197  -4.205  1.00 15.00      A    C  
ATOM    231  CG1 ILE A  22      -3.640 -15.134  -2.697  1.00 15.00      A    C  
ATOM    232  CG2 ILE A  22      -4.069 -14.041  -4.916  1.00 15.00      A    C  
ATOM    233  CD1 ILE A  22      -2.882 -14.030  -1.990  1.00 15.00      A    C  
ATOM    234  HN  ILE A  22      -2.672 -17.482  -3.301  1.00 15.00      A    H  
ATOM    235  N   THR A  23      -4.363 -16.762  -7.139  1.00 15.00      A    N  
ATOM    236  CA  THR A  23      -4.072 -16.862  -8.557  1.00 15.00      A    C  
ATOM    237  C   THR A  23      -4.361 -15.545  -9.267  1.00 15.00      A    C  
ATOM    238  O   THR A  23      -5.002 -14.652  -8.705  1.00 15.00      A    O  
ATOM    239  CB  THR A  23      -4.911 -17.978  -9.206  1.00 15.00      A    C  
ATOM    240  CG2 THR A  23      -4.204 -19.318  -9.076  1.00 15.00      A    C  
ATOM    241  OG1 THR A  23      -6.189 -18.048  -8.556  1.00 15.00      A    O  
ATOM    242  HN  THR A  23      -5.296 -16.790  -6.843  1.00 15.00      A    H  
ATOM    243  HG1 THR A  23      -6.452 -18.968  -8.470  1.00 15.00      A    H  
ATOM    244  N   GLU A  24      -3.888 -15.436 -10.504  1.00 15.00      A    N  
ATOM    245  CA  GLU A  24      -4.095 -14.239 -11.307  1.00 15.00      A    C  
ATOM    246  C   GLU A  24      -5.587 -14.037 -11.544  1.00 15.00      A    C  
ATOM    247  O   GLU A  24      -6.115 -12.937 -11.373  1.00 15.00      A    O  
ATOM    248  CB  GLU A  24      -3.354 -14.382 -12.640  1.00 15.00      A    C  
ATOM    249  CG  GLU A  24      -3.325 -13.123 -13.491  1.00 15.00      A    C  
ATOM    250  CD  GLU A  24      -2.817 -11.912 -12.736  1.00 15.00      A    C  
ATOM    251  OE1 GLU A  24      -1.813 -12.034 -12.003  1.00 15.00      A    O  
ATOM    252  OE2 GLU A  24      -3.424 -10.835 -12.877  1.00 15.00      A    O1-
ATOM    253  HN  GLU A  24      -3.389 -16.184 -10.890  1.00 15.00      A    H  
ATOM    254  N   ASP A  25      -6.261 -15.125 -11.900  1.00 15.00      A    N  
ATOM    255  CA  ASP A  25      -7.698 -15.116 -12.151  1.00 15.00      A    C  
ATOM    256  C   ASP A  25      -8.434 -14.617 -10.916  1.00 15.00      A    C  
ATOM    257  O   ASP A  25      -9.433 -13.902 -11.012  1.00 15.00      A    O  
ATOM    258  CB  ASP A  25      -8.195 -16.535 -12.470  1.00 15.00      A    C  
ATOM    259  CG  ASP A  25      -7.170 -17.408 -13.174  1.00 15.00      A    C  
ATOM    260  OD1 ASP A  25      -7.464 -17.884 -14.282  1.00 15.00      A    O  
ATOM    261  OD2 ASP A  25      -6.074 -17.625 -12.604  1.00 15.00      A    O1-
ATOM    262  HN  ASP A  25      -5.771 -15.976 -12.016  1.00 15.00      A    H  
ATOM    263  N   ALA A  26      -7.927 -15.003  -9.751  1.00 15.00      A    N  
ATOM    264  CA  ALA A  26      -8.522 -14.610  -8.484  1.00 15.00      A    C  
ATOM    265  C   ALA A  26      -8.356 -13.114  -8.248  1.00 15.00      A    C  
ATOM    266  O   ALA A  26      -9.276 -12.445  -7.772  1.00 15.00      A    O  
ATOM    267  CB  ALA A  26      -7.907 -15.405  -7.344  1.00 15.00      A    C  
ATOM    268  HN  ALA A  26      -7.121 -15.564  -9.748  1.00 15.00      A    H  
ATOM    269  N   LEU A  27      -7.185 -12.597  -8.594  1.00 15.00      A    N  
ATOM    270  CA  LEU A  27      -6.892 -11.179  -8.434  1.00 15.00      A    C  
ATOM    271  C   LEU A  27      -7.727 -10.353  -9.404  1.00 15.00      A    C  
ATOM    272  O   LEU A  27      -8.309  -9.333  -9.027  1.00 15.00      A    O  
ATOM    273  CB  LEU A  27      -5.404 -10.909  -8.668  1.00 15.00      A    C  
ATOM    274  CG  LEU A  27      -4.443 -11.449  -7.607  1.00 15.00      A    C  
ATOM    275  CD1 LEU A  27      -3.030 -11.524  -8.161  1.00 15.00      A    C  
ATOM    276  CD2 LEU A  27      -4.481 -10.579  -6.360  1.00 15.00      A    C  
ATOM    277  HN  LEU A  27      -6.495 -13.188  -8.969  1.00 15.00      A    H  
ATOM    278  N   GLU A  28      -7.793 -10.815 -10.650  1.00 15.00      A    N  
ATOM    279  CA  GLU A  28      -8.554 -10.135 -11.694  1.00 15.00      A    C  
ATOM    280  C   GLU A  28     -10.024  -9.998 -11.313  1.00 15.00      A    C  
ATOM    281  O   GLU A  28     -10.672  -9.004 -11.649  1.00 15.00      A    O  
ATOM    282  CB  GLU A  28      -8.413 -10.864 -13.032  1.00 15.00      A    C  
ATOM    283  CG  GLU A  28      -8.966 -10.093 -14.222  1.00 15.00      A    C  
ATOM    284  CD  GLU A  28      -8.153  -8.857 -14.558  1.00 15.00      A    C  
ATOM    285  OE1 GLU A  28      -7.713  -8.152 -13.622  1.00 15.00      A    O  
ATOM    286  OE2 GLU A  28      -7.960  -8.589 -15.756  1.00 15.00      A    O1-
ATOM    287  HN  GLU A  28      -7.295 -11.634 -10.881  1.00 15.00      A    H  
ATOM    288  N   LYS A  29     -10.548 -10.998 -10.612  1.00 15.00      A    N  
ATOM    289  CA  LYS A  29     -11.936 -10.966 -10.169  1.00 15.00      A    C  
ATOM    290  C   LYS A  29     -12.165  -9.767  -9.257  1.00 15.00      A    C  
ATOM    291  O   LYS A  29     -13.159  -9.053  -9.386  1.00 15.00      A    O  
ATOM    292  CB  LYS A  29     -12.308 -12.260  -9.444  1.00 15.00      A    C  
ATOM    293  CG  LYS A  29     -12.474 -13.458 -10.363  1.00 15.00      A    C  
ATOM    294  CD  LYS A  29     -12.825 -14.709  -9.577  1.00 15.00      A    C  
ATOM    295  CE  LYS A  29     -12.865 -15.932 -10.477  1.00 15.00      A    C  
ATOM    296  NZ  LYS A  29     -13.264 -17.155  -9.729  1.00 15.00      A    N1+
ATOM    297  HN  LYS A  29      -9.990 -11.777 -10.398  1.00 15.00      A    H  
ATOM    298  HZ1 LYS A  29     -12.615 -17.313  -8.932  1.00 15.00      A    H  
ATOM    299  HZ2 LYS A  29     -13.233 -17.983 -10.357  1.00 15.00      A    H  
ATOM    300  HZ3 LYS A  29     -14.231 -17.049  -9.360  1.00 15.00      A    H  
ATOM    301  N   VAL A  30     -11.223  -9.541  -8.349  1.00 15.00      A    N  
ATOM    302  CA  VAL A  30     -11.310  -8.423  -7.424  1.00 15.00      A    C  
ATOM    303  C   VAL A  30     -11.092  -7.111  -8.173  1.00 15.00      A    C  
ATOM    304  O   VAL A  30     -11.774  -6.118  -7.916  1.00 15.00      A    O  
ATOM    305  CB  VAL A  30     -10.276  -8.543  -6.284  1.00 15.00      A    C  
ATOM    306  CG1 VAL A  30     -10.468  -7.432  -5.264  1.00 15.00      A    C  
ATOM    307  CG2 VAL A  30     -10.372  -9.906  -5.613  1.00 15.00      A    C  
ATOM    308  HN  VAL A  30     -10.446 -10.140  -8.305  1.00 15.00      A    H  
ATOM    309  N   ARG A  31     -10.148  -7.124  -9.114  1.00 15.00      A    N  
ATOM    310  CA  ARG A  31      -9.843  -5.941  -9.914  1.00 15.00      A    C  
ATOM    311  C   ARG A  31     -11.083  -5.476 -10.670  1.00 15.00      A    C  
ATOM    312  O   ARG A  31     -11.435  -4.299 -10.635  1.00 15.00      A    O  
ATOM    313  CB  ARG A  31      -8.719  -6.225 -10.916  1.00 15.00      A    C  
ATOM    314  CG  ARG A  31      -7.351  -6.480 -10.303  1.00 15.00      A    C  
ATOM    315  CD  ARG A  31      -6.268  -6.411 -11.368  1.00 15.00      A    C  
ATOM    316  NE  ARG A  31      -5.055  -7.135 -10.988  1.00 15.00      A    N  
ATOM    317  CZ  ARG A  31      -4.612  -8.221 -11.627  1.00 15.00      A    C  
ATOM    318  NH1 ARG A  31      -5.277  -8.712 -12.665  1.00 15.00      A    N1+
ATOM    319  NH2 ARG A  31      -3.499  -8.823 -11.234  1.00 15.00      A    N  
ATOM    320  HN  ARG A  31      -9.643  -7.954  -9.274  1.00 15.00      A    H  
ATOM    321  HE  ARG A  31      -4.538  -6.788 -10.225  1.00 15.00      A    H  
ATOM    322 HH11 ARG A  31      -6.166  -8.255 -13.004  1.00 15.00      A    H  
ATOM    323 HH12 ARG A  31      -4.914  -9.563 -13.157  1.00 15.00      A    H  
ATOM    324 HH21 ARG A  31      -3.162  -9.682 -11.751  1.00 15.00      A    H  
ATOM    325 HH22 ARG A  31      -2.954  -8.460 -10.428  1.00 15.00      A    H  
ATOM    326  N   ASN A  32     -11.749  -6.422 -11.330  1.00 15.00      A    N  
ATOM    327  CA  ASN A  32     -12.957  -6.139 -12.107  1.00 15.00      A    C  
ATOM    328  C   ASN A  32     -14.017  -5.436 -11.269  1.00 15.00      A    C  
ATOM    329  O   ASN A  32     -14.739  -4.565 -11.759  1.00 15.00      A    O  
ATOM    330  CB  ASN A  32     -13.542  -7.433 -12.682  1.00 15.00      A    C  
ATOM    331  CG  ASN A  32     -13.230  -7.619 -14.153  1.00 15.00      A    C  
ATOM    332  ND2 ASN A  32     -12.190  -8.389 -14.446  1.00 15.00      A    N  
ATOM    333  OD1 ASN A  32     -13.925  -7.084 -15.018  1.00 15.00      A    O  
ATOM    334  HN  ASN A  32     -11.410  -7.345 -11.300  1.00 15.00      A    H  
ATOM    335 HD21 ASN A  32     -11.686  -8.793 -13.705  1.00 15.00      A    H  
ATOM    336 HD22 ASN A  32     -11.960  -8.517 -15.390  1.00 15.00      A    H  
ATOM    337  N   VAL A  33     -14.116  -5.828 -10.008  1.00 15.00      A    N  
ATOM    338  CA  VAL A  33     -15.086  -5.237  -9.101  1.00 15.00      A    C  
ATOM    339  C   VAL A  33     -14.601  -3.881  -8.602  1.00 15.00      A    C  
ATOM    340  O   VAL A  33     -15.362  -2.916  -8.571  1.00 15.00      A    O  
ATOM    341  CB  VAL A  33     -15.371  -6.162  -7.896  1.00 15.00      A    C  
ATOM    342  CG1 VAL A  33     -16.333  -5.505  -6.915  1.00 15.00      A    C  
ATOM    343  CG2 VAL A  33     -15.928  -7.494  -8.372  1.00 15.00      A    C  
ATOM    344  HN  VAL A  33     -13.521  -6.535  -9.679  1.00 15.00      A    H  
ATOM    345  N   LEU A  34     -13.323  -3.810  -8.250  1.00 15.00      A    N  
ATOM    346  CA  LEU A  34     -12.725  -2.582  -7.734  1.00 15.00      A    C  
ATOM    347  C   LEU A  34     -12.720  -1.453  -8.769  1.00 15.00      A    C  
ATOM    348  O   LEU A  34     -12.637  -0.280  -8.413  1.00 15.00      A    O  
ATOM    349  CB  LEU A  34     -11.316  -2.853  -7.200  1.00 15.00      A    C  
ATOM    350  CG  LEU A  34     -10.747  -1.823  -6.217  1.00 15.00      A    C  
ATOM    351  CD1 LEU A  34     -11.723  -1.560  -5.080  1.00 15.00      A    C  
ATOM    352  CD2 LEU A  34      -9.408  -2.295  -5.671  1.00 15.00      A    C  
ATOM    353  HN  LEU A  34     -12.759  -4.612  -8.337  1.00 15.00      A    H  
ATOM    354  N   GLU A  35     -12.820  -1.806 -10.048  1.00 15.00      A    N  
ATOM    355  CA  GLU A  35     -12.848  -0.812 -11.122  1.00 15.00      A    C  
ATOM    356  C   GLU A  35     -14.197  -0.096 -11.164  1.00 15.00      A    C  
ATOM    357  O   GLU A  35     -14.424   0.791 -11.987  1.00 15.00      A    O  
ATOM    358  CB  GLU A  35     -12.583  -1.477 -12.475  1.00 15.00      A    C  
ATOM    359  CG  GLU A  35     -11.140  -1.895 -12.700  1.00 15.00      A    C  
ATOM    360  CD  GLU A  35     -10.187  -0.719 -12.775  1.00 15.00      A    C  
ATOM    361  OE1 GLU A  35     -10.652   0.441 -12.736  1.00 15.00      A    O  
ATOM    362  OE2 GLU A  35      -8.968  -0.951 -12.863  1.00 15.00      A    O1-
ATOM    363  HN  GLU A  35     -12.857  -2.759 -10.278  1.00 15.00      A    H  
ATOM    364  N   LYS A  36     -15.093  -0.497 -10.276  1.00 15.00      A    N  
ATOM    365  CA  LYS A  36     -16.419   0.090 -10.200  1.00 15.00      A    C  
ATOM    366  C   LYS A  36     -16.629   0.749  -8.839  1.00 15.00      A    C  
ATOM    367  O   LYS A  36     -17.698   0.635  -8.242  1.00 15.00      A    O  
ATOM    368  CB  LYS A  36     -17.477  -0.996 -10.424  1.00 15.00      A    C  
ATOM    369  CG  LYS A  36     -17.269  -1.810 -11.693  1.00 15.00      A    C  
ATOM    370  CD  LYS A  36     -18.139  -3.058 -11.707  1.00 15.00      A    C  
ATOM    371  CE  LYS A  36     -17.755  -3.990 -12.847  1.00 15.00      A    C  
ATOM    372  NZ  LYS A  36     -17.980  -3.366 -14.179  1.00 15.00      A    N1+
ATOM    373  HN  LYS A  36     -14.852  -1.209  -9.645  1.00 15.00      A    H  
ATOM    374  HZ1 LYS A  36     -17.662  -4.009 -14.932  1.00 15.00      A    H  
ATOM    375  HZ2 LYS A  36     -17.447  -2.476 -14.251  1.00 15.00      A    H  
ATOM    376  HZ3 LYS A  36     -18.992  -3.164 -14.314  1.00 15.00      A    H  
ATOM    377  N   ILE A  37     -15.602   1.437  -8.356  1.00 15.00      A    N  
ATOM    378  CA  ILE A  37     -15.675   2.103  -7.063  1.00 15.00      A    C  
ATOM    379  C   ILE A  37     -15.935   3.601  -7.198  1.00 15.00      A    C  
ATOM    380  O   ILE A  37     -15.282   4.296  -7.977  1.00 15.00      A    O  
ATOM    381  CB  ILE A  37     -14.406   1.863  -6.209  1.00 15.00      A    C  
ATOM    382  CG1 ILE A  37     -14.569   2.478  -4.815  1.00 15.00      A    C  
ATOM    383  CG2 ILE A  37     -13.164   2.412  -6.900  1.00 15.00      A    C  
ATOM    384  CD1 ILE A  37     -13.460   2.116  -3.852  1.00 15.00      A    C  
ATOM    385  HN  ILE A  37     -14.779   1.501  -8.882  1.00 15.00      A    H  
ATOM    386  N   LYS A  38     -16.908   4.081  -6.446  1.00 15.00      A    N  
ATOM    387  CA  LYS A  38     -17.254   5.489  -6.437  1.00 15.00      A    C  
ATOM    388  C   LYS A  38     -17.387   5.954  -4.991  1.00 15.00      A    C  
ATOM    389  O   LYS A  38     -17.691   5.150  -4.110  1.00 15.00      A    O  
ATOM    390  CB  LYS A  38     -18.545   5.743  -7.223  1.00 15.00      A    C  
ATOM    391  CG  LYS A  38     -19.713   4.880  -6.791  1.00 15.00      A    C  
ATOM    392  CD  LYS A  38     -20.919   5.085  -7.687  1.00 15.00      A    C  
ATOM    393  CE  LYS A  38     -22.045   4.143  -7.299  1.00 15.00      A    C  
ATOM    394  NZ  LYS A  38     -23.263   4.367  -8.116  1.00 15.00      A    N1+
ATOM    395  HN  LYS A  38     -17.413   3.465  -5.873  1.00 15.00      A    H  
ATOM    396  HZ1 LYS A  38     -23.058   4.181  -9.117  1.00 15.00      A    H  
ATOM    397  HZ2 LYS A  38     -23.587   5.348  -8.014  1.00 15.00      A    H  
ATOM    398  HZ3 LYS A  38     -24.021   3.728  -7.803  1.00 15.00      A    H  
ATOM    399  N   PRO A  39     -17.151   7.248  -4.726  1.00 15.00      A    N  
ATOM    400  CA  PRO A  39     -17.223   7.815  -3.370  1.00 15.00      A    C  
ATOM    401  C   PRO A  39     -18.520   7.487  -2.629  1.00 15.00      A    C  
ATOM    402  O   PRO A  39     -18.499   7.203  -1.434  1.00 15.00      A    O  
ATOM    403  CB  PRO A  39     -17.124   9.320  -3.616  1.00 15.00      A    C  
ATOM    404  CG  PRO A  39     -16.361   9.437  -4.888  1.00 15.00      A    C  
ATOM    405  CD  PRO A  39     -16.776   8.264  -5.727  1.00 15.00      A    C  
ATOM    406  N   SER A  40     -19.634   7.502  -3.345  1.00 15.00      A    N  
ATOM    407  CA  SER A  40     -20.937   7.232  -2.747  1.00 15.00      A    C  
ATOM    408  C   SER A  40     -21.085   5.778  -2.295  1.00 15.00      A    C  
ATOM    409  O   SER A  40     -21.916   5.469  -1.444  1.00 15.00      A    O  
ATOM    410  CB  SER A  40     -22.036   7.582  -3.746  1.00 15.00      A    C  
ATOM    411  OG  SER A  40     -21.757   6.996  -5.009  1.00 15.00      A    O  
ATOM    412  HN  SER A  40     -19.585   7.700  -4.300  1.00 15.00      A    H  
ATOM    413  HG  SER A  40     -21.762   6.037  -4.915  1.00 15.00      A    H  
ATOM    414  N   ASP A  41     -20.267   4.890  -2.850  1.00 15.00      A    N  
ATOM    415  CA  ASP A  41     -20.345   3.473  -2.502  1.00 15.00      A    C  
ATOM    416  C   ASP A  41     -19.669   3.182  -1.170  1.00 15.00      A    C  
ATOM    417  O   ASP A  41     -19.797   2.087  -0.624  1.00 15.00      A    O  
ATOM    418  CB  ASP A  41     -19.758   2.587  -3.606  1.00 15.00      A    C  
ATOM    419  CG  ASP A  41     -20.726   2.343  -4.751  1.00 15.00      A    C  
ATOM    420  OD1 ASP A  41     -21.924   2.666  -4.610  1.00 15.00      A    O  
ATOM    421  OD2 ASP A  41     -20.286   1.842  -5.805  1.00 15.00      A    O1-
ATOM    422  HN  ASP A  41     -19.588   5.192  -3.490  1.00 15.00      A    H  
ATOM    423  N   VAL A  42     -18.945   4.167  -0.651  1.00 15.00      A    N  
ATOM    424  CA  VAL A  42     -18.257   4.017   0.628  1.00 15.00      A    C  
ATOM    425  C   VAL A  42     -18.559   5.184   1.566  1.00 15.00      A    C  
ATOM    426  O   VAL A  42     -17.922   5.335   2.609  1.00 15.00      A    O  
ATOM    427  CB  VAL A  42     -16.731   3.839   0.467  1.00 15.00      A    C  
ATOM    428  CG1 VAL A  42     -16.385   2.369   0.276  1.00 15.00      A    C  
ATOM    429  CG2 VAL A  42     -16.204   4.665  -0.696  1.00 15.00      A    C  
ATOM    430  HN  VAL A  42     -18.871   5.014  -1.140  1.00 15.00      A    H  
ATOM    431  N   GLY A  43     -19.542   5.998   1.185  1.00 15.00      A    N  
ATOM    432  CA  GLY A  43     -19.946   7.137   1.995  1.00 15.00      A    C  
ATOM    433  C   GLY A  43     -18.876   8.204   2.144  1.00 15.00      A    C  
ATOM    434  O   GLY A  43     -18.611   8.666   3.254  1.00 15.00      A    O  
ATOM    435  HN  GLY A  43     -20.008   5.819   0.342  1.00 15.00      A    H  
ATOM    436  N   ILE A  44     -18.251   8.592   1.038  1.00 15.00      A    N  
ATOM    437  CA  ILE A  44     -17.215   9.624   1.072  1.00 15.00      A    C  
ATOM    438  C   ILE A  44     -17.414  10.640  -0.047  1.00 15.00      A    C  
ATOM    439  O   ILE A  44     -16.476  11.322  -0.461  1.00 15.00      A    O  
ATOM    440  CB  ILE A  44     -15.781   9.051   1.012  1.00 15.00      A    C  
ATOM    441  CG1 ILE A  44     -15.575   8.190  -0.237  1.00 15.00      A    C  
ATOM    442  CG2 ILE A  44     -15.459   8.267   2.273  1.00 15.00      A    C  
ATOM    443  CD1 ILE A  44     -14.136   7.777  -0.464  1.00 15.00      A    C  
ATOM    444  HN  ILE A  44     -18.500   8.182   0.179  1.00 15.00      A    H  
ATOM    445  N   GLU A  45     -18.645  10.733  -0.532  1.00 15.00      A    N  
ATOM    446  CA  GLU A  45     -18.991  11.661  -1.601  1.00 15.00      A    C  
ATOM    447  C   GLU A  45     -18.744  13.112  -1.195  1.00 15.00      A    C  
ATOM    448  O   GLU A  45     -18.444  13.957  -2.039  1.00 15.00      A    O  
ATOM    449  CB  GLU A  45     -20.439  11.459  -2.077  1.00 15.00      A    C  
ATOM    450  CG  GLU A  45     -21.500  11.538  -0.984  1.00 15.00      A    C  
ATOM    451  CD  GLU A  45     -21.576  10.285  -0.130  1.00 15.00      A    C  
ATOM    452  OE1 GLU A  45     -20.886   9.296  -0.460  1.00 15.00      A    O  
ATOM    453  OE2 GLU A  45     -22.309  10.297   0.873  1.00 15.00      A    O1-
ATOM    454  HN  GLU A  45     -19.353  10.146  -0.163  1.00 15.00      A    H  
ATOM    455  N   GLN A  46     -18.857  13.393   0.099  1.00 15.00      A    N  
ATOM    456  CA  GLN A  46     -18.635  14.741   0.603  1.00 15.00      A    C  
ATOM    457  C   GLN A  46     -17.171  15.146   0.469  1.00 15.00      A    C  
ATOM    458  O   GLN A  46     -16.861  16.190  -0.106  1.00 15.00      A    O  
ATOM    459  CB  GLN A  46     -19.114  14.881   2.047  1.00 15.00      A    C  
ATOM    460  CG  GLN A  46     -20.626  14.942   2.182  1.00 15.00      A    C  
ATOM    461  CD  GLN A  46     -21.076  15.738   3.390  1.00 15.00      A    C  
ATOM    462  NE2 GLN A  46     -22.213  16.405   3.269  1.00 15.00      A    N  
ATOM    463  OE1 GLN A  46     -20.407  15.764   4.419  1.00 15.00      A    O  
ATOM    464  HN  GLN A  46     -19.095  12.678   0.727  1.00 15.00      A    H  
ATOM    465 HE21 GLN A  46     -22.693  16.348   2.418  1.00 15.00      A    H  
ATOM    466 HE22 GLN A  46     -22.525  16.926   4.036  1.00 15.00      A    H  
ATOM    467  N   ASP A  47     -16.274  14.310   0.988  1.00 15.00      A    N  
ATOM    468  CA  ASP A  47     -14.838  14.578   0.908  1.00 15.00      A    C  
ATOM    469  C   ASP A  47     -14.387  14.592  -0.551  1.00 15.00      A    C  
ATOM    470  O   ASP A  47     -13.442  15.289  -0.918  1.00 15.00      A    O  
ATOM    471  CB  ASP A  47     -14.033  13.531   1.698  1.00 15.00      A    C  
ATOM    472  CG  ASP A  47     -14.261  13.588   3.200  1.00 15.00      A    C  
ATOM    473  OD1 ASP A  47     -15.365  13.212   3.644  1.00 15.00      A    O  
ATOM    474  OD2 ASP A  47     -13.330  13.991   3.944  1.00 15.00      A    O1-
ATOM    475  HN  ASP A  47     -16.582  13.501   1.451  1.00 15.00      A    H  
ATOM    476  N   ALA A  48     -15.094  13.832  -1.384  1.00 15.00      A    N  
ATOM    477  CA  ALA A  48     -14.787  13.746  -2.808  1.00 15.00      A    C  
ATOM    478  C   ALA A  48     -14.987  15.085  -3.509  1.00 15.00      A    C  
ATOM    479  O   ALA A  48     -14.302  15.395  -4.485  1.00 15.00      A    O  
ATOM    480  CB  ALA A  48     -15.643  12.678  -3.469  1.00 15.00      A    C  
ATOM    481  HN  ALA A  48     -15.839  13.304  -1.026  1.00 15.00      A    H  
ATOM    482  N   GLN A  49     -15.917  15.880  -2.998  1.00 15.00      A    N  
ATOM    483  CA  GLN A  49     -16.211  17.183  -3.578  1.00 15.00      A    C  
ATOM    484  C   GLN A  49     -15.023  18.133  -3.443  1.00 15.00      A    C  
ATOM    485  O   GLN A  49     -14.837  19.027  -4.267  1.00 15.00      A    O  
ATOM    486  CB  GLN A  49     -17.463  17.788  -2.940  1.00 15.00      A    C  
ATOM    487  CG  GLN A  49     -18.751  17.070  -3.313  1.00 15.00      A    C  
ATOM    488  CD  GLN A  49     -19.097  17.224  -4.781  1.00 15.00      A    C  
ATOM    489  NE2 GLN A  49     -19.905  18.224  -5.095  1.00 15.00      A    N  
ATOM    490  OE1 GLN A  49     -18.645  16.453  -5.626  1.00 15.00      A    O  
ATOM    491  HN  GLN A  49     -16.414  15.588  -2.203  1.00 15.00      A    H  
ATOM    492 HE21 GLN A  49     -20.231  18.800  -4.374  1.00 15.00      A    H  
ATOM    493 HE22 GLN A  49     -20.146  18.343  -6.036  1.00 15.00      A    H  
ATOM    494  N   LEU A  50     -14.216  17.914  -2.407  1.00 15.00      A    N  
ATOM    495  CA  LEU A  50     -13.034  18.737  -2.141  1.00 15.00      A    C  
ATOM    496  C   LEU A  50     -12.001  18.606  -3.258  1.00 15.00      A    C  
ATOM    497  O   LEU A  50     -11.190  19.506  -3.481  1.00 15.00      A    O  
ATOM    498  CB  LEU A  50     -12.400  18.344  -0.808  1.00 15.00      A    C  
ATOM    499  CG  LEU A  50     -13.289  18.460   0.430  1.00 15.00      A    C  
ATOM    500  CD1 LEU A  50     -12.601  17.831   1.631  1.00 15.00      A    C  
ATOM    501  CD2 LEU A  50     -13.634  19.915   0.709  1.00 15.00      A    C  
ATOM    502  HN  LEU A  50     -14.425  17.176  -1.795  1.00 15.00      A    H  
ATOM    503  N   ALA A  51     -12.031  17.468  -3.939  1.00 15.00      A    N  
ATOM    504  CA  ALA A  51     -11.123  17.201  -5.043  1.00 15.00      A    C  
ATOM    505  C   ALA A  51     -11.475  18.043  -6.263  1.00 15.00      A    C  
ATOM    506  O   ALA A  51     -10.651  18.225  -7.160  1.00 15.00      A    O  
ATOM    507  CB  ALA A  51     -11.172  15.727  -5.406  1.00 15.00      A    C  
ATOM    508  HN  ALA A  51     -12.681  16.780  -3.681  1.00 15.00      A    H  
ATOM    509  N   ARG A  52     -12.698  18.563  -6.292  1.00 15.00      A    N  
ATOM    510  CA  ARG A  52     -13.156  19.369  -7.414  1.00 15.00      A    C  
ATOM    511  C   ARG A  52     -13.368  20.824  -6.999  1.00 15.00      A    C  
ATOM    512  O   ARG A  52     -13.903  21.622  -7.773  1.00 15.00      A    O  
ATOM    513  CB  ARG A  52     -14.456  18.791  -7.998  1.00 15.00      A    C  
ATOM    514  CG  ARG A  52     -14.423  17.288  -8.265  1.00 15.00      A    C  
ATOM    515  CD  ARG A  52     -15.723  16.801  -8.896  1.00 15.00      A    C  
ATOM    516  NE  ARG A  52     -15.994  17.404 -10.215  1.00 15.00      A    N  
ATOM    517  CZ  ARG A  52     -16.904  16.931 -11.071  1.00 15.00      A    C  
ATOM    518  NH1 ARG A  52     -17.627  15.858 -10.740  1.00 15.00      A    N1+
ATOM    519  NH2 ARG A  52     -17.116  17.538 -12.241  1.00 15.00      A    N  
ATOM    520  HN  ARG A  52     -13.301  18.420  -5.532  1.00 15.00      A    H  
ATOM    521  HE  ARG A  52     -15.466  18.192 -10.470  1.00 15.00      A    H  
ATOM    522 HH11 ARG A  52     -18.339  15.465 -11.395  1.00 15.00      A    H  
ATOM    523 HH12 ARG A  52     -17.484  15.405  -9.813  1.00 15.00      A    H  
ATOM    524 HH21 ARG A  52     -16.572  18.392 -12.502  1.00 15.00      A    H  
ATOM    525 HH22 ARG A  52     -17.826  17.159 -12.902  1.00 15.00      A    H  
ATOM    526  N   PRO A  68      -3.525  22.014  10.535  1.00 15.00      A    N  
ATOM    527  CA  PRO A  68      -2.766  20.769  10.365  1.00 15.00      A    C  
ATOM    528  C   PRO A  68      -3.647  19.624   9.864  1.00 15.00      A    C  
ATOM    529  O   PRO A  68      -4.232  18.882  10.656  1.00 15.00      A    O  
ATOM    530  CB  PRO A  68      -2.246  20.466  11.777  1.00 15.00      A    C  
ATOM    531  CG  PRO A  68      -2.280  21.777  12.483  1.00 15.00      A    C  
ATOM    532  CD  PRO A  68      -3.457  22.517  11.915  1.00 15.00      A    C  
ATOM    533  N   PRO A  69      -3.766  19.478   8.536  1.00 15.00      A    N  
ATOM    534  CA  PRO A  69      -4.575  18.424   7.929  1.00 15.00      A    C  
ATOM    535  C   PRO A  69      -3.837  17.086   7.880  1.00 15.00      A    C  
ATOM    536  O   PRO A  69      -2.969  16.867   7.033  1.00 15.00      A    O  
ATOM    537  CB  PRO A  69      -4.832  18.954   6.519  1.00 15.00      A    C  
ATOM    538  CG  PRO A  69      -3.650  19.812   6.209  1.00 15.00      A    C  
ATOM    539  CD  PRO A  69      -3.126  20.337   7.523  1.00 15.00      A    C  
ATOM    540  N   ALA A  70      -4.182  16.200   8.804  1.00 15.00      A    N  
ATOM    541  CA  ALA A  70      -3.561  14.885   8.873  1.00 15.00      A    C  
ATOM    542  C   ALA A  70      -4.295  13.891   7.979  1.00 15.00      A    C  
ATOM    543  O   ALA A  70      -5.421  14.145   7.546  1.00 15.00      A    O  
ATOM    544  CB  ALA A  70      -3.530  14.388  10.310  1.00 15.00      A    C  
ATOM    545  HN  ALA A  70      -4.871  16.437   9.456  1.00 15.00      A    H  
ATOM    546  N   ILE A  71      -3.654  12.760   7.716  1.00 15.00      A    N  
ATOM    547  CA  ILE A  71      -4.234  11.725   6.871  1.00 15.00      A    C  
ATOM    548  C   ILE A  71      -5.320  10.963   7.627  1.00 15.00      A    C  
ATOM    549  O   ILE A  71      -5.137  10.597   8.788  1.00 15.00      A    O  
ATOM    550  CB  ILE A  71      -3.152  10.734   6.384  1.00 15.00      A    C  
ATOM    551  CG1 ILE A  71      -2.072  11.476   5.588  1.00 15.00      A    C  
ATOM    552  CG2 ILE A  71      -3.766   9.620   5.545  1.00 15.00      A    C  
ATOM    553  CD1 ILE A  71      -0.879  10.620   5.221  1.00 15.00      A    C  
ATOM    554  HN  ILE A  71      -2.770  12.612   8.111  1.00 15.00      A    H  
ATOM    555  N   LYS A  72      -6.450  10.743   6.969  1.00 15.00      A    N  
ATOM    556  CA  LYS A  72      -7.563  10.021   7.573  1.00 15.00      A    C  
ATOM    557  C   LYS A  72      -7.585   8.582   7.077  1.00 15.00      A    C  
ATOM    558  O   LYS A  72      -7.346   8.326   5.898  1.00 15.00      A    O  
ATOM    559  CB  LYS A  72      -8.895  10.682   7.208  1.00 15.00      A    C  
ATOM    560  CG  LYS A  72      -9.108  12.076   7.771  1.00 15.00      A    C  
ATOM    561  CD  LYS A  72     -10.488  12.591   7.391  1.00 15.00      A    C  
ATOM    562  CE  LYS A  72     -10.701  14.029   7.830  1.00 15.00      A    C  
ATOM    563  NZ  LYS A  72     -12.047  14.533   7.438  1.00 15.00      A    N1+
ATOM    564  HN  LYS A  72      -6.532  11.063   6.044  1.00 15.00      A    H  
ATOM    565  HZ1 LYS A  72     -12.148  14.522   6.399  1.00 15.00      A    H  
ATOM    566  HZ2 LYS A  72     -12.178  15.505   7.777  1.00 15.00      A    H  
ATOM    567  HZ3 LYS A  72     -12.789  13.931   7.850  1.00 15.00      A    H  
ATOM    568  N   TYR A  73      -7.873   7.647   7.968  1.00 15.00      A    N  
ATOM    569  CA  TYR A  73      -7.931   6.246   7.588  1.00 15.00      A    C  
ATOM    570  C   TYR A  73      -9.290   5.629   7.898  1.00 15.00      A    C  
ATOM    571  O   TYR A  73      -9.710   5.566   9.052  1.00 15.00      A    O  
ATOM    572  CB  TYR A  73      -6.818   5.438   8.263  1.00 15.00      A    C  
ATOM    573  CG  TYR A  73      -6.919   3.948   8.014  1.00 15.00      A    C  
ATOM    574  CD1 TYR A  73      -6.991   3.446   6.721  1.00 15.00      A    C  
ATOM    575  CD2 TYR A  73      -6.952   3.046   9.069  1.00 15.00      A    C  
ATOM    576  CE1 TYR A  73      -7.095   2.091   6.485  1.00 15.00      A    C  
ATOM    577  CE2 TYR A  73      -7.053   1.686   8.841  1.00 15.00      A    C  
ATOM    578  CZ  TYR A  73      -7.126   1.215   7.546  1.00 15.00      A    C  
ATOM    579  OH  TYR A  73      -7.231  -0.135   7.312  1.00 15.00      A    O  
ATOM    580  HN  TYR A  73      -8.044   7.905   8.902  1.00 15.00      A    H  
ATOM    581  HH  TYR A  73      -7.727  -0.548   8.026  1.00 15.00      A    H  
ATOM    582  N   LEU A  74      -9.962   5.169   6.857  1.00 15.00      A    N  
ATOM    583  CA  LEU A  74     -11.259   4.529   6.991  1.00 15.00      A    C  
ATOM    584  C   LEU A  74     -11.070   3.020   7.001  1.00 15.00      A    C  
ATOM    585  O   LEU A  74     -10.493   2.458   6.072  1.00 15.00      A    O  
ATOM    586  CB  LEU A  74     -12.168   4.921   5.824  1.00 15.00      A    C  
ATOM    587  CG  LEU A  74     -12.946   6.226   5.976  1.00 15.00      A    C  
ATOM    588  CD1 LEU A  74     -13.352   6.758   4.612  1.00 15.00      A    C  
ATOM    589  CD2 LEU A  74     -14.172   6.015   6.851  1.00 15.00      A    C  
ATOM    590  HN  LEU A  74      -9.566   5.257   5.959  1.00 15.00      A    H  
ATOM    591  N   HIS A  75     -11.544   2.373   8.049  1.00 15.00      A    N  
ATOM    592  CA  HIS A  75     -11.413   0.928   8.172  1.00 15.00      A    C  
ATOM    593  C   HIS A  75     -12.712   0.245   7.768  1.00 15.00      A    C  
ATOM    594  O   HIS A  75     -13.785   0.622   8.236  1.00 15.00      A    O  
ATOM    595  CB  HIS A  75     -11.053   0.558   9.611  1.00 15.00      A    C  
ATOM    596  CG  HIS A  75     -10.346  -0.755   9.748  1.00 15.00      A    C  
ATOM    597  CD2 HIS A  75     -10.858  -2.007   9.857  1.00 15.00      A    C  
ATOM    598  ND1 HIS A  75      -8.975  -0.824   9.784  1.00 15.00      A    N  
ATOM    599  CE1 HIS A  75      -8.676  -2.104   9.912  1.00 15.00      A    C  
ATOM    600  NE2 HIS A  75      -9.784  -2.854   9.961  1.00 15.00      A    N  
ATOM    601  HN  HIS A  75     -12.002   2.874   8.754  1.00 15.00      A    H  
ATOM    602  HE2 HIS A  75      -9.818  -3.831  10.045  1.00 15.00      A    H  
ATOM    603  N   LEU A  76     -12.614  -0.750   6.897  1.00 15.00      A    N  
ATOM    604  CA  LEU A  76     -13.794  -1.472   6.442  1.00 15.00      A    C  
ATOM    605  C   LEU A  76     -13.804  -2.907   6.963  1.00 15.00      A    C  
ATOM    606  O   LEU A  76     -14.784  -3.352   7.558  1.00 15.00      A    O  
ATOM    607  CB  LEU A  76     -13.900  -1.452   4.911  1.00 15.00      A    C  
ATOM    608  CG  LEU A  76     -14.455  -0.172   4.273  1.00 15.00      A    C  
ATOM    609  CD1 LEU A  76     -13.413   0.937   4.273  1.00 15.00      A    C  
ATOM    610  CD2 LEU A  76     -14.952  -0.444   2.861  1.00 15.00      A    C  
ATOM    611  HN  LEU A  76     -11.731  -1.003   6.551  1.00 15.00      A    H  
ATOM    612  N   HIS A  77     -12.703  -3.622   6.760  1.00 15.00      A    N  
ATOM    613  CA  HIS A  77     -12.601  -5.008   7.203  1.00 15.00      A    C  
ATOM    614  C   HIS A  77     -11.143  -5.452   7.255  1.00 15.00      A    C  
ATOM    615  O   HIS A  77     -10.307  -4.926   6.523  1.00 15.00      A    O  
ATOM    616  CB  HIS A  77     -13.403  -5.928   6.265  1.00 15.00      A    C  
ATOM    617  CG  HIS A  77     -13.255  -7.394   6.553  1.00 15.00      A    C  
ATOM    618  CD2 HIS A  77     -12.568  -8.351   5.879  1.00 15.00      A    C  
ATOM    619  ND1 HIS A  77     -13.817  -8.028   7.638  1.00 15.00      A    N  
ATOM    620  CE1 HIS A  77     -13.460  -9.318   7.594  1.00 15.00      A    C  
ATOM    621  NE2 HIS A  77     -12.701  -9.566   6.544  1.00 15.00      A    N  
ATOM    622  HN  HIS A  77     -11.938  -3.208   6.304  1.00 15.00      A    H  
ATOM    623  HD1 HIS A  77     -14.383  -7.611   8.321  1.00 15.00      A    H  
ATOM    624  N   GLU A  78     -10.850  -6.414   8.123  1.00 15.00      A    N  
ATOM    625  CA  GLU A  78      -9.503  -6.943   8.262  1.00 15.00      A    C  
ATOM    626  C   GLU A  78      -9.535  -8.341   8.873  1.00 15.00      A    C  
ATOM    627  O   GLU A  78     -10.187  -8.568   9.892  1.00 15.00      A    O  
ATOM    628  CB  GLU A  78      -8.632  -6.009   9.107  1.00 15.00      A    C  
ATOM    629  CG  GLU A  78      -7.208  -6.503   9.322  1.00 15.00      A    C  
ATOM    630  CD  GLU A  78      -6.204  -5.370   9.413  1.00 15.00      A    C  
ATOM    631  OE1 GLU A  78      -6.358  -4.514  10.306  1.00 15.00      A    O  
ATOM    632  OE2 GLU A  78      -5.267  -5.336   8.586  1.00 15.00      A    O1-
ATOM    633  HN  GLU A  78     -11.562  -6.785   8.686  1.00 15.00      A    H  
ATOM    634  N   CYS A  79      -8.869  -9.273   8.215  1.00 15.00      A    N  
ATOM    635  CA  CYS A  79      -8.774 -10.645   8.683  1.00 15.00      A    C  
ATOM    636  C   CYS A  79      -7.389 -11.177   8.341  1.00 15.00      A    C  
ATOM    637  O   CYS A  79      -6.587 -10.461   7.747  1.00 15.00      A    O  
ATOM    638  CB  CYS A  79      -9.860 -11.517   8.045  1.00 15.00      A    C  
ATOM    639  SG  CYS A  79      -9.897 -11.473   6.239  1.00 15.00      A    S  
ATOM    640  HN  CYS A  79      -8.418  -9.031   7.374  1.00 15.00      A    H  
ATOM    641  HG  CYS A  79     -10.713 -10.493   5.877  1.00 15.00      A    H  
ATOM    642  N   ASP A  80      -7.110 -12.423   8.697  1.00 15.00      A    N  
ATOM    643  CA  ASP A  80      -5.806 -13.021   8.420  1.00 15.00      A    C  
ATOM    644  C   ASP A  80      -5.549 -13.177   6.925  1.00 15.00      A    C  
ATOM    645  O   ASP A  80      -4.401 -13.269   6.489  1.00 15.00      A    O  
ATOM    646  CB  ASP A  80      -5.672 -14.373   9.121  1.00 15.00      A    C  
ATOM    647  CG  ASP A  80      -5.747 -14.251  10.627  1.00 15.00      A    C  
ATOM    648  OD1 ASP A  80      -4.681 -14.226  11.276  1.00 15.00      A    O  
ATOM    649  OD2 ASP A  80      -6.875 -14.170  11.157  1.00 15.00      A    O1-
ATOM    650  HN  ASP A  80      -7.783 -12.951   9.179  1.00 15.00      A    H  
ATOM    651  N   SER A  81      -6.617 -13.201   6.140  1.00 15.00      A    N  
ATOM    652  CA  SER A  81      -6.496 -13.354   4.701  1.00 15.00      A    C  
ATOM    653  C   SER A  81      -6.274 -12.022   3.985  1.00 15.00      A    C  
ATOM    654  O   SER A  81      -5.489 -11.950   3.039  1.00 15.00      A    O  
ATOM    655  CB  SER A  81      -7.733 -14.050   4.136  1.00 15.00      A    C  
ATOM    656  OG  SER A  81      -8.098 -15.165   4.930  1.00 15.00      A    O  
ATOM    657  HN  SER A  81      -7.507 -13.128   6.540  1.00 15.00      A    H  
ATOM    658  HG  SER A  81      -7.438 -15.858   4.826  1.00 15.00      A    H  
ATOM    659  N   PHE A  82      -6.954 -10.967   4.429  1.00 15.00      A    N  
ATOM    660  CA  PHE A  82      -6.825  -9.668   3.778  1.00 15.00      A    C  
ATOM    661  C   PHE A  82      -7.460  -8.548   4.595  1.00 15.00      A    C  
ATOM    662  O   PHE A  82      -8.236  -8.797   5.519  1.00 15.00      A    O  
ATOM    663  CB  PHE A  82      -7.489  -9.713   2.394  1.00 15.00      A    C  
ATOM    664  CG  PHE A  82      -8.966 -10.002   2.440  1.00 15.00      A    C  
ATOM    665  CD1 PHE A  82      -9.888  -8.967   2.470  1.00 15.00      A    C  
ATOM    666  CD2 PHE A  82      -9.433 -11.306   2.465  1.00 15.00      A    C  
ATOM    667  CE1 PHE A  82     -11.242  -9.228   2.523  1.00 15.00      A    C  
ATOM    668  CE2 PHE A  82     -10.787 -11.574   2.516  1.00 15.00      A    C  
ATOM    669  CZ  PHE A  82     -11.693 -10.533   2.547  1.00 15.00      A    C  
ATOM    670  HN  PHE A  82      -7.546 -11.060   5.207  1.00 15.00      A    H  
ATOM    671  N   SER A  83      -7.121  -7.316   4.242  1.00 15.00      A    N  
ATOM    672  CA  SER A  83      -7.670  -6.143   4.896  1.00 15.00      A    C  
ATOM    673  C   SER A  83      -8.064  -5.096   3.862  1.00 15.00      A    C  
ATOM    674  O   SER A  83      -7.416  -4.961   2.821  1.00 15.00      A    O  
ATOM    675  CB  SER A  83      -6.684  -5.556   5.906  1.00 15.00      A    C  
ATOM    676  OG  SER A  83      -5.348  -5.611   5.440  1.00 15.00      A    O  
ATOM    677  HN  SER A  83      -6.460  -7.191   3.525  1.00 15.00      A    H  
ATOM    678  HG  SER A  83      -4.759  -5.365   6.165  1.00 15.00      A    H  
ATOM    679  N   ILE A  84      -9.136  -4.371   4.143  1.00 15.00      A    N  
ATOM    680  CA  ILE A  84      -9.623  -3.339   3.242  1.00 15.00      A    C  
ATOM    681  C   ILE A  84      -9.735  -2.013   3.985  1.00 15.00      A    C  
ATOM    682  O   ILE A  84     -10.497  -1.894   4.953  1.00 15.00      A    O  
ATOM    683  CB  ILE A  84     -11.006  -3.707   2.659  1.00 15.00      A    C  
ATOM    684  CG1 ILE A  84     -10.975  -5.108   2.036  1.00 15.00      A    C  
ATOM    685  CG2 ILE A  84     -11.440  -2.674   1.628  1.00 15.00      A    C  
ATOM    686  CD1 ILE A  84     -12.335  -5.624   1.615  1.00 15.00      A    C  
ATOM    687  HN  ILE A  84      -9.605  -4.523   4.995  1.00 15.00      A    H  
ATOM    688  N   GLY A  85      -8.975  -1.024   3.536  1.00 15.00      A    N  
ATOM    689  CA  GLY A  85      -9.002   0.278   4.166  1.00 15.00      A    C  
ATOM    690  C   GLY A  85      -8.891   1.403   3.159  1.00 15.00      A    C  
ATOM    691  O   GLY A  85      -8.400   1.202   2.047  1.00 15.00      A    O  
ATOM    692  HN  GLY A  85      -8.382  -1.180   2.767  1.00 15.00      A    H  
ATOM    693  N   ILE A  86      -9.348   2.584   3.545  1.00 15.00      A    N  
ATOM    694  CA  ILE A  86      -9.303   3.750   2.673  1.00 15.00      A    C  
ATOM    695  C   ILE A  86      -8.478   4.857   3.316  1.00 15.00      A    C  
ATOM    696  O   ILE A  86      -8.661   5.173   4.490  1.00 15.00      A    O  
ATOM    697  CB  ILE A  86     -10.716   4.296   2.373  1.00 15.00      A    C  
ATOM    698  CG1 ILE A  86     -11.643   3.175   1.896  1.00 15.00      A    C  
ATOM    699  CG2 ILE A  86     -10.651   5.411   1.336  1.00 15.00      A    C  
ATOM    700  CD1 ILE A  86     -13.085   3.603   1.727  1.00 15.00      A    C  
ATOM    701  HN  ILE A  86      -9.720   2.679   4.453  1.00 15.00      A    H  
ATOM    702  N   PHE A  87      -7.573   5.441   2.551  1.00 15.00      A    N  
ATOM    703  CA  PHE A  87      -6.728   6.508   3.055  1.00 15.00      A    C  
ATOM    704  C   PHE A  87      -7.072   7.842   2.403  1.00 15.00      A    C  
ATOM    705  O   PHE A  87      -6.935   8.004   1.190  1.00 15.00      A    O  
ATOM    706  CB  PHE A  87      -5.248   6.180   2.828  1.00 15.00      A    C  
ATOM    707  CG  PHE A  87      -4.732   5.050   3.673  1.00 15.00      A    C  
ATOM    708  CD1 PHE A  87      -4.814   3.739   3.229  1.00 15.00      A    C  
ATOM    709  CD2 PHE A  87      -4.164   5.299   4.911  1.00 15.00      A    C  
ATOM    710  CE1 PHE A  87      -4.340   2.699   4.004  1.00 15.00      A    C  
ATOM    711  CE2 PHE A  87      -3.688   4.263   5.692  1.00 15.00      A    C  
ATOM    712  CZ  PHE A  87      -3.776   2.962   5.238  1.00 15.00      A    C  
ATOM    713  HN  PHE A  87      -7.472   5.147   1.616  1.00 15.00      A    H  
ATOM    714  N   CYS A  88      -7.541   8.781   3.210  1.00 15.00      A    N  
ATOM    715  CA  CYS A  88      -7.880  10.109   2.725  1.00 15.00      A    C  
ATOM    716  C   CYS A  88      -6.664  11.009   2.887  1.00 15.00      A    C  
ATOM    717  O   CYS A  88      -6.323  11.417   4.001  1.00 15.00      A    O  
ATOM    718  CB  CYS A  88      -9.071  10.679   3.498  1.00 15.00      A    C  
ATOM    719  SG  CYS A  88     -10.542   9.627   3.482  1.00 15.00      A    S  
ATOM    720  HN  CYS A  88      -7.656   8.577   4.167  1.00 15.00      A    H  
ATOM    721  HG  CYS A  88     -11.601  10.411   3.326  1.00 15.00      A    H  
ATOM    722  N   MET A  89      -6.004  11.297   1.777  1.00 15.00      A    N  
ATOM    723  CA  MET A  89      -4.803  12.113   1.791  1.00 15.00      A    C  
ATOM    724  C   MET A  89      -5.042  13.499   1.204  1.00 15.00      A    C  
ATOM    725  O   MET A  89      -5.485  13.636   0.059  1.00 15.00      A    O  
ATOM    726  CB  MET A  89      -3.682  11.408   1.023  1.00 15.00      A    C  
ATOM    727  CG  MET A  89      -3.177  10.134   1.679  1.00 15.00      A    C  
ATOM    728  SD  MET A  89      -2.032   9.220   0.629  1.00 15.00      A    S  
ATOM    729  CE  MET A  89      -0.719  10.422   0.434  1.00 15.00      A    C  
ATOM    730  HN  MET A  89      -6.346  10.964   0.915  1.00 15.00      A    H  
ATOM    731  N   PRO A  90      -4.771  14.545   1.997  1.00 15.00      A    N  
ATOM    732  CA  PRO A  90      -4.916  15.931   1.554  1.00 15.00      A    C  
ATOM    733  C   PRO A  90      -3.722  16.349   0.691  1.00 15.00      A    C  
ATOM    734  O   PRO A  90      -2.690  15.675   0.688  1.00 15.00      A    O  
ATOM    735  CB  PRO A  90      -4.922  16.711   2.872  1.00 15.00      A    C  
ATOM    736  CG  PRO A  90      -4.094  15.887   3.796  1.00 15.00      A    C  
ATOM    737  CD  PRO A  90      -4.319  14.454   3.399  1.00 15.00      A    C  
ATOM    738  N   PRO A  91      -3.845  17.459  -0.053  1.00 15.00      A    N  
ATOM    739  CA  PRO A  91      -2.774  17.955  -0.928  1.00 15.00      A    C  
ATOM    740  C   PRO A  91      -1.435  18.113  -0.208  1.00 15.00      A    C  
ATOM    741  O   PRO A  91      -1.382  18.580   0.930  1.00 15.00      A    O  
ATOM    742  CB  PRO A  91      -3.288  19.327  -1.372  1.00 15.00      A    C  
ATOM    743  CG  PRO A  91      -4.767  19.219  -1.279  1.00 15.00      A    C  
ATOM    744  CD  PRO A  91      -5.041  18.318  -0.109  1.00 15.00      A    C  
ATOM    745  N   SER A  92      -0.370  17.686  -0.886  1.00 15.00      A    N  
ATOM    746  CA  SER A  92       1.002  17.779  -0.381  1.00 15.00      A    C  
ATOM    747  C   SER A  92       1.399  16.676   0.601  1.00 15.00      A    C  
ATOM    748  O   SER A  92       2.589  16.498   0.881  1.00 15.00      A    O  
ATOM    749  CB  SER A  92       1.344  19.176   0.149  1.00 15.00      A    C  
ATOM    750  OG  SER A  92       1.311  20.132  -0.898  1.00 15.00      A    O  
ATOM    751  HN  SER A  92      -0.513  17.271  -1.766  1.00 15.00      A    H  
ATOM    752  HG  SER A  92       0.417  20.468  -0.995  1.00 15.00      A    H  
ATOM    753  N   SER A  93       0.430  15.928   1.116  1.00 15.00      A    N  
ATOM    754  CA  SER A  93       0.737  14.852   2.052  1.00 15.00      A    C  
ATOM    755  C   SER A  93       1.385  13.688   1.310  1.00 15.00      A    C  
ATOM    756  O   SER A  93       1.070  13.436   0.146  1.00 15.00      A    O  
ATOM    757  CB  SER A  93      -0.516  14.391   2.801  1.00 15.00      A    C  
ATOM    758  OG  SER A  93      -1.427  13.740   1.934  1.00 15.00      A    O  
ATOM    759  HN  SER A  93      -0.502  16.097   0.860  1.00 15.00      A    H  
ATOM    760  HG  SER A  93      -1.870  14.399   1.380  1.00 15.00      A    H  
ATOM    761  N   MET A  94       2.291  12.981   1.970  1.00 15.00      A    N  
ATOM    762  CA  MET A  94       2.973  11.867   1.332  1.00 15.00      A    C  
ATOM    763  C   MET A  94       3.316  10.764   2.321  1.00 15.00      A    C  
ATOM    764  O   MET A  94       3.653  11.027   3.476  1.00 15.00      A    O  
ATOM    765  CB  MET A  94       4.235  12.347   0.603  1.00 15.00      A    C  
ATOM    766  CG  MET A  94       5.275  13.003   1.498  1.00 15.00      A    C  
ATOM    767  SD  MET A  94       6.560  13.863   0.565  1.00 15.00      A    S  
ATOM    768  CE  MET A  94       7.648  14.369   1.896  1.00 15.00      A    C  
ATOM    769  HN  MET A  94       2.498  13.203   2.902  1.00 15.00      A    H  
ATOM    770  N   ILE A  95       3.207   9.531   1.858  1.00 15.00      A    N  
ATOM    771  CA  ILE A  95       3.522   8.365   2.668  1.00 15.00      A    C  
ATOM    772  C   ILE A  95       4.880   7.830   2.236  1.00 15.00      A    C  
ATOM    773  O   ILE A  95       5.056   7.464   1.076  1.00 15.00      A    O  
ATOM    774  CB  ILE A  95       2.462   7.252   2.493  1.00 15.00      A    C  
ATOM    775  CG1 ILE A  95       1.074   7.758   2.899  1.00 15.00      A    C  
ATOM    776  CG2 ILE A  95       2.841   6.015   3.299  1.00 15.00      A    C  
ATOM    777  CD1 ILE A  95      -0.040   6.760   2.655  1.00 15.00      A    C  
ATOM    778  HN  ILE A  95       2.912   9.398   0.928  1.00 15.00      A    H  
ATOM    779  N   PRO A  96       5.863   7.815   3.154  1.00 15.00      A    N  
ATOM    780  CA  PRO A  96       7.220   7.332   2.864  1.00 15.00      A    C  
ATOM    781  C   PRO A  96       7.253   5.899   2.336  1.00 15.00      A    C  
ATOM    782  O   PRO A  96       6.309   5.123   2.527  1.00 15.00      A    O  
ATOM    783  CB  PRO A  96       7.953   7.434   4.209  1.00 15.00      A    C  
ATOM    784  CG  PRO A  96       6.885   7.623   5.236  1.00 15.00      A    C  
ATOM    785  CD  PRO A  96       5.734   8.286   4.539  1.00 15.00      A    C  
ATOM    786  N   LEU A  97       8.356   5.565   1.672  1.00 15.00      A    N  
ATOM    787  CA  LEU A  97       8.555   4.242   1.094  1.00 15.00      A    C  
ATOM    788  C   LEU A  97       8.480   3.157   2.159  1.00 15.00      A    C  
ATOM    789  O   LEU A  97       9.197   3.201   3.158  1.00 15.00      A    O  
ATOM    790  CB  LEU A  97       9.913   4.177   0.395  1.00 15.00      A    C  
ATOM    791  CG  LEU A  97      10.071   5.014  -0.872  1.00 15.00      A    C  
ATOM    792  CD1 LEU A  97      11.537   5.329  -1.120  1.00 15.00      A    C  
ATOM    793  CD2 LEU A  97       9.476   4.284  -2.067  1.00 15.00      A    C  
ATOM    794  HN  LEU A  97       9.065   6.233   1.570  1.00 15.00      A    H  
ATOM    795  N   HIS A  98       7.608   2.188   1.941  1.00 15.00      A    N  
ATOM    796  CA  HIS A  98       7.442   1.084   2.876  1.00 15.00      A    C  
ATOM    797  C   HIS A  98       7.334  -0.232   2.119  1.00 15.00      A    C  
ATOM    798  O   HIS A  98       6.797  -0.267   1.008  1.00 15.00      A    O  
ATOM    799  CB  HIS A  98       6.222   1.296   3.781  1.00 15.00      A    C  
ATOM    800  CG  HIS A  98       4.923   1.454   3.054  1.00 15.00      A    C  
ATOM    801  CD2 HIS A  98       3.930   0.557   2.832  1.00 15.00      A    C  
ATOM    802  ND1 HIS A  98       4.510   2.625   2.455  1.00 15.00      A    N  
ATOM    803  CE1 HIS A  98       3.314   2.411   1.899  1.00 15.00      A    C  
ATOM    804  NE2 HIS A  98       2.910   1.160   2.097  1.00 15.00      A    N  
ATOM    805  HN  HIS A  98       7.064   2.206   1.125  1.00 15.00      A    H  
ATOM    806  HD1 HIS A  98       5.016   3.473   2.425  1.00 15.00      A    H  
ATOM    807  N   ASN A  99       7.836  -1.305   2.719  1.00 15.00      A    N  
ATOM    808  CA  ASN A  99       7.818  -2.621   2.079  1.00 15.00      A    C  
ATOM    809  C   ASN A  99       6.642  -3.465   2.546  1.00 15.00      A    C  
ATOM    810  O   ASN A  99       5.949  -3.113   3.502  1.00 15.00      A    O  
ATOM    811  CB  ASN A  99       9.128  -3.378   2.327  1.00 15.00      A    C  
ATOM    812  CG  ASN A  99       9.294  -3.814   3.776  1.00 15.00      A    C  
ATOM    813  ND2 ASN A  99       9.896  -4.979   3.988  1.00 15.00      A    N  
ATOM    814  OD1 ASN A  99       8.884  -3.119   4.703  1.00 15.00      A    O  
ATOM    815  HN  ASN A  99       8.229  -1.214   3.618  1.00 15.00      A    H  
ATOM    816 HD21 ASN A  99      10.201  -5.495   3.215  1.00 15.00      A    H  
ATOM    817 HD22 ASN A  99      10.005  -5.277   4.918  1.00 15.00      A    H  
ATOM    818  N   HIS A 100       6.415  -4.570   1.840  1.00 15.00      A    N  
ATOM    819  CA  HIS A 100       5.337  -5.500   2.160  1.00 15.00      A    C  
ATOM    820  C   HIS A 100       5.860  -6.928   2.002  1.00 15.00      A    C  
ATOM    821  O   HIS A 100       5.754  -7.523   0.934  1.00 15.00      A    O  
ATOM    822  CB  HIS A 100       4.113  -5.283   1.253  1.00 15.00      A    C  
ATOM    823  CG  HIS A 100       3.745  -3.843   1.038  1.00 15.00      A    C  
ATOM    824  CD2 HIS A 100       2.824  -3.068   1.662  1.00 15.00      A    C  
ATOM    825  ND1 HIS A 100       4.342  -3.037   0.102  1.00 15.00      A    N  
ATOM    826  CE1 HIS A 100       3.794  -1.834   0.176  1.00 15.00      A    C  
ATOM    827  NE2 HIS A 100       2.858  -1.783   1.110  1.00 15.00      A    N  
ATOM    828  HN  HIS A 100       7.001  -4.773   1.073  1.00 15.00      A    H  
ATOM    829  HD1 HIS A 100       5.072  -3.290  -0.507  1.00 15.00      A    H  
ATOM    830  N   PRO A 101       6.449  -7.491   3.066  1.00 15.00      A    N  
ATOM    831  CA  PRO A 101       7.022  -8.846   3.043  1.00 15.00      A    C  
ATOM    832  C   PRO A 101       5.972  -9.937   2.844  1.00 15.00      A    C  
ATOM    833  O   PRO A 101       5.156 -10.204   3.725  1.00 15.00      A    O  
ATOM    834  CB  PRO A 101       7.675  -8.985   4.427  1.00 15.00      A    C  
ATOM    835  CG  PRO A 101       7.772  -7.593   4.960  1.00 15.00      A    C  
ATOM    836  CD  PRO A 101       6.602  -6.858   4.388  1.00 15.00      A    C  
ATOM    837  N   GLY A 102       6.001 -10.557   1.670  1.00 15.00      A    N  
ATOM    838  CA  GLY A 102       5.067 -11.623   1.358  1.00 15.00      A    C  
ATOM    839  C   GLY A 102       3.631 -11.156   1.318  1.00 15.00      A    C  
ATOM    840  O   GLY A 102       2.720 -11.901   1.679  1.00 15.00      A    O  
ATOM    841  HN  GLY A 102       6.667 -10.289   1.007  1.00 15.00      A    H  
ATOM    842  N   MET A 103       3.424  -9.930   0.872  1.00 15.00      A    N  
ATOM    843  CA  MET A 103       2.086  -9.370   0.802  1.00 15.00      A    C  
ATOM    844  C   MET A 103       1.737  -8.921  -0.609  1.00 15.00      A    C  
ATOM    845  O   MET A 103       2.582  -8.388  -1.328  1.00 15.00      A    O  
ATOM    846  CB  MET A 103       1.961  -8.183   1.755  1.00 15.00      A    C  
ATOM    847  CG  MET A 103       2.104  -8.540   3.225  1.00 15.00      A    C  
ATOM    848  SD  MET A 103       2.259  -7.087   4.282  1.00 15.00      A    S  
ATOM    849  CE  MET A 103       0.822  -6.145   3.777  1.00 15.00      A    C  
ATOM    850  HN  MET A 103       4.186  -9.388   0.589  1.00 15.00      A    H  
ATOM    851  N   THR A 104       0.497  -9.165  -0.998  1.00 15.00      A    N  
ATOM    852  CA  THR A 104      -0.002  -8.761  -2.301  1.00 15.00      A    C  
ATOM    853  C   THR A 104      -1.029  -7.658  -2.074  1.00 15.00      A    C  
ATOM    854  O   THR A 104      -1.995  -7.849  -1.335  1.00 15.00      A    O  
ATOM    855  CB  THR A 104      -0.672  -9.947  -3.018  1.00 15.00      A    C  
ATOM    856  CG2 THR A 104      -0.910  -9.620  -4.485  1.00 15.00      A    C  
ATOM    857  OG1 THR A 104       0.183 -11.094  -2.921  1.00 15.00      A    O  
ATOM    858  HN  THR A 104      -0.114  -9.634  -0.384  1.00 15.00      A    H  
ATOM    859  HG1 THR A 104       0.322 -11.307  -1.994  1.00 15.00      A    H  
ATOM    860  N   VAL A 105      -0.819  -6.500  -2.678  1.00 15.00      A    N  
ATOM    861  CA  VAL A 105      -1.727  -5.383  -2.469  1.00 15.00      A    C  
ATOM    862  C   VAL A 105      -2.416  -4.921  -3.746  1.00 15.00      A    C  
ATOM    863  O   VAL A 105      -1.781  -4.764  -4.792  1.00 15.00      A    O  
ATOM    864  CB  VAL A 105      -1.001  -4.182  -1.819  1.00 15.00      A    C  
ATOM    865  CG1 VAL A 105      -1.987  -3.089  -1.433  1.00 15.00      A    C  
ATOM    866  CG2 VAL A 105      -0.190  -4.626  -0.611  1.00 15.00      A    C  
ATOM    867  HN  VAL A 105      -0.048  -6.397  -3.278  1.00 15.00      A    H  
ATOM    868  N   LEU A 106      -3.724  -4.728  -3.646  1.00 15.00      A    N  
ATOM    869  CA  LEU A 106      -4.526  -4.227  -4.751  1.00 15.00      A    C  
ATOM    870  C   LEU A 106      -4.877  -2.782  -4.427  1.00 15.00      A    C  
ATOM    871  O   LEU A 106      -5.519  -2.517  -3.413  1.00 15.00      A    O  
ATOM    872  CB  LEU A 106      -5.809  -5.053  -4.891  1.00 15.00      A    C  
ATOM    873  CG  LEU A 106      -5.636  -6.508  -5.330  1.00 15.00      A    C  
ATOM    874  CD1 LEU A 106      -6.780  -7.358  -4.806  1.00 15.00      A    C  
ATOM    875  CD2 LEU A 106      -5.562  -6.600  -6.845  1.00 15.00      A    C  
ATOM    876  HN  LEU A 106      -4.167  -4.923  -2.789  1.00 15.00      A    H  
ATOM    877  N   SER A 107      -4.461  -1.856  -5.273  1.00 15.00      A    N  
ATOM    878  CA  SER A 107      -4.706  -0.445  -5.020  1.00 15.00      A    C  
ATOM    879  C   SER A 107      -5.497   0.223  -6.140  1.00 15.00      A    C  
ATOM    880  O   SER A 107      -5.237  -0.003  -7.325  1.00 15.00      A    O  
ATOM    881  CB  SER A 107      -3.374   0.278  -4.810  1.00 15.00      A    C  
ATOM    882  OG  SER A 107      -3.573   1.600  -4.361  1.00 15.00      A    O  
ATOM    883  HN  SER A 107      -3.976  -2.125  -6.084  1.00 15.00      A    H  
ATOM    884  HG  SER A 107      -3.589   1.608  -3.382  1.00 15.00      A    H  
ATOM    885  N   LYS A 108      -6.464   1.044  -5.743  1.00 15.00      A    N  
ATOM    886  CA  LYS A 108      -7.307   1.783  -6.673  1.00 15.00      A    C  
ATOM    887  C   LYS A 108      -7.771   3.082  -6.019  1.00 15.00      A    C  
ATOM    888  O   LYS A 108      -8.206   3.082  -4.864  1.00 15.00      A    O  
ATOM    889  CB  LYS A 108      -8.519   0.936  -7.084  1.00 15.00      A    C  
ATOM    890  CG  LYS A 108      -9.591   1.683  -7.868  1.00 15.00      A    C  
ATOM    891  CD  LYS A 108      -9.218   1.850  -9.333  1.00 15.00      A    C  
ATOM    892  CE  LYS A 108     -10.328   2.551 -10.102  1.00 15.00      A    C  
ATOM    893  NZ  LYS A 108     -10.020   2.668 -11.553  1.00 15.00      A    N1+
ATOM    894  HN  LYS A 108      -6.616   1.159  -4.776  1.00 15.00      A    H  
ATOM    895  HZ1 LYS A 108     -10.303   1.791 -12.055  1.00 15.00      A    H  
ATOM    896  HZ2 LYS A 108      -8.998   2.815 -11.693  1.00 15.00      A    H  
ATOM    897  HZ3 LYS A 108     -10.534   3.472 -11.964  1.00 15.00      A    H  
ATOM    898  N   LEU A 109      -7.659   4.187  -6.744  1.00 15.00      A    N  
ATOM    899  CA  LEU A 109      -8.077   5.480  -6.223  1.00 15.00      A    C  
ATOM    900  C   LEU A 109      -9.575   5.676  -6.409  1.00 15.00      A    C  
ATOM    901  O   LEU A 109     -10.137   5.282  -7.431  1.00 15.00      A    O  
ATOM    902  CB  LEU A 109      -7.317   6.622  -6.902  1.00 15.00      A    C  
ATOM    903  CG  LEU A 109      -5.993   7.038  -6.257  1.00 15.00      A    C  
ATOM    904  CD1 LEU A 109      -4.858   6.139  -6.724  1.00 15.00      A    C  
ATOM    905  CD2 LEU A 109      -5.688   8.498  -6.555  1.00 15.00      A    C  
ATOM    906  HN  LEU A 109      -7.291   4.132  -7.649  1.00 15.00      A    H  
ATOM    907  N   VAL A 110     -10.211   6.275  -5.414  1.00 15.00      A    N  
ATOM    908  CA  VAL A 110     -11.643   6.534  -5.464  1.00 15.00      A    C  
ATOM    909  C   VAL A 110     -11.900   7.867  -6.163  1.00 15.00      A    C  
ATOM    910  O   VAL A 110     -12.866   8.022  -6.909  1.00 15.00      A    O  
ATOM    911  CB  VAL A 110     -12.250   6.579  -4.044  1.00 15.00      A    C  
ATOM    912  CG1 VAL A 110     -13.768   6.594  -4.106  1.00 15.00      A    C  
ATOM    913  CG2 VAL A 110     -11.758   5.407  -3.207  1.00 15.00      A    C  
ATOM    914  HN  VAL A 110      -9.703   6.546  -4.617  1.00 15.00      A    H  
ATOM    915  N   TYR A 111     -11.011   8.822  -5.913  1.00 15.00      A    N  
ATOM    916  CA  TYR A 111     -11.102  10.152  -6.501  1.00 15.00      A    C  
ATOM    917  C   TYR A 111      -9.804  10.908  -6.257  1.00 15.00      A    C  
ATOM    918  O   TYR A 111      -9.017  10.521  -5.391  1.00 15.00      A    O  
ATOM    919  CB  TYR A 111     -12.290  10.939  -5.923  1.00 15.00      A    C  
ATOM    920  CG  TYR A 111     -12.196  11.239  -4.438  1.00 15.00      A    C  
ATOM    921  CD1 TYR A 111     -11.526  12.366  -3.975  1.00 15.00      A    C  
ATOM    922  CD2 TYR A 111     -12.783  10.399  -3.501  1.00 15.00      A    C  
ATOM    923  CE1 TYR A 111     -11.442  12.645  -2.625  1.00 15.00      A    C  
ATOM    924  CE2 TYR A 111     -12.704  10.671  -2.149  1.00 15.00      A    C  
ATOM    925  CZ  TYR A 111     -12.032  11.794  -1.716  1.00 15.00      A    C  
ATOM    926  OH  TYR A 111     -11.953  12.069  -0.373  1.00 15.00      A    O  
ATOM    927  HN  TYR A 111     -10.259   8.622  -5.319  1.00 15.00      A    H  
ATOM    928  HH  TYR A 111     -11.829  11.254   0.117  1.00 15.00      A    H  
ATOM    929  N   GLY A 112      -9.586  11.977  -7.013  1.00 15.00      A    N  
ATOM    930  CA  GLY A 112      -8.386  12.772  -6.852  1.00 15.00      A    C  
ATOM    931  C   GLY A 112      -7.226  12.248  -7.673  1.00 15.00      A    C  
ATOM    932  O   GLY A 112      -7.375  11.283  -8.428  1.00 15.00      A    O  
ATOM    933  HN  GLY A 112     -10.242  12.224  -7.693  1.00 15.00      A    H  
ATOM    934  N   SER A 113      -6.076  12.887  -7.531  1.00 15.00      A    N  
ATOM    935  CA  SER A 113      -4.879  12.491  -8.251  1.00 15.00      A    C  
ATOM    936  C   SER A 113      -3.670  12.551  -7.331  1.00 15.00      A    C  
ATOM    937  O   SER A 113      -3.541  13.471  -6.518  1.00 15.00      A    O  
ATOM    938  CB  SER A 113      -4.669  13.401  -9.464  1.00 15.00      A    C  
ATOM    939  OG  SER A 113      -5.332  14.644  -9.288  1.00 15.00      A    O  
ATOM    940  HN  SER A 113      -6.026  13.657  -6.925  1.00 15.00      A    H  
ATOM    941  HG  SER A 113      -4.723  15.359  -9.488  1.00 15.00      A    H  
ATOM    942  N   MET A 114      -2.791  11.570  -7.446  1.00 15.00      A    N  
ATOM    943  CA  MET A 114      -1.598  11.523  -6.617  1.00 15.00      A    C  
ATOM    944  C   MET A 114      -0.437  10.910  -7.379  1.00 15.00      A    C  
ATOM    945  O   MET A 114      -0.642  10.166  -8.337  1.00 15.00      A    O  
ATOM    946  CB  MET A 114      -1.860  10.731  -5.332  1.00 15.00      A    C  
ATOM    947  CG  MET A 114      -2.122   9.249  -5.544  1.00 15.00      A    C  
ATOM    948  SD  MET A 114      -1.911   8.285  -4.036  1.00 15.00      A    S  
ATOM    949  CE  MET A 114      -3.040   9.128  -2.928  1.00 15.00      A    C  
ATOM    950  HN  MET A 114      -2.942  10.861  -8.114  1.00 15.00      A    H  
ATOM    951  N   HIS A 115       0.774  11.213  -6.941  1.00 15.00      A    N  
ATOM    952  CA  HIS A 115       1.970  10.685  -7.579  1.00 15.00      A    C  
ATOM    953  C   HIS A 115       2.395   9.428  -6.845  1.00 15.00      A    C  
ATOM    954  O   HIS A 115       2.480   9.420  -5.616  1.00 15.00      A    O  
ATOM    955  CB  HIS A 115       3.110  11.713  -7.549  1.00 15.00      A    C  
ATOM    956  CG  HIS A 115       4.233  11.416  -8.504  1.00 15.00      A    C  
ATOM    957  CD2 HIS A 115       5.208  10.469  -8.437  1.00 15.00      A    C  
ATOM    958  ND1 HIS A 115       4.397  12.145  -9.655  1.00 15.00      A    N  
ATOM    959  CE1 HIS A 115       5.453  11.639 -10.264  1.00 15.00      A    C  
ATOM    960  NE2 HIS A 115       5.977  10.624  -9.565  1.00 15.00      A    N  
ATOM    961  HN  HIS A 115       0.865  11.802  -6.156  1.00 15.00      A    H  
ATOM    962  HE2 HIS A 115       6.770  10.082  -9.818  1.00 15.00      A    H  
ATOM    963  N   VAL A 116       2.651   8.371  -7.594  1.00 15.00      A    N  
ATOM    964  CA  VAL A 116       3.052   7.105  -7.009  1.00 15.00      A    C  
ATOM    965  C   VAL A 116       4.447   6.691  -7.466  1.00 15.00      A    C  
ATOM    966  O   VAL A 116       4.746   6.663  -8.661  1.00 15.00      A    O  
ATOM    967  CB  VAL A 116       2.047   5.978  -7.351  1.00 15.00      A    C  
ATOM    968  CG1 VAL A 116       1.807   5.904  -8.851  1.00 15.00      A    C  
ATOM    969  CG2 VAL A 116       2.527   4.633  -6.821  1.00 15.00      A    C  
ATOM    970  HN  VAL A 116       2.584   8.448  -8.574  1.00 15.00      A    H  
ATOM    971  N   LYS A 117       5.295   6.376  -6.504  1.00 15.00      A    N  
ATOM    972  CA  LYS A 117       6.646   5.921  -6.797  1.00 15.00      A    C  
ATOM    973  C   LYS A 117       6.797   4.498  -6.296  1.00 15.00      A    C  
ATOM    974  O   LYS A 117       6.261   4.151  -5.242  1.00 15.00      A    O  
ATOM    975  CB  LYS A 117       7.702   6.811  -6.146  1.00 15.00      A    C  
ATOM    976  CG  LYS A 117       7.716   8.243  -6.643  1.00 15.00      A    C  
ATOM    977  CD  LYS A 117       8.749   9.073  -5.896  1.00 15.00      A    C  
ATOM    978  CE  LYS A 117      10.006   9.317  -6.726  1.00 15.00      A    C  
ATOM    979  NZ  LYS A 117       9.717  10.024  -8.006  1.00 15.00      A    N1+
ATOM    980  HN  LYS A 117       5.001   6.444  -5.566  1.00 15.00      A    H  
ATOM    981  HZ1 LYS A 117      10.292  10.881  -8.093  1.00 15.00      A    H  
ATOM    982  HZ2 LYS A 117       8.715  10.285  -8.058  1.00 15.00      A    H  
ATOM    983  HZ3 LYS A 117       9.931   9.397  -8.819  1.00 15.00      A    H  
ATOM    984  N   SER A 118       7.490   3.674  -7.060  1.00 15.00      A    N  
ATOM    985  CA  SER A 118       7.691   2.287  -6.691  1.00 15.00      A    C  
ATOM    986  C   SER A 118       9.117   1.835  -6.976  1.00 15.00      A    C  
ATOM    987  O   SER A 118       9.650   2.058  -8.068  1.00 15.00      A    O  
ATOM    988  CB  SER A 118       6.694   1.410  -7.449  1.00 15.00      A    C  
ATOM    989  OG  SER A 118       5.396   1.980  -7.397  1.00 15.00      A    O  
ATOM    990  HN  SER A 118       7.868   4.005  -7.908  1.00 15.00      A    H  
ATOM    991  HG  SER A 118       5.346   2.573  -6.639  1.00 15.00      A    H  
ATOM    992  N   TYR A 119       9.730   1.214  -5.980  1.00 15.00      A    N  
ATOM    993  CA  TYR A 119      11.088   0.706  -6.095  1.00 15.00      A    C  
ATOM    994  C   TYR A 119      11.105  -0.774  -5.729  1.00 15.00      A    C  
ATOM    995  O   TYR A 119      10.401  -1.194  -4.811  1.00 15.00      A    O  
ATOM    996  CB  TYR A 119      12.028   1.467  -5.149  1.00 15.00      A    C  
ATOM    997  CG  TYR A 119      12.355   2.886  -5.569  1.00 15.00      A    C  
ATOM    998  CD1 TYR A 119      11.549   3.953  -5.186  1.00 15.00      A    C  
ATOM    999  CD2 TYR A 119      13.479   3.159  -6.335  1.00 15.00      A    C  
ATOM   1000  CE1 TYR A 119      11.854   5.250  -5.558  1.00 15.00      A    C  
ATOM   1001  CE2 TYR A 119      13.791   4.451  -6.712  1.00 15.00      A    C  
ATOM   1002  CZ  TYR A 119      12.977   5.493  -6.320  1.00 15.00      A    C  
ATOM   1003  OH  TYR A 119      13.287   6.783  -6.698  1.00 15.00      A    O  
ATOM   1004  HN  TYR A 119       9.248   1.086  -5.130  1.00 15.00      A    H  
ATOM   1005  HH  TYR A 119      13.324   6.826  -7.660  1.00 15.00      A    H  
ATOM   1006  N   ASP A 120      11.887  -1.559  -6.455  1.00 15.00      A    N  
ATOM   1007  CA  ASP A 120      12.002  -2.990  -6.183  1.00 15.00      A    C  
ATOM   1008  C   ASP A 120      13.437  -3.333  -5.812  1.00 15.00      A    C  
ATOM   1009  O   ASP A 120      14.376  -2.699  -6.300  1.00 15.00      A    O  
ATOM   1010  CB  ASP A 120      11.530  -3.834  -7.374  1.00 15.00      A    C  
ATOM   1011  CG  ASP A 120      10.088  -4.295  -7.234  1.00 15.00      A    C  
ATOM   1012  OD1 ASP A 120       9.601  -4.410  -6.088  1.00 15.00      A    O  
ATOM   1013  OD2 ASP A 120       9.429  -4.536  -8.271  1.00 15.00      A    O1-
ATOM   1014  HN  ASP A 120      12.408  -1.167  -7.193  1.00 15.00      A    H  
ATOM   1015  N   TRP A 121      13.606  -4.328  -4.949  1.00 15.00      A    N  
ATOM   1016  CA  TRP A 121      14.933  -4.735  -4.495  1.00 15.00      A    C  
ATOM   1017  C   TRP A 121      15.720  -5.455  -5.582  1.00 15.00      A    C  
ATOM   1018  O   TRP A 121      15.158  -6.208  -6.375  1.00 15.00      A    O  
ATOM   1019  CB  TRP A 121      14.835  -5.647  -3.267  1.00 15.00      A    C  
ATOM   1020  CG  TRP A 121      14.348  -4.972  -2.023  1.00 15.00      A    C  
ATOM   1021  CD1 TRP A 121      13.306  -5.370  -1.237  1.00 15.00      A    C  
ATOM   1022  CD2 TRP A 121      14.885  -3.791  -1.412  1.00 15.00      A    C  
ATOM   1023  CE2 TRP A 121      14.114  -3.531  -0.263  1.00 15.00      A    C  
ATOM   1024  CE3 TRP A 121      15.938  -2.926  -1.726  1.00 15.00      A    C  
ATOM   1025  NE1 TRP A 121      13.160  -4.511  -0.176  1.00 15.00      A    N  
ATOM   1026  CZ2 TRP A 121      14.365  -2.447   0.574  1.00 15.00      A    C  
ATOM   1027  CZ3 TRP A 121      16.184  -1.850  -0.895  1.00 15.00      A    C  
ATOM   1028  CH2 TRP A 121      15.401  -1.619   0.242  1.00 15.00      A    C  
ATOM   1029  HN  TRP A 121      12.820  -4.811  -4.621  1.00 15.00      A    H  
ATOM   1030  HE1 TRP A 121      12.480  -4.584   0.525  1.00 15.00      A    H  
ATOM   1031  N   LEU A 122      17.025  -5.219  -5.605  1.00 15.00      A    N  
ATOM   1032  CA  LEU A 122      17.902  -5.867  -6.569  1.00 15.00      A    C  
ATOM   1033  C   LEU A 122      18.535  -7.097  -5.938  1.00 15.00      A    C  
ATOM   1034  O   LEU A 122      18.522  -8.184  -6.509  1.00 15.00      A    O  
ATOM   1035  CB  LEU A 122      19.001  -4.906  -7.025  1.00 15.00      A    C  
ATOM   1036  CG  LEU A 122      18.630  -3.935  -8.143  1.00 15.00      A    C  
ATOM   1037  CD1 LEU A 122      19.737  -2.911  -8.342  1.00 15.00      A    C  
ATOM   1038  CD2 LEU A 122      18.360  -4.694  -9.434  1.00 15.00      A    C  
ATOM   1039  HN  LEU A 122      17.409  -4.588  -4.960  1.00 15.00      A    H  
ATOM   1040  N   GLU A 123      19.083  -6.910  -4.750  1.00 15.00      A    N  
ATOM   1041  CA  GLU A 123      19.724  -7.991  -4.023  1.00 15.00      A    C  
ATOM   1042  C   GLU A 123      18.773  -8.567  -2.977  1.00 15.00      A    C  
ATOM   1043  O   GLU A 123      17.879  -7.867  -2.488  1.00 15.00      A    O  
ATOM   1044  CB  GLU A 123      21.019  -7.494  -3.381  1.00 15.00      A    C  
ATOM   1045  CG  GLU A 123      22.108  -7.171  -4.394  1.00 15.00      A    C  
ATOM   1046  CD  GLU A 123      23.216  -6.315  -3.817  1.00 15.00      A    C  
ATOM   1047  OE1 GLU A 123      23.192  -6.051  -2.595  1.00 15.00      A    O  
ATOM   1048  OE2 GLU A 123      24.102  -5.895  -4.589  1.00 15.00      A    O1-
ATOM   1049  HN  GLU A 123      19.058  -6.020  -4.350  1.00 15.00      A    H  
ATOM   1050  N   PRO A 124      18.944  -9.852  -2.624  1.00 15.00      A    N  
ATOM   1051  CA  PRO A 124      18.089 -10.531  -1.642  1.00 15.00      A    C  
ATOM   1052  C   PRO A 124      18.355 -10.093  -0.199  1.00 15.00      A    C  
ATOM   1053  O   PRO A 124      18.871  -9.005   0.052  1.00 15.00      A    O  
ATOM   1054  CB  PRO A 124      18.454 -12.005  -1.827  1.00 15.00      A    C  
ATOM   1055  CG  PRO A 124      19.865 -11.978  -2.303  1.00 15.00      A    C  
ATOM   1056  CD  PRO A 124      19.988 -10.749  -3.160  1.00 15.00      A    C  
ATOM   1057  N   GLN A 125      17.993 -10.954   0.746  1.00 15.00      A    N  
ATOM   1058  CA  GLN A 125      18.176 -10.672   2.163  1.00 15.00      A    C  
ATOM   1059  C   GLN A 125      18.721 -11.904   2.875  1.00 15.00      A    C  
ATOM   1060  O   GLN A 125      18.488 -13.032   2.434  1.00 15.00      A    O  
ATOM   1061  CB  GLN A 125      16.839 -10.262   2.789  1.00 15.00      A    C  
ATOM   1062  CG  GLN A 125      16.875  -8.945   3.547  1.00 15.00      A    C  
ATOM   1063  CD  GLN A 125      15.500  -8.516   4.024  1.00 15.00      A    C  
ATOM   1064  NE2 GLN A 125      15.153  -8.886   5.246  1.00 15.00      A    N  
ATOM   1065  OE1 GLN A 125      14.759  -7.851   3.299  1.00 15.00      A    O  
ATOM   1066  HN  GLN A 125      17.605 -11.814   0.483  1.00 15.00      A    H  
ATOM   1067 HE21 GLN A 125      15.792  -9.408   5.772  1.00 15.00      A    H  
ATOM   1068 HE22 GLN A 125      14.266  -8.625   5.577  1.00 15.00      A    H  
ATOM   1069  N   PRO A 132      21.375  -3.333  10.791  1.00 15.00      A    N  
ATOM   1070  CA  PRO A 132      20.717  -3.633   9.512  1.00 15.00      A    C  
ATOM   1071  C   PRO A 132      20.394  -2.358   8.744  1.00 15.00      A    C  
ATOM   1072  O   PRO A 132      19.850  -2.400   7.641  1.00 15.00      A    O  
ATOM   1073  CB  PRO A 132      19.424  -4.331   9.941  1.00 15.00      A    C  
ATOM   1074  CG  PRO A 132      19.760  -4.958  11.249  1.00 15.00      A    C  
ATOM   1075  CD  PRO A 132      20.729  -4.024  11.920  1.00 15.00      A    C  
ATOM   1076  N   SER A 133      20.772  -1.228   9.325  1.00 15.00      A    N  
ATOM   1077  CA  SER A 133      20.523   0.079   8.731  1.00 15.00      A    C  
ATOM   1078  C   SER A 133      21.488   0.396   7.583  1.00 15.00      A    C  
ATOM   1079  O   SER A 133      21.799   1.559   7.323  1.00 15.00      A    O  
ATOM   1080  CB  SER A 133      20.616   1.151   9.816  1.00 15.00      A    C  
ATOM   1081  OG  SER A 133      21.485   0.731  10.859  1.00 15.00      A    O  
ATOM   1082  HN  SER A 133      21.230  -1.275  10.191  1.00 15.00      A    H  
ATOM   1083  HG  SER A 133      22.396   0.877  10.594  1.00 15.00      A    H  
ATOM   1084  N   GLN A 134      21.956  -0.635   6.895  1.00 15.00      A    N  
ATOM   1085  CA  GLN A 134      22.867  -0.447   5.777  1.00 15.00      A    C  
ATOM   1086  C   GLN A 134      22.083  -0.284   4.482  1.00 15.00      A    C  
ATOM   1087  O   GLN A 134      21.099  -0.987   4.252  1.00 15.00      A    O  
ATOM   1088  CB  GLN A 134      23.871  -1.602   5.668  1.00 15.00      A    C  
ATOM   1089  CG  GLN A 134      23.255  -2.987   5.770  1.00 15.00      A    C  
ATOM   1090  CD  GLN A 134      23.865  -3.807   6.888  1.00 15.00      A    C  
ATOM   1091  NE2 GLN A 134      24.896  -4.574   6.570  1.00 15.00      A    N  
ATOM   1092  OE1 GLN A 134      23.413  -3.754   8.027  1.00 15.00      A    O  
ATOM   1093  HN  GLN A 134      21.660  -1.541   7.131  1.00 15.00      A    H  
ATOM   1094 HE21 GLN A 134      25.206  -4.569   5.643  1.00 15.00      A    H  
ATOM   1095 HE22 GLN A 134      25.306  -5.112   7.279  1.00 15.00      A    H  
ATOM   1096  N   ALA A 135      22.513   0.657   3.654  1.00 15.00      A    N  
ATOM   1097  CA  ALA A 135      21.854   0.926   2.383  1.00 15.00      A    C  
ATOM   1098  C   ALA A 135      21.816  -0.313   1.495  1.00 15.00      A    C  
ATOM   1099  O   ALA A 135      22.809  -1.029   1.365  1.00 15.00      A    O  
ATOM   1100  CB  ALA A 135      22.543   2.072   1.663  1.00 15.00      A    C  
ATOM   1101  HN  ALA A 135      23.289   1.191   3.907  1.00 15.00      A    H  
ATOM   1102  N   ARG A 136      20.665  -0.551   0.890  1.00 15.00      A    N  
ATOM   1103  CA  ARG A 136      20.476  -1.690   0.008  1.00 15.00      A    C  
ATOM   1104  C   ARG A 136      20.073  -1.196  -1.381  1.00 15.00      A    C  
ATOM   1105  O   ARG A 136      19.228  -0.306  -1.505  1.00 15.00      A    O  
ATOM   1106  CB  ARG A 136      19.403  -2.614   0.589  1.00 15.00      A    C  
ATOM   1107  CG  ARG A 136      19.267  -3.956  -0.111  1.00 15.00      A    C  
ATOM   1108  CD  ARG A 136      18.587  -4.966   0.795  1.00 15.00      A    C  
ATOM   1109  NE  ARG A 136      17.901  -6.014   0.042  1.00 15.00      A    N  
ATOM   1110  CZ  ARG A 136      16.721  -6.524   0.387  1.00 15.00      A    C  
ATOM   1111  NH1 ARG A 136      16.097  -6.089   1.478  1.00 15.00      A    N1+
ATOM   1112  NH2 ARG A 136      16.163  -7.462  -0.368  1.00 15.00      A    N  
ATOM   1113  HN  ARG A 136      19.909   0.060   1.047  1.00 15.00      A    H  
ATOM   1114  HE  ARG A 136      18.353  -6.362  -0.761  1.00 15.00      A    H  
ATOM   1115 HH11 ARG A 136      16.530  -5.345   2.066  1.00 15.00      A    H  
ATOM   1116 HH12 ARG A 136      15.174  -6.492   1.755  1.00 15.00      A    H  
ATOM   1117 HH21 ARG A 136      15.241  -7.866  -0.110  1.00 15.00      A    H  
ATOM   1118 HH22 ARG A 136      16.656  -7.795  -1.234  1.00 15.00      A    H  
ATOM   1119  N   PRO A 137      20.690  -1.747  -2.437  1.00 15.00      A    N  
ATOM   1120  CA  PRO A 137      20.406  -1.348  -3.820  1.00 15.00      A    C  
ATOM   1121  C   PRO A 137      19.017  -1.769  -4.302  1.00 15.00      A    C  
ATOM   1122  O   PRO A 137      18.584  -2.911  -4.106  1.00 15.00      A    O  
ATOM   1123  CB  PRO A 137      21.490  -2.062  -4.628  1.00 15.00      A    C  
ATOM   1124  CG  PRO A 137      21.862  -3.237  -3.799  1.00 15.00      A    C  
ATOM   1125  CD  PRO A 137      21.720  -2.802  -2.369  1.00 15.00      A    C  
ATOM   1126  N   ALA A 138      18.330  -0.831  -4.934  1.00 15.00      A    N  
ATOM   1127  CA  ALA A 138      16.999  -1.057  -5.468  1.00 15.00      A    C  
ATOM   1128  C   ALA A 138      16.882  -0.402  -6.840  1.00 15.00      A    C  
ATOM   1129  O   ALA A 138      17.745   0.387  -7.235  1.00 15.00      A    O  
ATOM   1130  CB  ALA A 138      15.955  -0.479  -4.523  1.00 15.00      A    C  
ATOM   1131  HN  ALA A 138      18.731   0.062  -5.039  1.00 15.00      A    H  
ATOM   1132  N   LYS A 139      15.826  -0.733  -7.567  1.00 15.00      A    N  
ATOM   1133  CA  LYS A 139      15.603  -0.168  -8.889  1.00 15.00      A    C  
ATOM   1134  C   LYS A 139      14.227   0.473  -8.987  1.00 15.00      A    C  
ATOM   1135  O   LYS A 139      13.249  -0.053  -8.458  1.00 15.00      A    O  
ATOM   1136  CB  LYS A 139      15.746  -1.244  -9.970  1.00 15.00      A    C  
ATOM   1137  CG  LYS A 139      17.178  -1.542 -10.377  1.00 15.00      A    C  
ATOM   1138  CD  LYS A 139      17.767  -0.428 -11.225  1.00 15.00      A    C  
ATOM   1139  CE  LYS A 139      17.258  -0.484 -12.656  1.00 15.00      A    C  
ATOM   1140  NZ  LYS A 139      17.846   0.598 -13.488  1.00 15.00      A    N1+
ATOM   1141  HN  LYS A 139      15.175  -1.380  -7.203  1.00 15.00      A    H  
ATOM   1142  HZ1 LYS A 139      17.562   0.490 -14.481  1.00 15.00      A    H  
ATOM   1143  HZ2 LYS A 139      18.887   0.568 -13.434  1.00 15.00      A    H  
ATOM   1144  HZ3 LYS A 139      17.527   1.527 -13.148  1.00 15.00      A    H  
ATOM   1145  N   LEU A 140      14.165   1.618  -9.648  1.00 15.00      A    N  
ATOM   1146  CA  LEU A 140      12.906   2.323  -9.845  1.00 15.00      A    C  
ATOM   1147  C   LEU A 140      12.081   1.603 -10.909  1.00 15.00      A    C  
ATOM   1148  O   LEU A 140      12.533   1.442 -12.043  1.00 15.00      A    O  
ATOM   1149  CB  LEU A 140      13.177   3.767 -10.276  1.00 15.00      A    C  
ATOM   1150  CG  LEU A 140      11.950   4.621 -10.598  1.00 15.00      A    C  
ATOM   1151  CD1 LEU A 140      11.167   4.936  -9.333  1.00 15.00      A    C  
ATOM   1152  CD2 LEU A 140      12.362   5.896 -11.316  1.00 15.00      A    C  
ATOM   1153  HN  LEU A 140      14.988   2.003 -10.011  1.00 15.00      A    H  
ATOM   1154  N   VAL A 141      10.884   1.162 -10.543  1.00 15.00      A    N  
ATOM   1155  CA  VAL A 141      10.026   0.441 -11.482  1.00 15.00      A    C  
ATOM   1156  C   VAL A 141       8.754   1.212 -11.813  1.00 15.00      A    C  
ATOM   1157  O   VAL A 141       7.971   0.798 -12.665  1.00 15.00      A    O  
ATOM   1158  CB  VAL A 141       9.662  -0.969 -10.972  1.00 15.00      A    C  
ATOM   1159  CG1 VAL A 141      10.901  -1.851 -10.921  1.00 15.00      A    C  
ATOM   1160  CG2 VAL A 141       8.993  -0.899  -9.607  1.00 15.00      A    C  
ATOM   1161  HN  VAL A 141      10.569   1.322  -9.625  1.00 15.00      A    H  
ATOM   1162  N   LYS A 142       8.543   2.328 -11.135  1.00 15.00      A    N  
ATOM   1163  CA  LYS A 142       7.362   3.141 -11.374  1.00 15.00      A    C  
ATOM   1164  C   LYS A 142       7.529   4.538 -10.796  1.00 15.00      A    C  
ATOM   1165  O   LYS A 142       7.891   4.698  -9.629  1.00 15.00      A    O  
ATOM   1166  CB  LYS A 142       6.118   2.471 -10.791  1.00 15.00      A    C  
ATOM   1167  CG  LYS A 142       4.820   3.166 -11.151  1.00 15.00      A    C  
ATOM   1168  CD  LYS A 142       3.629   2.437 -10.566  1.00 15.00      A    C  
ATOM   1169  CE  LYS A 142       2.332   3.126 -10.940  1.00 15.00      A    C  
ATOM   1170  NZ  LYS A 142       1.169   2.495 -10.268  1.00 15.00      A    N1+
ATOM   1171  HN  LYS A 142       9.191   2.609 -10.458  1.00 15.00      A    H  
ATOM   1172  HZ1 LYS A 142       0.912   1.613 -10.753  1.00 15.00      A    H  
ATOM   1173  HZ2 LYS A 142       0.350   3.139 -10.287  1.00 15.00      A    H  
ATOM   1174  HZ3 LYS A 142       1.402   2.280  -9.278  1.00 15.00      A    H  
ATOM   1175  N   ASP A 143       7.263   5.537 -11.626  1.00 15.00      A    N  
ATOM   1176  CA  ASP A 143       7.374   6.937 -11.230  1.00 15.00      A    C  
ATOM   1177  C   ASP A 143       6.431   7.776 -12.079  1.00 15.00      A    C  
ATOM   1178  O   ASP A 143       6.800   8.247 -13.157  1.00 15.00      A    O  
ATOM   1179  CB  ASP A 143       8.813   7.429 -11.417  1.00 15.00      A    C  
ATOM   1180  CG  ASP A 143       9.164   8.600 -10.521  1.00 15.00      A    C  
ATOM   1181  OD1 ASP A 143       8.243   9.297 -10.044  1.00 15.00      A    O  
ATOM   1182  OD2 ASP A 143      10.365   8.819 -10.253  1.00 15.00      A    O1-
ATOM   1183  HN  ASP A 143       6.979   5.329 -12.540  1.00 15.00      A    H  
ATOM   1184  N   THR A 144       5.205   7.936 -11.602  1.00 15.00      A    N  
ATOM   1185  CA  THR A 144       4.197   8.701 -12.326  1.00 15.00      A    C  
ATOM   1186  C   THR A 144       2.960   8.943 -11.454  1.00 15.00      A    C  
ATOM   1187  O   THR A 144       2.911   8.507 -10.302  1.00 15.00      A    O  
ATOM   1188  CB  THR A 144       3.803   7.998 -13.650  1.00 15.00      A    C  
ATOM   1189  CG2 THR A 144       3.012   6.722 -13.391  1.00 15.00      A    C  
ATOM   1190  OG1 THR A 144       3.041   8.882 -14.484  1.00 15.00      A    O  
ATOM   1191  HN  THR A 144       4.976   7.545 -10.728  1.00 15.00      A    H  
ATOM   1192  HG1 THR A 144       3.557   9.112 -15.261  1.00 15.00      A    H  
ATOM   1193  N   GLU A 145       1.962   9.618 -12.009  1.00 15.00      A    N  
ATOM   1194  CA  GLU A 145       0.745   9.926 -11.279  1.00 15.00      A    C  
ATOM   1195  C   GLU A 145      -0.329   8.870 -11.522  1.00 15.00      A    C  
ATOM   1196  O   GLU A 145      -0.223   8.050 -12.438  1.00 15.00      A    O  
ATOM   1197  CB  GLU A 145       0.209  11.299 -11.688  1.00 15.00      A    C  
ATOM   1198  CG  GLU A 145       1.129  12.462 -11.367  1.00 15.00      A    C  
ATOM   1199  CD  GLU A 145       0.631  13.755 -11.980  1.00 15.00      A    C  
ATOM   1200  OE1 GLU A 145      -0.546  14.105 -11.748  1.00 15.00      A    O  
ATOM   1201  OE2 GLU A 145       1.410  14.413 -12.697  1.00 15.00      A    O1-
ATOM   1202  HN  GLU A 145       2.039   9.899 -12.947  1.00 15.00      A    H  
ATOM   1203  N   MET A 146      -1.351   8.893 -10.680  1.00 15.00      A    N  
ATOM   1204  CA  MET A 146      -2.476   7.973 -10.778  1.00 15.00      A    C  
ATOM   1205  C   MET A 146      -3.742   8.682 -10.323  1.00 15.00      A    C  
ATOM   1206  O   MET A 146      -3.725   9.433  -9.344  1.00 15.00      A    O  
ATOM   1207  CB  MET A 146      -2.257   6.709  -9.928  1.00 15.00      A    C  
ATOM   1208  CG  MET A 146      -1.251   5.722 -10.503  1.00 15.00      A    C  
ATOM   1209  SD  MET A 146      -1.263   4.106  -9.685  1.00 15.00      A    S  
ATOM   1210  CE  MET A 146      -1.549   4.560  -7.973  1.00 15.00      A    C  
ATOM   1211  HN  MET A 146      -1.352   9.564  -9.960  1.00 15.00      A    H  
ATOM   1212  N   THR A 147      -4.823   8.466 -11.045  1.00 15.00      A    N  
ATOM   1213  CA  THR A 147      -6.097   9.071 -10.713  1.00 15.00      A    C  
ATOM   1214  C   THR A 147      -7.140   7.977 -10.537  1.00 15.00      A    C  
ATOM   1215  O   THR A 147      -6.807   6.791 -10.516  1.00 15.00      A    O  
ATOM   1216  CB  THR A 147      -6.565  10.025 -11.833  1.00 15.00      A    C  
ATOM   1217  CG2 THR A 147      -5.579  11.167 -12.023  1.00 15.00      A    C  
ATOM   1218  OG1 THR A 147      -6.687   9.297 -13.062  1.00 15.00      A    O  
ATOM   1219  HN  THR A 147      -4.768   7.873 -11.829  1.00 15.00      A    H  
ATOM   1220  HG1 THR A 147      -7.169   9.833 -13.701  1.00 15.00      A    H  
ATOM   1221  N   ALA A 148      -8.400   8.370 -10.429  1.00 15.00      A    N  
ATOM   1222  CA  ALA A 148      -9.485   7.410 -10.279  1.00 15.00      A    C  
ATOM   1223  C   ALA A 148      -9.701   6.663 -11.592  1.00 15.00      A    C  
ATOM   1224  O   ALA A 148     -10.294   5.585 -11.623  1.00 15.00      A    O  
ATOM   1225  CB  ALA A 148     -10.759   8.121  -9.853  1.00 15.00      A    C  
ATOM   1226  HN  ALA A 148      -8.607   9.326 -10.445  1.00 15.00      A    H  
ATOM   1227  N   GLN A 149      -9.199   7.247 -12.675  1.00 15.00      A    N  
ATOM   1228  CA  GLN A 149      -9.319   6.656 -14.001  1.00 15.00      A    C  
ATOM   1229  C   GLN A 149      -8.236   5.604 -14.225  1.00 15.00      A    C  
ATOM   1230  O   GLN A 149      -8.284   4.850 -15.193  1.00 15.00      A    O  
ATOM   1231  CB  GLN A 149      -9.234   7.733 -15.088  1.00 15.00      A    C  
ATOM   1232  CG  GLN A 149     -10.446   8.652 -15.167  1.00 15.00      A    C  
ATOM   1233  CD  GLN A 149     -10.450   9.728 -14.097  1.00 15.00      A    C  
ATOM   1234  NE2 GLN A 149     -11.636  10.158 -13.697  1.00 15.00      A    N  
ATOM   1235  OE1 GLN A 149      -9.398  10.168 -13.634  1.00 15.00      A    O  
ATOM   1236  HN  GLN A 149      -8.730   8.104 -12.579  1.00 15.00      A    H  
ATOM   1237 HE21 GLN A 149     -12.434   9.762 -14.107  1.00 15.00      A    H  
ATOM   1238 HE22 GLN A 149     -11.667  10.856 -13.011  1.00 15.00      A    H  
ATOM   1239  N   SER A 150      -7.256   5.569 -13.333  1.00 15.00      A    N  
ATOM   1240  CA  SER A 150      -6.170   4.608 -13.432  1.00 15.00      A    C  
ATOM   1241  C   SER A 150      -6.639   3.225 -12.984  1.00 15.00      A    C  
ATOM   1242  O   SER A 150      -7.387   3.103 -12.010  1.00 15.00      A    O  
ATOM   1243  CB  SER A 150      -4.976   5.072 -12.597  1.00 15.00      A    C  
ATOM   1244  OG  SER A 150      -4.600   6.396 -12.950  1.00 15.00      A    O  
ATOM   1245  HN  SER A 150      -7.265   6.201 -12.584  1.00 15.00      A    H  
ATOM   1246  HG  SER A 150      -4.728   6.522 -13.895  1.00 15.00      A    H  
ATOM   1247  N   PRO A 151      -6.223   2.173 -13.704  1.00 15.00      A    N  
ATOM   1248  CA  PRO A 151      -6.606   0.788 -13.395  1.00 15.00      A    C  
ATOM   1249  C   PRO A 151      -6.069   0.311 -12.047  1.00 15.00      A    C  
ATOM   1250  O   PRO A 151      -5.081   0.845 -11.533  1.00 15.00      A    O  
ATOM   1251  CB  PRO A 151      -5.971  -0.029 -14.530  1.00 15.00      A    C  
ATOM   1252  CG  PRO A 151      -5.669   0.964 -15.598  1.00 15.00      A    C  
ATOM   1253  CD  PRO A 151      -5.354   2.245 -14.887  1.00 15.00      A    C  
ATOM   1254  N   VAL A 152      -6.739  -0.690 -11.483  1.00 15.00      A    N  
ATOM   1255  CA  VAL A 152      -6.351  -1.269 -10.204  1.00 15.00      A    C  
ATOM   1256  C   VAL A 152      -4.940  -1.845 -10.283  1.00 15.00      A    C  
ATOM   1257  O   VAL A 152      -4.684  -2.801 -11.017  1.00 15.00      A    O  
ATOM   1258  CB  VAL A 152      -7.328  -2.385  -9.768  1.00 15.00      A    C  
ATOM   1259  CG1 VAL A 152      -6.899  -2.996  -8.441  1.00 15.00      A    C  
ATOM   1260  CG2 VAL A 152      -8.747  -1.849  -9.673  1.00 15.00      A    C  
ATOM   1261  HN  VAL A 152      -7.536  -1.047 -11.951  1.00 15.00      A    H  
ATOM   1262  N   THR A 153      -4.032  -1.258  -9.526  1.00 15.00      A    N  
ATOM   1263  CA  THR A 153      -2.652  -1.708  -9.514  1.00 15.00      A    C  
ATOM   1264  C   THR A 153      -2.451  -2.832  -8.506  1.00 15.00      A    C  
ATOM   1265  O   THR A 153      -3.115  -2.872  -7.469  1.00 15.00      A    O  
ATOM   1266  CB  THR A 153      -1.685  -0.550  -9.215  1.00 15.00      A    C  
ATOM   1267  CG2 THR A 153      -1.311   0.167 -10.504  1.00 15.00      A    C  
ATOM   1268  OG1 THR A 153      -2.302   0.383  -8.317  1.00 15.00      A    O  
ATOM   1269  HN  THR A 153      -4.301  -0.505  -8.956  1.00 15.00      A    H  
ATOM   1270  HG1 THR A 153      -3.032  -0.046  -7.853  1.00 15.00      A    H  
ATOM   1271  N   THR A 154      -1.555  -3.752  -8.827  1.00 15.00      A    N  
ATOM   1272  CA  THR A 154      -1.270  -4.883  -7.960  1.00 15.00      A    C  
ATOM   1273  C   THR A 154       0.237  -5.081  -7.807  1.00 15.00      A    C  
ATOM   1274  O   THR A 154       0.952  -5.215  -8.799  1.00 15.00      A    O  
ATOM   1275  CB  THR A 154      -1.883  -6.173  -8.543  1.00 15.00      A    C  
ATOM   1276  CG2 THR A 154      -1.944  -7.267  -7.487  1.00 15.00      A    C  
ATOM   1277  OG1 THR A 154      -3.209  -5.896  -9.021  1.00 15.00      A    O  
ATOM   1278  HN  THR A 154      -1.069  -3.671  -9.674  1.00 15.00      A    H  
ATOM   1279  HG1 THR A 154      -3.382  -4.952  -8.941  1.00 15.00      A    H  
ATOM   1280  N   LEU A 155       0.713  -5.073  -6.570  1.00 15.00      A    N  
ATOM   1281  CA  LEU A 155       2.129  -5.279  -6.297  1.00 15.00      A    C  
ATOM   1282  C   LEU A 155       2.324  -6.653  -5.675  1.00 15.00      A    C  
ATOM   1283  O   LEU A 155       1.496  -7.101  -4.877  1.00 15.00      A    O  
ATOM   1284  CB  LEU A 155       2.687  -4.181  -5.384  1.00 15.00      A    C  
ATOM   1285  CG  LEU A 155       2.114  -4.110  -3.965  1.00 15.00      A    C  
ATOM   1286  CD1 LEU A 155       3.071  -4.734  -2.960  1.00 15.00      A    C  
ATOM   1287  CD2 LEU A 155       1.800  -2.674  -3.590  1.00 15.00      A    C  
ATOM   1288  HN  LEU A 155       0.096  -4.936  -5.820  1.00 15.00      A    H  
ATOM   1289  N   TYR A 156       3.402  -7.323  -6.045  1.00 15.00      A    N  
ATOM   1290  CA  TYR A 156       3.678  -8.655  -5.534  1.00 15.00      A    C  
ATOM   1291  C   TYR A 156       4.829  -8.638  -4.530  1.00 15.00      A    C  
ATOM   1292  O   TYR A 156       5.619  -7.695  -4.502  1.00 15.00      A    O  
ATOM   1293  CB  TYR A 156       3.936  -9.624  -6.696  1.00 15.00      A    C  
ATOM   1294  CG  TYR A 156       2.785  -9.674  -7.678  1.00 15.00      A    C  
ATOM   1295  CD1 TYR A 156       2.935  -9.244  -8.993  1.00 15.00      A    C  
ATOM   1296  CD2 TYR A 156       1.536 -10.128  -7.281  1.00 15.00      A    C  
ATOM   1297  CE1 TYR A 156       1.870  -9.265  -9.879  1.00 15.00      A    C  
ATOM   1298  CE2 TYR A 156       0.470 -10.161  -8.158  1.00 15.00      A    C  
ATOM   1299  CZ  TYR A 156       0.640  -9.727  -9.456  1.00 15.00      A    C  
ATOM   1300  OH  TYR A 156      -0.430  -9.741 -10.325  1.00 15.00      A    O  
ATOM   1301  HN  TYR A 156       4.035  -6.910  -6.672  1.00 15.00      A    H  
ATOM   1302  HH  TYR A 156      -0.456 -10.583 -10.803  1.00 15.00      A    H  
ATOM   1303  N   PRO A 157       4.924  -9.684  -3.688  1.00 15.00      A    N  
ATOM   1304  CA  PRO A 157       5.959  -9.802  -2.650  1.00 15.00      A    C  
ATOM   1305  C   PRO A 157       7.392  -9.544  -3.123  1.00 15.00      A    C  
ATOM   1306  O   PRO A 157       8.232  -9.119  -2.331  1.00 15.00      A    O  
ATOM   1307  CB  PRO A 157       5.823 -11.252  -2.182  1.00 15.00      A    C  
ATOM   1308  CG  PRO A 157       4.392 -11.580  -2.416  1.00 15.00      A    C  
ATOM   1309  CD  PRO A 157       3.995 -10.834  -3.659  1.00 15.00      A    C  
ATOM   1310  N   LYS A 158       7.681  -9.808  -4.394  1.00 15.00      A    N  
ATOM   1311  CA  LYS A 158       9.034  -9.607  -4.909  1.00 15.00      A    C  
ATOM   1312  C   LYS A 158       9.042  -9.012  -6.313  1.00 15.00      A    C  
ATOM   1313  O   LYS A 158      10.045  -9.115  -7.016  1.00 15.00      A    O  
ATOM   1314  CB  LYS A 158       9.804 -10.934  -4.923  1.00 15.00      A    C  
ATOM   1315  CG  LYS A 158      10.255 -11.428  -3.557  1.00 15.00      A    C  
ATOM   1316  CD  LYS A 158      11.002 -12.748  -3.673  1.00 15.00      A    C  
ATOM   1317  CE  LYS A 158      11.396 -13.289  -2.308  1.00 15.00      A    C  
ATOM   1318  NZ  LYS A 158      12.103 -14.596  -2.412  1.00 15.00      A    N1+
ATOM   1319  HN  LYS A 158       6.978 -10.130  -4.994  1.00 15.00      A    H  
ATOM   1320  HZ1 LYS A 158      13.006 -14.476  -2.914  1.00 15.00      A    H  
ATOM   1321  HZ2 LYS A 158      11.518 -15.278  -2.937  1.00 15.00      A    H  
ATOM   1322  HZ3 LYS A 158      12.293 -14.979  -1.464  1.00 15.00      A    H  
ATOM   1323  N   SER A 159       7.949  -8.374  -6.720  1.00 15.00      A    N  
ATOM   1324  CA  SER A 159       7.885  -7.803  -8.061  1.00 15.00      A    C  
ATOM   1325  C   SER A 159       6.685  -6.884  -8.243  1.00 15.00      A    C  
ATOM   1326  O   SER A 159       5.562  -7.234  -7.874  1.00 15.00      A    O  
ATOM   1327  CB  SER A 159       7.824  -8.928  -9.100  1.00 15.00      A    C  
ATOM   1328  OG  SER A 159       6.816  -9.870  -8.761  1.00 15.00      A    O  
ATOM   1329  HN  SER A 159       7.192  -8.264  -6.109  1.00 15.00      A    H  
ATOM   1330  HG  SER A 159       6.074  -9.407  -8.362  1.00 15.00      A    H  
ATOM   1331  N   GLY A 160       6.927  -5.709  -8.802  1.00 15.00      A    N  
ATOM   1332  CA  GLY A 160       5.850  -4.775  -9.059  1.00 15.00      A    C  
ATOM   1333  C   GLY A 160       5.899  -3.565  -8.160  1.00 15.00      A    C  
ATOM   1334  O   GLY A 160       4.889  -2.885  -7.974  1.00 15.00      A    O  
ATOM   1335  HN  GLY A 160       7.858  -5.454  -9.012  1.00 15.00      A    H  
ATOM   1336  N   GLY A 161       7.070  -3.293  -7.605  1.00 15.00      A    N  
ATOM   1337  CA  GLY A 161       7.221  -2.159  -6.725  1.00 15.00      A    C  
ATOM   1338  C   GLY A 161       6.770  -2.487  -5.324  1.00 15.00      A    C  
ATOM   1339  O   GLY A 161       5.802  -1.906  -4.824  1.00 15.00      A    O  
ATOM   1340  HN  GLY A 161       7.845  -3.877  -7.792  1.00 15.00      A    H  
ATOM   1341  N   ASN A 162       7.465  -3.427  -4.692  1.00 15.00      A    N  
ATOM   1342  CA  ASN A 162       7.129  -3.842  -3.334  1.00 15.00      A    C  
ATOM   1343  C   ASN A 162       7.248  -2.671  -2.370  1.00 15.00      A    C  
ATOM   1344  O   ASN A 162       6.500  -2.571  -1.400  1.00 15.00      A    O  
ATOM   1345  CB  ASN A 162       8.003  -5.010  -2.872  1.00 15.00      A    C  
ATOM   1346  CG  ASN A 162       7.516  -5.611  -1.565  1.00 15.00      A    C  
ATOM   1347  ND2 ASN A 162       6.543  -6.506  -1.651  1.00 15.00      A    N  
ATOM   1348  OD1 ASN A 162       8.004  -5.269  -0.485  1.00 15.00      A    O  
ATOM   1349  HN  ASN A 162       8.230  -3.854  -5.158  1.00 15.00      A    H  
ATOM   1350 HD21 ASN A 162       6.195  -6.728  -2.543  1.00 15.00      A    H  
ATOM   1351 HD22 ASN A 162       6.210  -6.910  -0.819  1.00 15.00      A    H  
ATOM   1352  N   ILE A 163       8.193  -1.786  -2.644  1.00 15.00      A    N  
ATOM   1353  CA  ILE A 163       8.396  -0.609  -1.818  1.00 15.00      A    C  
ATOM   1354  C   ILE A 163       7.810   0.597  -2.543  1.00 15.00      A    C  
ATOM   1355  O   ILE A 163       8.391   1.092  -3.513  1.00 15.00      A    O  
ATOM   1356  CB  ILE A 163       9.894  -0.370  -1.516  1.00 15.00      A    C  
ATOM   1357  CG1 ILE A 163      10.532  -1.621  -0.903  1.00 15.00      A    C  
ATOM   1358  CG2 ILE A 163      10.071   0.816  -0.584  1.00 15.00      A    C  
ATOM   1359  CD1 ILE A 163      11.087  -2.592  -1.923  1.00 15.00      A    C  
ATOM   1360  HN  ILE A 163       8.765  -1.922  -3.434  1.00 15.00      A    H  
ATOM   1361  N   HIS A 164       6.655   1.057  -2.086  1.00 15.00      A    N  
ATOM   1362  CA  HIS A 164       5.987   2.177  -2.729  1.00 15.00      A    C  
ATOM   1363  C   HIS A 164       5.741   3.350  -1.786  1.00 15.00      A    C  
ATOM   1364  O   HIS A 164       5.705   3.189  -0.564  1.00 15.00      A    O  
ATOM   1365  CB  HIS A 164       4.676   1.733  -3.418  1.00 15.00      A    C  
ATOM   1366  CG  HIS A 164       3.591   1.216  -2.505  1.00 15.00      A    C  
ATOM   1367  CD2 HIS A 164       3.512   1.191  -1.146  1.00 15.00      A    C  
ATOM   1368  ND1 HIS A 164       2.410   0.662  -2.953  1.00 15.00      A    N  
ATOM   1369  CE1 HIS A 164       1.670   0.333  -1.884  1.00 15.00      A    C  
ATOM   1370  NE2 HIS A 164       2.294   0.633  -0.757  1.00 15.00      A    N  
ATOM   1371  HN  HIS A 164       6.254   0.645  -1.295  1.00 15.00      A    H  
ATOM   1372  HD1 HIS A 164       2.151   0.536  -3.888  1.00 15.00      A    H  
ATOM   1373  N   CYS A 165       5.586   4.526  -2.374  1.00 15.00      A    N  
ATOM   1374  CA  CYS A 165       5.301   5.742  -1.634  1.00 15.00      A    C  
ATOM   1375  C   CYS A 165       4.305   6.571  -2.437  1.00 15.00      A    C  
ATOM   1376  O   CYS A 165       4.415   6.660  -3.664  1.00 15.00      A    O  
ATOM   1377  CB  CYS A 165       6.583   6.538  -1.368  1.00 15.00      A    C  
ATOM   1378  SG  CYS A 165       7.433   7.118  -2.851  1.00 15.00      A    S  
ATOM   1379  HN  CYS A 165       5.675   4.581  -3.352  1.00 15.00      A    H  
ATOM   1380  HG  CYS A 165       6.528   7.238  -3.811  1.00 15.00      A    H  
ATOM   1381  N   PHE A 166       3.337   7.167  -1.759  1.00 15.00      A    N  
ATOM   1382  CA  PHE A 166       2.316   7.956  -2.431  1.00 15.00      A    C  
ATOM   1383  C   PHE A 166       2.334   9.403  -1.973  1.00 15.00      A    C  
ATOM   1384  O   PHE A 166       2.484   9.681  -0.785  1.00 15.00      A    O  
ATOM   1385  CB  PHE A 166       0.927   7.384  -2.137  1.00 15.00      A    C  
ATOM   1386  CG  PHE A 166       0.738   5.946  -2.513  1.00 15.00      A    C  
ATOM   1387  CD1 PHE A 166       0.476   5.588  -3.824  1.00 15.00      A    C  
ATOM   1388  CD2 PHE A 166       0.806   4.952  -1.552  1.00 15.00      A    C  
ATOM   1389  CE1 PHE A 166       0.286   4.266  -4.171  1.00 15.00      A    C  
ATOM   1390  CE2 PHE A 166       0.619   3.628  -1.891  1.00 15.00      A    C  
ATOM   1391  CZ  PHE A 166       0.358   3.284  -3.203  1.00 15.00      A    C  
ATOM   1392  HN  PHE A 166       3.315   7.088  -0.782  1.00 15.00      A    H  
ATOM   1393  N   LYS A 167       2.183  10.318  -2.917  1.00 15.00      A    N  
ATOM   1394  CA  LYS A 167       2.130  11.735  -2.602  1.00 15.00      A    C  
ATOM   1395  C   LYS A 167       0.868  12.342  -3.197  1.00 15.00      A    C  
ATOM   1396  O   LYS A 167       0.717  12.415  -4.419  1.00 15.00      A    O  
ATOM   1397  CB  LYS A 167       3.370  12.488  -3.087  1.00 15.00      A    C  
ATOM   1398  CG  LYS A 167       3.317  13.974  -2.765  1.00 15.00      A    C  
ATOM   1399  CD  LYS A 167       4.685  14.625  -2.819  1.00 15.00      A    C  
ATOM   1400  CE  LYS A 167       4.651  15.991  -2.152  1.00 15.00      A    C  
ATOM   1401  NZ  LYS A 167       5.928  16.732  -2.326  1.00 15.00      A    N1+
ATOM   1402  HN  LYS A 167       2.107  10.031  -3.857  1.00 15.00      A    H  
ATOM   1403  HZ1 LYS A 167       6.088  16.934  -3.334  1.00 15.00      A    H  
ATOM   1404  HZ2 LYS A 167       6.722  16.166  -1.966  1.00 15.00      A    H  
ATOM   1405  HZ3 LYS A 167       5.891  17.630  -1.804  1.00 15.00      A    H  
ATOM   1406  N   ALA A 168      -0.029  12.778  -2.331  1.00 15.00      A    N  
ATOM   1407  CA  ALA A 168      -1.289  13.358  -2.757  1.00 15.00      A    C  
ATOM   1408  C   ALA A 168      -1.099  14.752  -3.331  1.00 15.00      A    C  
ATOM   1409  O   ALA A 168      -0.491  15.618  -2.702  1.00 15.00      A    O  
ATOM   1410  CB  ALA A 168      -2.263  13.400  -1.595  1.00 15.00      A    C  
ATOM   1411  HN  ALA A 168       0.173  12.730  -1.369  1.00 15.00      A    H  
ATOM   1412  N   ILE A 169      -1.605  14.956  -4.535  1.00 15.00      A    N  
ATOM   1413  CA  ILE A 169      -1.515  16.250  -5.188  1.00 15.00      A    C  
ATOM   1414  C   ILE A 169      -2.694  17.097  -4.734  1.00 15.00      A    C  
ATOM   1415  O   ILE A 169      -2.536  18.232  -4.289  1.00 15.00      A    O  
ATOM   1416  CB  ILE A 169      -1.544  16.099  -6.720  1.00 15.00      A    C  
ATOM   1417  CG1 ILE A 169      -0.461  15.114  -7.167  1.00 15.00      A    C  
ATOM   1418  CG2 ILE A 169      -1.352  17.449  -7.396  1.00 15.00      A    C  
ATOM   1419  CD1 ILE A 169      -0.631  14.619  -8.583  1.00 15.00      A    C  
ATOM   1420  HN  ILE A 169      -2.057  14.216  -4.996  1.00 15.00      A    H  
ATOM   1421  N   THR A 170      -3.875  16.513  -4.840  1.00 15.00      A    N  
ATOM   1422  CA  THR A 170      -5.106  17.158  -4.430  1.00 15.00      A    C  
ATOM   1423  C   THR A 170      -5.769  16.269  -3.387  1.00 15.00      A    C  
ATOM   1424  O   THR A 170      -5.159  15.301  -2.927  1.00 15.00      A    O  
ATOM   1425  CB  THR A 170      -6.063  17.313  -5.631  1.00 15.00      A    C  
ATOM   1426  CG2 THR A 170      -5.542  18.357  -6.608  1.00 15.00      A    C  
ATOM   1427  OG1 THR A 170      -6.195  16.054  -6.305  1.00 15.00      A    O  
ATOM   1428  HN  THR A 170      -3.922  15.603  -5.201  1.00 15.00      A    H  
ATOM   1429  HG1 THR A 170      -7.128  15.840  -6.396  1.00 15.00      A    H  
ATOM   1430  N   HIS A 171      -6.996  16.591  -2.999  1.00 15.00      A    N  
ATOM   1431  CA  HIS A 171      -7.706  15.763  -2.036  1.00 15.00      A    C  
ATOM   1432  C   HIS A 171      -8.036  14.440  -2.708  1.00 15.00      A    C  
ATOM   1433  O   HIS A 171      -8.781  14.408  -3.688  1.00 15.00      A    O  
ATOM   1434  CB  HIS A 171      -8.997  16.442  -1.574  1.00 15.00      A    C  
ATOM   1435  CG  HIS A 171      -8.791  17.575  -0.617  1.00 15.00      A    C  
ATOM   1436  CD2 HIS A 171      -8.806  18.910  -0.851  1.00 15.00      A    C  
ATOM   1437  ND1 HIS A 171      -8.568  17.354   0.722  1.00 15.00      A    N  
ATOM   1438  CE1 HIS A 171      -8.455  18.547   1.273  1.00 15.00      A    C  
ATOM   1439  NE2 HIS A 171      -8.592  19.518   0.360  1.00 15.00      A    N  
ATOM   1440  HN  HIS A 171      -7.433  17.383  -3.372  1.00 15.00      A    H  
ATOM   1441  HE2 HIS A 171      -8.559  20.482   0.527  1.00 15.00      A    H  
ATOM   1442  N   CYS A 172      -7.465  13.356  -2.216  1.00 15.00      A    N  
ATOM   1443  CA  CYS A 172      -7.712  12.059  -2.814  1.00 15.00      A    C  
ATOM   1444  C   CYS A 172      -7.850  10.957  -1.778  1.00 15.00      A    C  
ATOM   1445  O   CYS A 172      -7.319  11.049  -0.671  1.00 15.00      A    O  
ATOM   1446  CB  CYS A 172      -6.620  11.712  -3.829  1.00 15.00      A    C  
ATOM   1447  SG  CYS A 172      -4.953  12.211  -3.344  1.00 15.00      A    S  
ATOM   1448  HN  CYS A 172      -6.872  13.425  -1.433  1.00 15.00      A    H  
ATOM   1449  HG  CYS A 172      -5.056  13.313  -2.610  1.00 15.00      A    H  
ATOM   1450  N   ALA A 173      -8.570   9.914  -2.153  1.00 15.00      A    N  
ATOM   1451  CA  ALA A 173      -8.778   8.775  -1.282  1.00 15.00      A    C  
ATOM   1452  C   ALA A 173      -8.379   7.510  -2.016  1.00 15.00      A    C  
ATOM   1453  O   ALA A 173      -8.906   7.208  -3.090  1.00 15.00      A    O  
ATOM   1454  CB  ALA A 173     -10.225   8.697  -0.823  1.00 15.00      A    C  
ATOM   1455  HN  ALA A 173      -8.965   9.906  -3.050  1.00 15.00      A    H  
ATOM   1456  N   ILE A 174      -7.436   6.790  -1.445  1.00 15.00      A    N  
ATOM   1457  CA  ILE A 174      -6.941   5.569  -2.046  1.00 15.00      A    C  
ATOM   1458  C   ILE A 174      -7.379   4.354  -1.235  1.00 15.00      A    C  
ATOM   1459  O   ILE A 174      -7.409   4.396  -0.003  1.00 15.00      A    O  
ATOM   1460  CB  ILE A 174      -5.399   5.616  -2.183  1.00 15.00      A    C  
ATOM   1461  CG1 ILE A 174      -4.864   4.416  -2.965  1.00 15.00      A    C  
ATOM   1462  CG2 ILE A 174      -4.718   5.737  -0.824  1.00 15.00      A    C  
ATOM   1463  CD1 ILE A 174      -3.407   4.552  -3.353  1.00 15.00      A    C  
ATOM   1464  HN  ILE A 174      -7.064   7.085  -0.583  1.00 15.00      A    H  
ATOM   1465  N   LEU A 175      -7.770   3.297  -1.928  1.00 15.00      A    N  
ATOM   1466  CA  LEU A 175      -8.196   2.073  -1.273  1.00 15.00      A    C  
ATOM   1467  C   LEU A 175      -7.169   0.977  -1.521  1.00 15.00      A    C  
ATOM   1468  O   LEU A 175      -6.997   0.522  -2.654  1.00 15.00      A    O  
ATOM   1469  CB  LEU A 175      -9.580   1.644  -1.776  1.00 15.00      A    C  
ATOM   1470  CG  LEU A 175     -10.284   0.543  -0.976  1.00 15.00      A    C  
ATOM   1471  CD1 LEU A 175     -11.774   0.828  -0.872  1.00 15.00      A    C  
ATOM   1472  CD2 LEU A 175     -10.051  -0.819  -1.611  1.00 15.00      A    C  
ATOM   1473  HN  LEU A 175      -7.766   3.336  -2.910  1.00 15.00      A    H  
ATOM   1474  N   ASP A 176      -6.486   0.568  -0.462  1.00 15.00      A    N  
ATOM   1475  CA  ASP A 176      -5.466  -0.468  -0.564  1.00 15.00      A    C  
ATOM   1476  C   ASP A 176      -5.948  -1.764   0.076  1.00 15.00      A    C  
ATOM   1477  O   ASP A 176      -6.377  -1.778   1.233  1.00 15.00      A    O  
ATOM   1478  CB  ASP A 176      -4.163  -0.014   0.111  1.00 15.00      A    C  
ATOM   1479  CG  ASP A 176      -3.176   0.637  -0.846  1.00 15.00      A    C  
ATOM   1480  OD1 ASP A 176      -3.618   1.349  -1.768  1.00 15.00      A    O  
ATOM   1481  OD2 ASP A 176      -1.950   0.447  -0.667  1.00 15.00      A    O1-
ATOM   1482  HN  ASP A 176      -6.674   0.968   0.412  1.00 15.00      A    H  
ATOM   1483  N   ILE A 177      -5.897  -2.845  -0.688  1.00 15.00      A    N  
ATOM   1484  CA  ILE A 177      -6.303  -4.154  -0.196  1.00 15.00      A    C  
ATOM   1485  C   ILE A 177      -5.064  -4.986   0.105  1.00 15.00      A    C  
ATOM   1486  O   ILE A 177      -4.396  -5.473  -0.810  1.00 15.00      A    O  
ATOM   1487  CB  ILE A 177      -7.193  -4.906  -1.211  1.00 15.00      A    C  
ATOM   1488  CG1 ILE A 177      -8.414  -4.060  -1.584  1.00 15.00      A    C  
ATOM   1489  CG2 ILE A 177      -7.631  -6.253  -0.644  1.00 15.00      A    C  
ATOM   1490  CD1 ILE A 177      -9.278  -4.667  -2.669  1.00 15.00      A    C  
ATOM   1491  HN  ILE A 177      -5.580  -2.758  -1.616  1.00 15.00      A    H  
ATOM   1492  N   LEU A 178      -4.756  -5.128   1.385  1.00 15.00      A    N  
ATOM   1493  CA  LEU A 178      -3.590  -5.884   1.817  1.00 15.00      A    C  
ATOM   1494  C   LEU A 178      -3.935  -7.358   1.975  1.00 15.00      A    C  
ATOM   1495  O   LEU A 178      -4.751  -7.719   2.818  1.00 15.00      A    O  
ATOM   1496  CB  LEU A 178      -3.071  -5.342   3.154  1.00 15.00      A    C  
ATOM   1497  CG  LEU A 178      -2.920  -3.823   3.265  1.00 15.00      A    C  
ATOM   1498  CD1 LEU A 178      -2.678  -3.419   4.711  1.00 15.00      A    C  
ATOM   1499  CD2 LEU A 178      -1.787  -3.334   2.380  1.00 15.00      A    C  
ATOM   1500  HN  LEU A 178      -5.338  -4.719   2.062  1.00 15.00      A    H  
ATOM   1501  N   ALA A 179      -3.327  -8.201   1.158  1.00 15.00      A    N  
ATOM   1502  CA  ALA A 179      -3.572  -9.633   1.228  1.00 15.00      A    C  
ATOM   1503  C   ALA A 179      -2.258 -10.408   1.206  1.00 15.00      A    C  
ATOM   1504  O   ALA A 179      -1.646 -10.582   0.150  1.00 15.00      A    O  
ATOM   1505  CB  ALA A 179      -4.470 -10.072   0.083  1.00 15.00      A    C  
ATOM   1506  HN  ALA A 179      -2.705  -7.855   0.481  1.00 15.00      A    H  
ATOM   1507  N   PRO A 180      -1.784 -10.864   2.376  1.00 15.00      A    N  
ATOM   1508  CA  PRO A 180      -2.452 -10.646   3.662  1.00 15.00      A    C  
ATOM   1509  C   PRO A 180      -1.992  -9.334   4.319  1.00 15.00      A    C  
ATOM   1510  O   PRO A 180      -1.086  -8.672   3.813  1.00 15.00      A    O  
ATOM   1511  CB  PRO A 180      -1.967 -11.853   4.472  1.00 15.00      A    C  
ATOM   1512  CG  PRO A 180      -0.587 -12.118   3.963  1.00 15.00      A    C  
ATOM   1513  CD  PRO A 180      -0.550 -11.653   2.530  1.00 15.00      A    C  
ATOM   1514  N   PRO A 181      -2.616  -8.931   5.445  1.00 15.00      A    N  
ATOM   1515  CA  PRO A 181      -2.256  -7.696   6.162  1.00 15.00      A    C  
ATOM   1516  C   PRO A 181      -0.878  -7.781   6.825  1.00 15.00      A    C  
ATOM   1517  O   PRO A 181      -0.177  -8.787   6.715  1.00 15.00      A    O  
ATOM   1518  CB  PRO A 181      -3.335  -7.578   7.250  1.00 15.00      A    C  
ATOM   1519  CG  PRO A 181      -4.419  -8.505   6.827  1.00 15.00      A    C  
ATOM   1520  CD  PRO A 181      -3.739  -9.623   6.099  1.00 15.00      A    C  
ATOM   1521  N   TYR A 182      -0.509  -6.726   7.539  1.00 15.00      A    N  
ATOM   1522  CA  TYR A 182       0.777  -6.667   8.221  1.00 15.00      A    C  
ATOM   1523  C   TYR A 182       0.797  -7.593   9.435  1.00 15.00      A    C  
ATOM   1524  O   TYR A 182      -0.251  -7.931   9.984  1.00 15.00      A    O  
ATOM   1525  CB  TYR A 182       1.077  -5.235   8.673  1.00 15.00      A    C  
ATOM   1526  CG  TYR A 182       1.218  -4.220   7.560  1.00 15.00      A    C  
ATOM   1527  CD1 TYR A 182       2.194  -4.355   6.581  1.00 15.00      A    C  
ATOM   1528  CD2 TYR A 182       0.380  -3.112   7.497  1.00 15.00      A    C  
ATOM   1529  CE1 TYR A 182       2.331  -3.418   5.571  1.00 15.00      A    C  
ATOM   1530  CE2 TYR A 182       0.508  -2.172   6.491  1.00 15.00      A    C  
ATOM   1531  CZ  TYR A 182       1.483  -2.329   5.534  1.00 15.00      A    C  
ATOM   1532  OH  TYR A 182       1.619  -1.383   4.544  1.00 15.00      A    O  
ATOM   1533  HN  TYR A 182      -1.125  -5.970   7.620  1.00 15.00      A    H  
ATOM   1534  HH  TYR A 182       1.715  -0.512   4.952  1.00 15.00      A    H  
ATOM   1535  N   SER A 183       1.994  -8.002   9.836  1.00 15.00      A    N  
ATOM   1536  CA  SER A 183       2.180  -8.873  10.990  1.00 15.00      A    C  
ATOM   1537  C   SER A 183       3.665  -9.081  11.254  1.00 15.00      A    C  
ATOM   1538  O   SER A 183       4.316  -9.878  10.581  1.00 15.00      A    O  
ATOM   1539  CB  SER A 183       1.485 -10.223  10.789  1.00 15.00      A    C  
ATOM   1540  OG  SER A 183       1.764 -11.105  11.862  1.00 15.00      A    O  
ATOM   1541  HN  SER A 183       2.789  -7.710   9.332  1.00 15.00      A    H  
ATOM   1542  HG  SER A 183       0.965 -11.246  12.383  1.00 15.00      A    H  
ATOM   1543  N   SER A 184       4.193  -8.358  12.230  1.00 15.00      A    N  
ATOM   1544  CA  SER A 184       5.603  -8.450  12.583  1.00 15.00      A    C  
ATOM   1545  C   SER A 184       5.979  -9.852  13.068  1.00 15.00      A    C  
ATOM   1546  O   SER A 184       7.120 -10.281  12.918  1.00 15.00      A    O  
ATOM   1547  CB  SER A 184       5.931  -7.410  13.651  1.00 15.00      A    C  
ATOM   1548  OG  SER A 184       5.186  -6.223  13.433  1.00 15.00      A    O  
ATOM   1549  HN  SER A 184       3.621  -7.736  12.729  1.00 15.00      A    H  
ATOM   1550  HG  SER A 184       5.733  -5.580  12.960  1.00 15.00      A    H  
ATOM   1551  N   GLU A 185       5.011 -10.568  13.633  1.00 15.00      A    N  
ATOM   1552  CA  GLU A 185       5.250 -11.916  14.137  1.00 15.00      A    C  
ATOM   1553  C   GLU A 185       5.324 -12.930  12.997  1.00 15.00      A    C  
ATOM   1554  O   GLU A 185       5.844 -14.031  13.162  1.00 15.00      A    O  
ATOM   1555  CB  GLU A 185       4.163 -12.309  15.135  1.00 15.00      A    C  
ATOM   1556  CG  GLU A 185       4.091 -11.392  16.344  1.00 15.00      A    C  
ATOM   1557  CD  GLU A 185       2.839 -11.610  17.166  1.00 15.00      A    C  
ATOM   1558  OE1 GLU A 185       2.930 -12.263  18.225  1.00 15.00      A    O  
ATOM   1559  OE2 GLU A 185       1.766 -11.125  16.748  1.00 15.00      A    O1-
ATOM   1560  HN  GLU A 185       4.113 -10.180  13.717  1.00 15.00      A    H  
ATOM   1561  N   HIS A 186       4.805 -12.547  11.837  1.00 15.00      A    N  
ATOM   1562  CA  HIS A 186       4.822 -13.416  10.667  1.00 15.00      A    C  
ATOM   1563  C   HIS A 186       5.835 -12.919   9.645  1.00 15.00      A    C  
ATOM   1564  O   HIS A 186       5.730 -13.233   8.459  1.00 15.00      A    O  
ATOM   1565  CB  HIS A 186       3.435 -13.480  10.021  1.00 15.00      A    C  
ATOM   1566  CG  HIS A 186       2.510 -14.484  10.635  1.00 15.00      A    C  
ATOM   1567  CD2 HIS A 186       2.792 -15.682  11.207  1.00 15.00      A    C  
ATOM   1568  ND1 HIS A 186       1.151 -14.273  10.674  1.00 15.00      A    N  
ATOM   1569  CE1 HIS A 186       0.637 -15.336  11.265  1.00 15.00      A    C  
ATOM   1570  NE2 HIS A 186       1.592 -16.214  11.603  1.00 15.00      A    N  
ATOM   1571  HN  HIS A 186       4.400 -11.656  11.766  1.00 15.00      A    H  
ATOM   1572  HE2 HIS A 186       1.459 -17.074  12.052  1.00 15.00      A    H  
ATOM   1573  N   ASP A 187       6.795 -12.122  10.118  1.00 15.00      A    N  
ATOM   1574  CA  ASP A 187       7.850 -11.551   9.270  1.00 15.00      A    C  
ATOM   1575  C   ASP A 187       7.280 -10.579   8.236  1.00 15.00      A    C  
ATOM   1576  O   ASP A 187       7.950 -10.194   7.284  1.00 15.00      A    O  
ATOM   1577  CB  ASP A 187       8.694 -12.641   8.596  1.00 15.00      A    C  
ATOM   1578  CG  ASP A 187      10.180 -12.324   8.605  1.00 15.00      A    C  
ATOM   1579  OD1 ASP A 187      10.634 -11.549   7.736  1.00 15.00      A    O  
ATOM   1580  OD2 ASP A 187      10.895 -12.855   9.483  1.00 15.00      A    O1-
ATOM   1581  HN  ASP A 187       6.804 -11.917  11.075  1.00 15.00      A    H  
ATOM   1582  N   ARG A 188       6.041 -10.156   8.447  1.00 15.00      A    N  
ATOM   1583  CA  ARG A 188       5.387  -9.228   7.538  1.00 15.00      A    C  
ATOM   1584  C   ARG A 188       5.302  -7.854   8.185  1.00 15.00      A    C  
ATOM   1585  O   ARG A 188       4.219  -7.288   8.347  1.00 15.00      A    O  
ATOM   1586  CB  ARG A 188       3.986  -9.723   7.159  1.00 15.00      A    C  
ATOM   1587  CG  ARG A 188       3.939 -11.170   6.696  1.00 15.00      A    C  
ATOM   1588  CD  ARG A 188       2.652 -11.482   5.945  1.00 15.00      A    C  
ATOM   1589  NE  ARG A 188       1.457 -11.031   6.662  1.00 15.00      A    N  
ATOM   1590  CZ  ARG A 188       0.726 -11.800   7.470  1.00 15.00      A    C  
ATOM   1591  NH1 ARG A 188       1.061 -13.070   7.675  1.00 15.00      A    N1+
ATOM   1592  NH2 ARG A 188      -0.346 -11.294   8.067  1.00 15.00      A    N  
ATOM   1593  HN  ARG A 188       5.557 -10.473   9.238  1.00 15.00      A    H  
ATOM   1594  HE  ARG A 188       1.179 -10.093   6.524  1.00 15.00      A    H  
ATOM   1595 HH11 ARG A 188       0.489 -13.670   8.309  1.00 15.00      A    H  
ATOM   1596 HH12 ARG A 188       1.899 -13.471   7.204  1.00 15.00      A    H  
ATOM   1597 HH21 ARG A 188      -0.613 -10.296   7.900  1.00 15.00      A    H  
ATOM   1598 HH22 ARG A 188      -0.928 -11.884   8.700  1.00 15.00      A    H  
ATOM   1599  N   HIS A 189       6.454  -7.340   8.581  1.00 15.00      A    N  
ATOM   1600  CA  HIS A 189       6.533  -6.034   9.213  1.00 15.00      A    C  
ATOM   1601  C   HIS A 189       6.778  -4.960   8.162  1.00 15.00      A    C  
ATOM   1602  O   HIS A 189       7.524  -5.174   7.208  1.00 15.00      A    O  
ATOM   1603  CB  HIS A 189       7.643  -6.016  10.271  1.00 15.00      A    C  
ATOM   1604  CG  HIS A 189       7.742  -4.729  11.033  1.00 15.00      A    C  
ATOM   1605  CD2 HIS A 189       8.697  -3.767  10.979  1.00 15.00      A    C  
ATOM   1606  ND1 HIS A 189       6.777  -4.357  11.940  1.00 15.00      A    N  
ATOM   1607  CE1 HIS A 189       7.161  -3.186  12.416  1.00 15.00      A    C  
ATOM   1608  NE2 HIS A 189       8.314  -2.791  11.863  1.00 15.00      A    N  
ATOM   1609  HN  HIS A 189       7.279  -7.851   8.433  1.00 15.00      A    H  
ATOM   1610  HE2 HIS A 189       8.795  -1.958  12.049  1.00 15.00      A    H  
ATOM   1611  N   CYS A 190       6.144  -3.813   8.340  1.00 15.00      A    N  
ATOM   1612  CA  CYS A 190       6.292  -2.713   7.406  1.00 15.00      A    C  
ATOM   1613  C   CYS A 190       7.427  -1.792   7.830  1.00 15.00      A    C  
ATOM   1614  O   CYS A 190       7.290  -1.011   8.774  1.00 15.00      A    O  
ATOM   1615  CB  CYS A 190       4.988  -1.923   7.302  1.00 15.00      A    C  
ATOM   1616  SG  CYS A 190       4.790  -1.020   5.751  1.00 15.00      A    S  
ATOM   1617  HN  CYS A 190       5.569  -3.701   9.122  1.00 15.00      A    H  
ATOM   1618  HG  CYS A 190       5.203  -1.812   4.766  1.00 15.00      A    H  
ATOM   1619  N   THR A 191       8.551  -1.907   7.148  1.00 15.00      A    N  
ATOM   1620  CA  THR A 191       9.704  -1.078   7.435  1.00 15.00      A    C  
ATOM   1621  C   THR A 191       9.766   0.071   6.435  1.00 15.00      A    C  
ATOM   1622  O   THR A 191       9.557  -0.125   5.235  1.00 15.00      A    O  
ATOM   1623  CB  THR A 191      11.009  -1.894   7.363  1.00 15.00      A    C  
ATOM   1624  CG2 THR A 191      12.139  -1.149   8.058  1.00 15.00      A    C  
ATOM   1625  OG1 THR A 191      10.815  -3.160   8.011  1.00 15.00      A    O  
ATOM   1626  HN  THR A 191       8.610  -2.570   6.422  1.00 15.00      A    H  
ATOM   1627  HG1 THR A 191      11.675  -3.537   8.227  1.00 15.00      A    H  
ATOM   1628  N   TYR A 192      10.027   1.269   6.931  1.00 15.00      A    N  
ATOM   1629  CA  TYR A 192      10.103   2.440   6.078  1.00 15.00      A    C  
ATOM   1630  C   TYR A 192      11.528   2.687   5.608  1.00 15.00      A    C  
ATOM   1631  O   TYR A 192      12.470   2.675   6.403  1.00 15.00      A    O  
ATOM   1632  CB  TYR A 192       9.525   3.666   6.783  1.00 15.00      A    C  
ATOM   1633  CG  TYR A 192       8.013   3.666   6.836  1.00 15.00      A    C  
ATOM   1634  CD1 TYR A 192       7.268   4.214   5.802  1.00 15.00      A    C  
ATOM   1635  CD2 TYR A 192       7.329   3.114   7.913  1.00 15.00      A    C  
ATOM   1636  CE1 TYR A 192       5.888   4.217   5.837  1.00 15.00      A    C  
ATOM   1637  CE2 TYR A 192       5.947   3.112   7.956  1.00 15.00      A    C  
ATOM   1638  CZ  TYR A 192       5.232   3.666   6.914  1.00 15.00      A    C  
ATOM   1639  OH  TYR A 192       3.857   3.668   6.950  1.00 15.00      A    O  
ATOM   1640  HN  TYR A 192      10.184   1.366   7.891  1.00 15.00      A    H  
ATOM   1641  HH  TYR A 192       3.516   3.383   6.098  1.00 15.00      A    H  
ATOM   1642  N   PHE A 193      11.678   2.906   4.313  1.00 15.00      A    N  
ATOM   1643  CA  PHE A 193      12.985   3.138   3.725  1.00 15.00      A    C  
ATOM   1644  C   PHE A 193      13.081   4.529   3.125  1.00 15.00      A    C  
ATOM   1645  O   PHE A 193      12.093   5.086   2.648  1.00 15.00      A    O  
ATOM   1646  CB  PHE A 193      13.274   2.104   2.634  1.00 15.00      A    C  
ATOM   1647  CG  PHE A 193      13.091   0.680   3.066  1.00 15.00      A    C  
ATOM   1648  CD1 PHE A 193      11.965  -0.031   2.689  1.00 15.00      A    C  
ATOM   1649  CD2 PHE A 193      14.045   0.050   3.846  1.00 15.00      A    C  
ATOM   1650  CE1 PHE A 193      11.793  -1.343   3.081  1.00 15.00      A    C  
ATOM   1651  CE2 PHE A 193      13.879  -1.263   4.242  1.00 15.00      A    C  
ATOM   1652  CZ  PHE A 193      12.751  -1.961   3.860  1.00 15.00      A    C  
ATOM   1653  HN  PHE A 193      10.880   2.925   3.736  1.00 15.00      A    H  
ATOM   1654  N   ARG A 194      14.275   5.084   3.161  1.00 15.00      A    N  
ATOM   1655  CA  ARG A 194      14.537   6.398   2.602  1.00 15.00      A    C  
ATOM   1656  C   ARG A 194      15.750   6.302   1.692  1.00 15.00      A    C  
ATOM   1657  O   ARG A 194      16.421   5.270   1.664  1.00 15.00      A    O  
ATOM   1658  CB  ARG A 194      14.828   7.397   3.721  1.00 15.00      A    C  
ATOM   1659  CG  ARG A 194      16.084   7.068   4.509  1.00 15.00      A    C  
ATOM   1660  CD  ARG A 194      16.636   8.291   5.214  1.00 15.00      A    C  
ATOM   1661  NE  ARG A 194      17.996   8.064   5.693  1.00 15.00      A    N  
ATOM   1662  CZ  ARG A 194      18.460   8.482   6.865  1.00 15.00      A    C  
ATOM   1663  NH1 ARG A 194      17.672   9.159   7.700  1.00 15.00      A    N1+
ATOM   1664  NH2 ARG A 194      19.712   8.210   7.202  1.00 15.00      A    N  
ATOM   1665  HN  ARG A 194      15.015   4.591   3.584  1.00 15.00      A    H  
ATOM   1666  HE  ARG A 194      18.609   7.559   5.098  1.00 15.00      A    H  
ATOM   1667 HH11 ARG A 194      16.684   9.364   7.437  1.00 15.00      A    H  
ATOM   1668 HH12 ARG A 194      18.038   9.486   8.617  1.00 15.00      A    H  
ATOM   1669 HH21 ARG A 194      20.097   8.523   8.112  1.00 15.00      A    H  
ATOM   1670 HH22 ARG A 194      20.325   7.660   6.533  1.00 15.00      A    H  
ATOM   1671  N   LYS A 195      16.039   7.364   0.955  1.00 15.00      A    N  
ATOM   1672  CA  LYS A 195      17.196   7.360   0.073  1.00 15.00      A    C  
ATOM   1673  C   LYS A 195      18.471   7.502   0.888  1.00 15.00      A    C  
ATOM   1674  O   LYS A 195      18.526   8.293   1.833  1.00 15.00      A    O  
ATOM   1675  CB  LYS A 195      17.101   8.454  -0.994  1.00 15.00      A    C  
ATOM   1676  CG  LYS A 195      16.114   8.138  -2.106  1.00 15.00      A    C  
ATOM   1677  CD  LYS A 195      16.359   8.993  -3.339  1.00 15.00      A    C  
ATOM   1678  CE  LYS A 195      15.503   8.518  -4.503  1.00 15.00      A    C  
ATOM   1679  NZ  LYS A 195      15.833   9.219  -5.774  1.00 15.00      A    N1+
ATOM   1680  HN  LYS A 195      15.478   8.163   1.015  1.00 15.00      A    H  
ATOM   1681  HZ1 LYS A 195      15.595  10.229  -5.699  1.00 15.00      A    H  
ATOM   1682  HZ2 LYS A 195      15.292   8.804  -6.560  1.00 15.00      A    H  
ATOM   1683  HZ3 LYS A 195      16.848   9.127  -5.982  1.00 15.00      A    H  
ATOM   1684  N   SER A 196      19.477   6.721   0.530  1.00 15.00      A    N  
ATOM   1685  CA  SER A 196      20.746   6.740   1.232  1.00 15.00      A    C  
ATOM   1686  C   SER A 196      21.481   8.058   1.035  1.00 15.00      A    C  
ATOM   1687  O   SER A 196      21.651   8.533  -0.091  1.00 15.00      A    O  
ATOM   1688  CB  SER A 196      21.624   5.570   0.787  1.00 15.00      A    C  
ATOM   1689  OG  SER A 196      22.731   5.403   1.655  1.00 15.00      A    O  
ATOM   1690  HN  SER A 196      19.363   6.112  -0.232  1.00 15.00      A    H  
ATOM   1691  HG  SER A 196      22.411   5.329   2.576  1.00 15.00      A    H  
ATOM   1692  N   ARG A 197      21.911   8.643   2.142  1.00 15.00      A    N  
ATOM   1693  CA  ARG A 197      22.642   9.898   2.114  1.00 15.00      A    C  
ATOM   1694  C   ARG A 197      24.141   9.631   2.058  1.00 15.00      A    C  
ATOM   1695  O   ARG A 197      24.900  10.115   2.895  1.00 15.00      A    O  
ATOM   1696  CB  ARG A 197      22.305  10.736   3.348  1.00 15.00      A    C  
ATOM   1697  CG  ARG A 197      20.922  11.363   3.319  1.00 15.00      A    C  
ATOM   1698  CD  ARG A 197      20.663  12.172   4.579  1.00 15.00      A    C  
ATOM   1699  NE  ARG A 197      21.777  13.070   4.891  1.00 15.00      A    N  
ATOM   1700  CZ  ARG A 197      21.782  14.376   4.623  1.00 15.00      A    C  
ATOM   1701  NH1 ARG A 197      20.730  14.942   4.038  1.00 15.00      A    N1+
ATOM   1702  NH2 ARG A 197      22.842  15.115   4.937  1.00 15.00      A    N  
ATOM   1703  HN  ARG A 197      21.734   8.212   3.006  1.00 15.00      A    H  
ATOM   1704  HE  ARG A 197      22.566  12.670   5.318  1.00 15.00      A    H  
ATOM   1705 HH11 ARG A 197      19.899  14.366   3.785  1.00 15.00      A    H  
ATOM   1706 HH12 ARG A 197      20.731  15.962   3.828  1.00 15.00      A    H  
ATOM   1707 HH21 ARG A 197      22.851  16.136   4.731  1.00 15.00      A    H  
ATOM   1708 HH22 ARG A 197      23.673  14.676   5.390  1.00 15.00      A    H  
ATOM   1709  N   ARG A 198      24.557   8.854   1.071  1.00 15.00      A    N  
ATOM   1710  CA  ARG A 198      25.959   8.511   0.904  1.00 15.00      A    C  
ATOM   1711  C   ARG A 198      26.421   8.799  -0.517  1.00 15.00      A    C  
ATOM   1712  O   ARG A 198      26.009   8.130  -1.464  1.00 15.00      A    O  
ATOM   1713  CB  ARG A 198      26.198   7.044   1.254  1.00 15.00      A    C  
ATOM   1714  CG  ARG A 198      26.293   6.769   2.745  1.00 15.00      A    C  
ATOM   1715  CD  ARG A 198      26.517   5.293   3.021  1.00 15.00      A    C  
ATOM   1716  NE  ARG A 198      27.730   4.784   2.378  1.00 15.00      A    N  
ATOM   1717  CZ  ARG A 198      28.132   3.517   2.449  1.00 15.00      A    C  
ATOM   1718  NH1 ARG A 198      27.415   2.630   3.134  1.00 15.00      A    N1+
ATOM   1719  NH2 ARG A 198      29.244   3.137   1.836  1.00 15.00      A    N  
ATOM   1720  HN  ARG A 198      23.902   8.510   0.426  1.00 15.00      A    H  
ATOM   1721  HE  ARG A 198      28.281   5.434   1.860  1.00 15.00      A    H  
ATOM   1722 HH11 ARG A 198      27.723   1.639   3.193  1.00 15.00      A    H  
ATOM   1723 HH12 ARG A 198      26.543   2.930   3.616  1.00 15.00      A    H  
ATOM   1724 HH21 ARG A 198      29.816   3.845   1.291  1.00 15.00      A    H  
ATOM   1725 HH22 ARG A 198      29.565   2.152   1.885  1.00 15.00      A    H  
ATOM   1726  N   GLU A 199      27.272   9.804  -0.656  1.00 15.00      A    N  
ATOM   1727  CA  GLU A 199      27.801  10.199  -1.957  1.00 15.00      A    C  
ATOM   1728  C   GLU A 199      28.897   9.248  -2.434  1.00 15.00      A    C  
ATOM   1729  O   GLU A 199      29.415   9.387  -3.541  1.00 15.00      A    O  
ATOM   1730  CB  GLU A 199      28.339  11.627  -1.883  1.00 15.00      A    C  
ATOM   1731  CG  GLU A 199      27.275  12.663  -1.562  1.00 15.00      A    C  
ATOM   1732  CD  GLU A 199      27.845  13.890  -0.884  1.00 15.00      A    C  
ATOM   1733  OE1 GLU A 199      28.239  14.835  -1.598  1.00 15.00      A    O  
ATOM   1734  OE2 GLU A 199      27.894  13.905   0.363  1.00 15.00      A    O1-
ATOM   1735  HN  GLU A 199      27.542  10.313   0.138  1.00 15.00      A    H  
ATOM   1736  N   ASP A 200      29.241   8.279  -1.594  1.00 15.00      A    N  
ATOM   1737  CA  ASP A 200      30.274   7.303  -1.922  1.00 15.00      A    C  
ATOM   1738  C   ASP A 200      29.664   6.060  -2.565  1.00 15.00      A    C  
ATOM   1739  O   ASP A 200      30.371   5.118  -2.921  1.00 15.00      A    O  
ATOM   1740  CB  ASP A 200      31.056   6.912  -0.660  1.00 15.00      A    C  
ATOM   1741  CG  ASP A 200      30.249   6.053   0.300  1.00 15.00      A    C  
ATOM   1742  OD1 ASP A 200      29.225   6.539   0.829  1.00 15.00      A    O  
ATOM   1743  OD2 ASP A 200      30.638   4.892   0.540  1.00 15.00      A    O1-
ATOM   1744  HN  ASP A 200      28.789   8.215  -0.727  1.00 15.00      A    H  
ATOM   1745  N   LEU A 201      28.349   6.072  -2.727  1.00 15.00      A    N  
ATOM   1746  CA  LEU A 201      27.644   4.942  -3.315  1.00 15.00      A    C  
ATOM   1747  C   LEU A 201      27.475   5.093  -4.821  1.00 15.00      A    C  
ATOM   1748  O   LEU A 201      26.928   6.086  -5.298  1.00 15.00      A    O  
ATOM   1749  CB  LEU A 201      26.285   4.755  -2.645  1.00 15.00      A    C  
ATOM   1750  CG  LEU A 201      26.326   4.259  -1.201  1.00 15.00      A    C  
ATOM   1751  CD1 LEU A 201      24.926   4.198  -0.619  1.00 15.00      A    C  
ATOM   1752  CD2 LEU A 201      27.003   2.899  -1.122  1.00 15.00      A    C  
ATOM   1753  HN  LEU A 201      27.841   6.862  -2.449  1.00 15.00      A    H  
ATOM   1754  N   PRO A 202      27.945   4.099  -5.588  1.00 15.00      A    N  
ATOM   1755  CA  PRO A 202      27.842   4.116  -7.046  1.00 15.00      A    C  
ATOM   1756  C   PRO A 202      26.437   3.746  -7.512  1.00 15.00      A    C  
ATOM   1757  O   PRO A 202      25.722   3.001  -6.837  1.00 15.00      A    O  
ATOM   1758  CB  PRO A 202      28.842   3.038  -7.473  1.00 15.00      A    C  
ATOM   1759  CG  PRO A 202      28.857   2.073  -6.337  1.00 15.00      A    C  
ATOM   1760  CD  PRO A 202      28.611   2.880  -5.090  1.00 15.00      A    C  
ATOM   1761  N   GLY A 203      26.045   4.262  -8.666  1.00 15.00      A    N  
ATOM   1762  CA  GLY A 203      24.730   3.969  -9.198  1.00 15.00      A    C  
ATOM   1763  C   GLY A 203      24.781   2.832 -10.195  1.00 15.00      A    C  
ATOM   1764  O   GLY A 203      23.782   2.509 -10.841  1.00 15.00      A    O  
ATOM   1765  HN  GLY A 203      26.660   4.837  -9.174  1.00 15.00      A    H  
ATOM   1766  N   GLU A 204      25.955   2.227 -10.312  1.00 15.00      A    N  
ATOM   1767  CA  GLU A 204      26.174   1.127 -11.231  1.00 15.00      A    C  
ATOM   1768  C   GLU A 204      26.732  -0.078 -10.486  1.00 15.00      A    C  
ATOM   1769  O   GLU A 204      27.633   0.054  -9.656  1.00 15.00      A    O  
ATOM   1770  CB  GLU A 204      27.163   1.539 -12.332  1.00 15.00      A    C  
ATOM   1771  CG  GLU A 204      26.751   2.754 -13.157  1.00 15.00      A    C  
ATOM   1772  CD  GLU A 204      26.913   4.069 -12.413  1.00 15.00      A    C  
ATOM   1773  OE1 GLU A 204      27.778   4.148 -11.511  1.00 15.00      A    O  
ATOM   1774  OE2 GLU A 204      26.164   5.019 -12.719  1.00 15.00      A    O1-
ATOM   1775  HN  GLU A 204      26.705   2.539  -9.766  1.00 15.00      A    H  
ATOM   1776  N   LEU A 205      26.188  -1.246 -10.776  1.00 15.00      A    N  
ATOM   1777  CA  LEU A 205      26.636  -2.481 -10.154  1.00 15.00      A    C  
ATOM   1778  C   LEU A 205      26.976  -3.488 -11.239  1.00 15.00      A    C  
ATOM   1779  O   LEU A 205      26.279  -3.567 -12.247  1.00 15.00      A    O  
ATOM   1780  CB  LEU A 205      25.546  -3.057  -9.242  1.00 15.00      A    C  
ATOM   1781  CG  LEU A 205      25.243  -2.287  -7.954  1.00 15.00      A    C  
ATOM   1782  CD1 LEU A 205      24.084  -2.937  -7.213  1.00 15.00      A    C  
ATOM   1783  CD2 LEU A 205      26.475  -2.219  -7.063  1.00 15.00      A    C  
ATOM   1784  HN  LEU A 205      25.461  -1.282 -11.440  1.00 15.00      A    H  
ATOM   1785  N   GLU A 206      28.044  -4.241 -11.049  1.00 15.00      A    N  
ATOM   1786  CA  GLU A 206      28.448  -5.232 -12.032  1.00 15.00      A    C  
ATOM   1787  C   GLU A 206      28.677  -6.582 -11.373  1.00 15.00      A    C  
ATOM   1788  O   GLU A 206      29.160  -6.657 -10.242  1.00 15.00      A    O  
ATOM   1789  CB  GLU A 206      29.708  -4.784 -12.774  1.00 15.00      A    C  
ATOM   1790  CG  GLU A 206      29.889  -5.448 -14.129  1.00 15.00      A    C  
ATOM   1791  CD  GLU A 206      31.237  -6.123 -14.281  1.00 15.00      A    C  
ATOM   1792  OE1 GLU A 206      32.182  -5.457 -14.742  1.00 15.00      A    O  
ATOM   1793  OE2 GLU A 206      31.343  -7.324 -13.945  1.00 15.00      A    O1-
ATOM   1794  HN  GLU A 206      28.571  -4.138 -10.230  1.00 15.00      A    H  
ATOM   1795  N   VAL A 207      28.308  -7.640 -12.077  1.00 15.00      A    N  
ATOM   1796  CA  VAL A 207      28.478  -8.991 -11.576  1.00 15.00      A    C  
ATOM   1797  C   VAL A 207      28.733  -9.961 -12.728  1.00 15.00      A    C  
ATOM   1798  O   VAL A 207      27.827 -10.278 -13.503  1.00 15.00      A    O  
ATOM   1799  CB  VAL A 207      27.282  -9.454 -10.703  1.00 15.00      A    C  
ATOM   1800  CG1 VAL A 207      25.947  -9.193 -11.391  1.00 15.00      A    C  
ATOM   1801  CG2 VAL A 207      27.421 -10.918 -10.304  1.00 15.00      A    C  
ATOM   1802  HN  VAL A 207      27.910  -7.507 -12.967  1.00 15.00      A    H  
ATOM   1803  N   ASP A 208      29.987 -10.384 -12.852  1.00 15.00      A    N  
ATOM   1804  CA  ASP A 208      30.409 -11.317 -13.899  1.00 15.00      A    C  
ATOM   1805  C   ASP A 208      30.094 -10.791 -15.298  1.00 15.00      A    C  
ATOM   1806  O   ASP A 208      29.759 -11.555 -16.203  1.00 15.00      A    O  
ATOM   1807  CB  ASP A 208      29.812 -12.715 -13.686  1.00 15.00      A    C  
ATOM   1808  CG  ASP A 208      30.700 -13.609 -12.841  1.00 15.00      A    C  
ATOM   1809  OD1 ASP A 208      31.355 -14.509 -13.409  1.00 15.00      A    O  
ATOM   1810  OD2 ASP A 208      30.744 -13.409 -11.607  1.00 15.00      A    O1-
ATOM   1811  HN  ASP A 208      30.657 -10.059 -12.218  1.00 15.00      A    H  
ATOM   1812  N   GLY A 209      30.206  -9.478 -15.472  1.00 15.00      A    N  
ATOM   1813  CA  GLY A 209      29.937  -8.878 -16.764  1.00 15.00      A    C  
ATOM   1814  C   GLY A 209      28.596  -8.172 -16.827  1.00 15.00      A    C  
ATOM   1815  O   GLY A 209      28.446  -7.186 -17.549  1.00 15.00      A    O  
ATOM   1816  HN  GLY A 209      30.487  -8.909 -14.717  1.00 15.00      A    H  
ATOM   1817  N   GLU A 210      27.622  -8.670 -16.077  1.00 15.00      A    N  
ATOM   1818  CA  GLU A 210      26.290  -8.075 -16.062  1.00 15.00      A    C  
ATOM   1819  C   GLU A 210      26.305  -6.741 -15.325  1.00 15.00      A    C  
ATOM   1820  O   GLU A 210      26.464  -6.696 -14.103  1.00 15.00      A    O  
ATOM   1821  CB  GLU A 210      25.275  -9.030 -15.430  1.00 15.00      A    C  
ATOM   1822  CG  GLU A 210      25.031 -10.297 -16.236  1.00 15.00      A    C  
ATOM   1823  CD  GLU A 210      24.427 -10.014 -17.599  1.00 15.00      A    C  
ATOM   1824  OE1 GLU A 210      23.230  -9.664 -17.656  1.00 15.00      A    O  
ATOM   1825  OE2 GLU A 210      25.150 -10.142 -18.610  1.00 15.00      A    O1-
ATOM   1826  HN  GLU A 210      27.802  -9.457 -15.518  1.00 15.00      A    H  
ATOM   1827  N   VAL A 211      26.152  -5.659 -16.075  1.00 15.00      A    N  
ATOM   1828  CA  VAL A 211      26.161  -4.321 -15.500  1.00 15.00      A    C  
ATOM   1829  C   VAL A 211      24.746  -3.775 -15.339  1.00 15.00      A    C  
ATOM   1830  O   VAL A 211      23.998  -3.663 -16.308  1.00 15.00      A    O  
ATOM   1831  CB  VAL A 211      26.973  -3.329 -16.363  1.00 15.00      A    C  
ATOM   1832  CG1 VAL A 211      27.284  -2.062 -15.579  1.00 15.00      A    C  
ATOM   1833  CG2 VAL A 211      28.250  -3.969 -16.886  1.00 15.00      A    C  
ATOM   1834  HN  VAL A 211      26.029  -5.764 -17.040  1.00 15.00      A    H  
ATOM   1835  N   VAL A 212      24.394  -3.436 -14.110  1.00 15.00      A    N  
ATOM   1836  CA  VAL A 212      23.086  -2.878 -13.803  1.00 15.00      A    C  
ATOM   1837  C   VAL A 212      23.251  -1.414 -13.402  1.00 15.00      A    C  
ATOM   1838  O   VAL A 212      23.979  -1.102 -12.459  1.00 15.00      A    O  
ATOM   1839  CB  VAL A 212      22.389  -3.649 -12.660  1.00 15.00      A    C  
ATOM   1840  CG1 VAL A 212      20.973  -3.134 -12.448  1.00 15.00      A    C  
ATOM   1841  CG2 VAL A 212      22.377  -5.145 -12.948  1.00 15.00      A    C  
ATOM   1842  HN  VAL A 212      25.042  -3.564 -13.377  1.00 15.00      A    H  
ATOM   1843  N   THR A 213      22.590  -0.526 -14.130  1.00 15.00      A    N  
ATOM   1844  CA  THR A 213      22.676   0.904 -13.872  1.00 15.00      A    C  
ATOM   1845  C   THR A 213      21.455   1.418 -13.116  1.00 15.00      A    C  
ATOM   1846  O   THR A 213      20.548   0.647 -12.773  1.00 15.00      A    O  
ATOM   1847  CB  THR A 213      22.750   1.664 -15.208  1.00 15.00      A    C  
ATOM   1848  CG2 THR A 213      24.119   1.498 -15.849  1.00 15.00      A    C  
ATOM   1849  OG1 THR A 213      21.742   1.148 -16.091  1.00 15.00      A    O  
ATOM   1850  HN  THR A 213      22.032  -0.836 -14.872  1.00 15.00      A    H  
ATOM   1851  HG1 THR A 213      20.924   1.663 -15.983  1.00 15.00      A    H  
ATOM   1852  N   ASP A 214      21.444   2.736 -12.881  1.00 15.00      A    N  
ATOM   1853  CA  ASP A 214      20.347   3.426 -12.197  1.00 15.00      A    C  
ATOM   1854  C   ASP A 214      20.025   2.776 -10.859  1.00 15.00      A    C  
ATOM   1855  O   ASP A 214      18.859   2.666 -10.464  1.00 15.00      A    O  
ATOM   1856  CB  ASP A 214      19.090   3.510 -13.078  1.00 15.00      A    C  
ATOM   1857  CG  ASP A 214      19.387   3.415 -14.563  1.00 15.00      A    C  
ATOM   1858  OD1 ASP A 214      19.766   4.432 -15.162  1.00 15.00      A    O  
ATOM   1859  OD2 ASP A 214      19.245   2.305 -15.124  1.00 15.00      A    O1-
ATOM   1860  HN  ASP A 214      22.213   3.268 -13.177  1.00 15.00      A    H  
ATOM   1861  N   VAL A 215      21.066   2.345 -10.169  1.00 15.00      A    N  
ATOM   1862  CA  VAL A 215      20.916   1.704  -8.880  1.00 15.00      A    C  
ATOM   1863  C   VAL A 215      20.637   2.745  -7.803  1.00 15.00      A    C  
ATOM   1864  O   VAL A 215      21.424   3.667  -7.593  1.00 15.00      A    O  
ATOM   1865  CB  VAL A 215      22.174   0.887  -8.513  1.00 15.00      A    C  
ATOM   1866  CG1 VAL A 215      22.066   0.318  -7.107  1.00 15.00      A    C  
ATOM   1867  CG2 VAL A 215      22.391  -0.230  -9.524  1.00 15.00      A    C  
ATOM   1868  HN  VAL A 215      21.971   2.471 -10.538  1.00 15.00      A    H  
ATOM   1869  N   THR A 216      19.498   2.608  -7.149  1.00 15.00      A    N  
ATOM   1870  CA  THR A 216      19.112   3.524  -6.093  1.00 15.00      A    C  
ATOM   1871  C   THR A 216      19.248   2.828  -4.744  1.00 15.00      A    C  
ATOM   1872  O   THR A 216      18.643   1.786  -4.515  1.00 15.00      A    O  
ATOM   1873  CB  THR A 216      17.658   3.993  -6.285  1.00 15.00      A    C  
ATOM   1874  CG2 THR A 216      17.368   5.203  -5.409  1.00 15.00      A    C  
ATOM   1875  OG1 THR A 216      17.453   4.348  -7.660  1.00 15.00      A    O  
ATOM   1876  HN  THR A 216      18.901   1.858  -7.372  1.00 15.00      A    H  
ATOM   1877  HG1 THR A 216      18.149   3.952  -8.199  1.00 15.00      A    H  
ATOM   1878  N   TRP A 217      20.047   3.400  -3.861  1.00 15.00      A    N  
ATOM   1879  CA  TRP A 217      20.264   2.816  -2.547  1.00 15.00      A    C  
ATOM   1880  C   TRP A 217      19.257   3.342  -1.534  1.00 15.00      A    C  
ATOM   1881  O   TRP A 217      19.041   4.553  -1.425  1.00 15.00      A    O  
ATOM   1882  CB  TRP A 217      21.689   3.092  -2.064  1.00 15.00      A    C  
ATOM   1883  CG  TRP A 217      22.754   2.578  -2.986  1.00 15.00      A    C  
ATOM   1884  CD1 TRP A 217      23.179   3.153  -4.148  1.00 15.00      A    C  
ATOM   1885  CD2 TRP A 217      23.537   1.389  -2.819  1.00 15.00      A    C  
ATOM   1886  CE2 TRP A 217      24.409   1.308  -3.921  1.00 15.00      A    C  
ATOM   1887  CE3 TRP A 217      23.586   0.387  -1.847  1.00 15.00      A    C  
ATOM   1888  NE1 TRP A 217      24.169   2.395  -4.717  1.00 15.00      A    N  
ATOM   1889  CZ2 TRP A 217      25.318   0.264  -4.079  1.00 15.00      A    C  
ATOM   1890  CZ3 TRP A 217      24.489  -0.647  -2.004  1.00 15.00      A    C  
ATOM   1891  CH2 TRP A 217      25.343  -0.701  -3.111  1.00 15.00      A    C  
ATOM   1892  HN  TRP A 217      20.506   4.232  -4.096  1.00 15.00      A    H  
ATOM   1893  HE1 TRP A 217      24.636   2.603  -5.563  1.00 15.00      A    H  
ATOM   1894  N   LEU A 218      18.634   2.426  -0.809  1.00 15.00      A    N  
ATOM   1895  CA  LEU A 218      17.658   2.782   0.208  1.00 15.00      A    C  
ATOM   1896  C   LEU A 218      18.119   2.273   1.567  1.00 15.00      A    C  
ATOM   1897  O   LEU A 218      18.658   1.171   1.670  1.00 15.00      A    O  
ATOM   1898  CB  LEU A 218      16.288   2.182  -0.124  1.00 15.00      A    C  
ATOM   1899  CG  LEU A 218      15.644   2.617  -1.444  1.00 15.00      A    C  
ATOM   1900  CD1 LEU A 218      14.333   1.879  -1.664  1.00 15.00      A    C  
ATOM   1901  CD2 LEU A 218      15.422   4.122  -1.466  1.00 15.00      A    C  
ATOM   1902  HN  LEU A 218      18.836   1.475  -0.965  1.00 15.00      A    H  
ATOM   1903  N   GLU A 219      17.917   3.076   2.599  1.00 15.00      A    N  
ATOM   1904  CA  GLU A 219      18.304   2.697   3.951  1.00 15.00      A    C  
ATOM   1905  C   GLU A 219      17.111   2.804   4.892  1.00 15.00      A    C  
ATOM   1906  O   GLU A 219      16.252   3.676   4.720  1.00 15.00      A    O  
ATOM   1907  CB  GLU A 219      19.487   3.534   4.454  1.00 15.00      A    C  
ATOM   1908  CG  GLU A 219      19.377   5.024   4.171  1.00 15.00      A    C  
ATOM   1909  CD  GLU A 219      20.656   5.777   4.484  1.00 15.00      A    C  
ATOM   1910  OE1 GLU A 219      21.734   5.332   4.042  1.00 15.00      A    O  
ATOM   1911  OE2 GLU A 219      20.580   6.831   5.152  1.00 15.00      A    O1-
ATOM   1912  HN  GLU A 219      17.487   3.947   2.451  1.00 15.00      A    H  
ATOM   1913  N   GLU A 220      17.055   1.907   5.867  1.00 15.00      A    N  
ATOM   1914  CA  GLU A 220      15.961   1.878   6.829  1.00 15.00      A    C  
ATOM   1915  C   GLU A 220      15.982   3.105   7.735  1.00 15.00      A    C  
ATOM   1916  O   GLU A 220      17.046   3.564   8.157  1.00 15.00      A    O  
ATOM   1917  CB  GLU A 220      16.017   0.600   7.671  1.00 15.00      A    C  
ATOM   1918  CG  GLU A 220      16.282  -0.666   6.869  1.00 15.00      A    C  
ATOM   1919  CD  GLU A 220      15.688  -1.905   7.513  1.00 15.00      A    C  
ATOM   1920  OE1 GLU A 220      15.753  -2.021   8.755  1.00 15.00      A    O  
ATOM   1921  OE2 GLU A 220      15.152  -2.759   6.775  1.00 15.00      A    O1-
ATOM   1922  HN  GLU A 220      17.774   1.246   5.947  1.00 15.00      A    H  
ATOM   1923  N   PHE A 221      14.802   3.637   8.026  1.00 15.00      A    N  
ATOM   1924  CA  PHE A 221      14.676   4.804   8.883  1.00 15.00      A    C  
ATOM   1925  C   PHE A 221      13.293   4.840   9.523  1.00 15.00      A    C  
ATOM   1926  O   PHE A 221      12.401   4.090   9.129  1.00 15.00      A    O  
ATOM   1927  CB  PHE A 221      14.954   6.099   8.097  1.00 15.00      A    C  
ATOM   1928  CG  PHE A 221      13.748   6.729   7.445  1.00 15.00      A    C  
ATOM   1929  CD1 PHE A 221      12.999   6.035   6.507  1.00 15.00      A    C  
ATOM   1930  CD2 PHE A 221      13.367   8.020   7.773  1.00 15.00      A    C  
ATOM   1931  CE1 PHE A 221      11.895   6.615   5.912  1.00 15.00      A    C  
ATOM   1932  CE2 PHE A 221      12.264   8.607   7.182  1.00 15.00      A    C  
ATOM   1933  CZ  PHE A 221      11.527   7.903   6.251  1.00 15.00      A    C  
ATOM   1934  HN  PHE A 221      13.986   3.227   7.655  1.00 15.00      A    H  
ATOM   1935  N   GLN A 222      13.120   5.703  10.508  1.00 15.00      A    N  
ATOM   1936  CA  GLN A 222      11.842   5.833  11.180  1.00 15.00      A    C  
ATOM   1937  C   GLN A 222      11.167   7.130  10.759  1.00 15.00      A    C  
ATOM   1938  O   GLN A 222      11.822   8.169  10.659  1.00 15.00      A    O  
ATOM   1939  CB  GLN A 222      12.017   5.790  12.699  1.00 15.00      A    C  
ATOM   1940  CG  GLN A 222      12.594   4.483  13.218  1.00 15.00      A    C  
ATOM   1941  CD  GLN A 222      12.538   4.381  14.729  1.00 15.00      A    C  
ATOM   1942  NE2 GLN A 222      13.572   4.873  15.395  1.00 15.00      A    N  
ATOM   1943  OE1 GLN A 222      11.576   3.867  15.293  1.00 15.00      A    O  
ATOM   1944  HN  GLN A 222      13.864   6.275  10.782  1.00 15.00      A    H  
ATOM   1945 HE21 GLN A 222      14.305   5.269  14.884  1.00 15.00      A    H  
ATOM   1946 HE22 GLN A 222      13.556   4.819  16.372  1.00 15.00      A    H  
ATOM   1947  N   PRO A 223       9.858   7.078  10.474  1.00 15.00      A    N  
ATOM   1948  CA  PRO A 223       9.092   8.257  10.063  1.00 15.00      A    C  
ATOM   1949  C   PRO A 223       9.047   9.307  11.168  1.00 15.00      A    C  
ATOM   1950  O   PRO A 223       8.996   8.967  12.349  1.00 15.00      A    O  
ATOM   1951  CB  PRO A 223       7.681   7.709   9.807  1.00 15.00      A    C  
ATOM   1952  CG  PRO A 223       7.856   6.237   9.661  1.00 15.00      A    C  
ATOM   1953  CD  PRO A 223       9.021   5.871  10.531  1.00 15.00      A    C  
ATOM   1954  N   PRO A 224       9.085  10.593  10.795  1.00 15.00      A    N  
ATOM   1955  CA  PRO A 224       9.040  11.692  11.761  1.00 15.00      A    C  
ATOM   1956  C   PRO A 224       7.661  11.827  12.410  1.00 15.00      A    C  
ATOM   1957  O   PRO A 224       6.670  11.291  11.906  1.00 15.00      A    O  
ATOM   1958  CB  PRO A 224       9.376  12.923  10.919  1.00 15.00      A    C  
ATOM   1959  CG  PRO A 224       8.977  12.555   9.531  1.00 15.00      A    C  
ATOM   1960  CD  PRO A 224       9.183  11.073   9.407  1.00 15.00      A    C  
ATOM   1961  N   ASP A 225       7.611  12.556  13.521  1.00 15.00      A    N  
ATOM   1962  CA  ASP A 225       6.376  12.759  14.282  1.00 15.00      A    C  
ATOM   1963  C   ASP A 225       5.269  13.456  13.490  1.00 15.00      A    C  
ATOM   1964  O   ASP A 225       4.100  13.392  13.873  1.00 15.00      A    O  
ATOM   1965  CB  ASP A 225       6.657  13.536  15.571  1.00 15.00      A    C  
ATOM   1966  CG  ASP A 225       7.619  12.817  16.496  1.00 15.00      A    C  
ATOM   1967  OD1 ASP A 225       7.159  12.232  17.499  1.00 15.00      A    O  
ATOM   1968  OD2 ASP A 225       8.837  12.842  16.214  1.00 15.00      A    O1-
ATOM   1969  HN  ASP A 225       8.439  12.957  13.860  1.00 15.00      A    H  
ATOM   1970  N   ASP A 226       5.622  14.127  12.399  1.00 15.00      A    N  
ATOM   1971  CA  ASP A 226       4.623  14.823  11.589  1.00 15.00      A    C  
ATOM   1972  C   ASP A 226       3.806  13.849  10.747  1.00 15.00      A    C  
ATOM   1973  O   ASP A 226       2.677  14.149  10.352  1.00 15.00      A    O  
ATOM   1974  CB  ASP A 226       5.250  15.913  10.712  1.00 15.00      A    C  
ATOM   1975  CG  ASP A 226       6.258  15.371   9.721  1.00 15.00      A    C  
ATOM   1976  OD1 ASP A 226       7.405  15.114  10.135  1.00 15.00      A    O  
ATOM   1977  OD2 ASP A 226       5.907  15.203   8.536  1.00 15.00      A    O1-
ATOM   1978  HN  ASP A 226       6.565  14.153  12.128  1.00 15.00      A    H  
ATOM   1979  N   PHE A 227       4.365  12.674  10.494  1.00 15.00      A    N  
ATOM   1980  CA  PHE A 227       3.677  11.662   9.711  1.00 15.00      A    C  
ATOM   1981  C   PHE A 227       2.723  10.866  10.597  1.00 15.00      A    C  
ATOM   1982  O   PHE A 227       3.061   9.792  11.096  1.00 15.00      A    O  
ATOM   1983  CB  PHE A 227       4.676  10.735   9.007  1.00 15.00      A    C  
ATOM   1984  CG  PHE A 227       4.034   9.656   8.176  1.00 15.00      A    C  
ATOM   1985  CD1 PHE A 227       3.166   9.978   7.145  1.00 15.00      A    C  
ATOM   1986  CD2 PHE A 227       4.297   8.320   8.431  1.00 15.00      A    C  
ATOM   1987  CE1 PHE A 227       2.573   8.989   6.384  1.00 15.00      A    C  
ATOM   1988  CE2 PHE A 227       3.708   7.325   7.674  1.00 15.00      A    C  
ATOM   1989  CZ  PHE A 227       2.844   7.660   6.650  1.00 15.00      A    C  
ATOM   1990  HN  PHE A 227       5.259  12.480  10.852  1.00 15.00      A    H  
ATOM   1991  N   VAL A 228       1.535  11.412  10.809  1.00 15.00      A    N  
ATOM   1992  CA  VAL A 228       0.534  10.756  11.635  1.00 15.00      A    C  
ATOM   1993  C   VAL A 228      -0.754  10.506  10.858  1.00 15.00      A    C  
ATOM   1994  O   VAL A 228      -1.207  11.354  10.086  1.00 15.00      A    O  
ATOM   1995  CB  VAL A 228       0.220  11.556  12.921  1.00 15.00      A    C  
ATOM   1996  CG1 VAL A 228       1.372  11.457  13.909  1.00 15.00      A    C  
ATOM   1997  CG2 VAL A 228      -0.086  13.012  12.598  1.00 15.00      A    C  
ATOM   1998  HN  VAL A 228       1.331  12.285  10.408  1.00 15.00      A    H  
ATOM   1999  N   ILE A 229      -1.326   9.327  11.054  1.00 15.00      A    N  
ATOM   2000  CA  ILE A 229      -2.563   8.950  10.387  1.00 15.00      A    C  
ATOM   2001  C   ILE A 229      -3.666   8.766  11.425  1.00 15.00      A    C  
ATOM   2002  O   ILE A 229      -3.488   8.045  12.407  1.00 15.00      A    O  
ATOM   2003  CB  ILE A 229      -2.392   7.643   9.581  1.00 15.00      A    C  
ATOM   2004  CG1 ILE A 229      -1.214   7.767   8.607  1.00 15.00      A    C  
ATOM   2005  CG2 ILE A 229      -3.672   7.304   8.829  1.00 15.00      A    C  
ATOM   2006  CD1 ILE A 229      -0.834   6.467   7.929  1.00 15.00      A    C  
ATOM   2007  HN  ILE A 229      -0.908   8.692  11.671  1.00 15.00      A    H  
ATOM   2008  N   ARG A 230      -4.796   9.420  11.210  1.00 15.00      A    N  
ATOM   2009  CA  ARG A 230      -5.912   9.333  12.137  1.00 15.00      A    C  
ATOM   2010  C   ARG A 230      -7.044   8.492  11.561  1.00 15.00      A    C  
ATOM   2011  O   ARG A 230      -7.644   8.848  10.547  1.00 15.00      A    O  
ATOM   2012  CB  ARG A 230      -6.422  10.729  12.504  1.00 15.00      A    C  
ATOM   2013  CG  ARG A 230      -7.473  10.731  13.603  1.00 15.00      A    C  
ATOM   2014  CD  ARG A 230      -7.886  12.144  13.977  1.00 15.00      A    C  
ATOM   2015  NE  ARG A 230      -8.796  12.156  15.124  1.00 15.00      A    N  
ATOM   2016  CZ  ARG A 230      -9.559  13.195  15.465  1.00 15.00      A    C  
ATOM   2017  NH1 ARG A 230      -9.527  14.316  14.749  1.00 15.00      A    N1+
ATOM   2018  NH2 ARG A 230     -10.352  13.113  16.529  1.00 15.00      A    N  
ATOM   2019  HN  ARG A 230      -4.889   9.967  10.394  1.00 15.00      A    H  
ATOM   2020  HE  ARG A 230      -8.836  11.338  15.668  1.00 15.00      A    H  
ATOM   2021 HH11 ARG A 230      -8.904  14.387  13.917  1.00 15.00      A    H  
ATOM   2022 HH12 ARG A 230     -10.124  15.128  15.015  1.00 15.00      A    H  
ATOM   2023 HH21 ARG A 230     -10.379  12.239  17.097  1.00 15.00      A    H  
ATOM   2024 HH22 ARG A 230     -10.952  13.920  16.801  1.00 15.00      A    H  
ATOM   2025  N   ARG A 231      -7.322   7.372  12.209  1.00 15.00      A    N  
ATOM   2026  CA  ARG A 231      -8.387   6.485  11.775  1.00 15.00      A    C  
ATOM   2027  C   ARG A 231      -9.752   7.071  12.126  1.00 15.00      A    C  
ATOM   2028  O   ARG A 231      -9.941   7.623  13.211  1.00 15.00      A    O  
ATOM   2029  CB  ARG A 231      -8.224   5.100  12.411  1.00 15.00      A    C  
ATOM   2030  CG  ARG A 231      -9.393   4.157  12.167  1.00 15.00      A    C  
ATOM   2031  CD  ARG A 231      -9.218   2.851  12.924  1.00 15.00      A    C  
ATOM   2032  NE  ARG A 231     -10.467   2.091  12.998  1.00 15.00      A    N  
ATOM   2033  CZ  ARG A 231     -10.530   0.762  13.101  1.00 15.00      A    C  
ATOM   2034  NH1 ARG A 231      -9.413   0.040  13.141  1.00 15.00      A    N1+
ATOM   2035  NH2 ARG A 231     -11.712   0.156  13.168  1.00 15.00      A    N  
ATOM   2036  HN  ARG A 231      -6.798   7.138  13.002  1.00 15.00      A    H  
ATOM   2037  HE  ARG A 231     -11.304   2.605  12.966  1.00 15.00      A    H  
ATOM   2038 HH11 ARG A 231      -9.459  -0.998  13.219  1.00 15.00      A    H  
ATOM   2039 HH12 ARG A 231      -8.484   0.509  13.090  1.00 15.00      A    H  
ATOM   2040 HH21 ARG A 231     -12.591   0.715  13.140  1.00 15.00      A    H  
ATOM   2041 HH22 ARG A 231     -11.766  -0.882  13.248  1.00 15.00      A    H  
ATOM   2042  N   ILE A 232     -10.687   6.953  11.198  1.00 15.00      A    N  
ATOM   2043  CA  ILE A 232     -12.037   7.455  11.391  1.00 15.00      A    C  
ATOM   2044  C   ILE A 232     -13.044   6.313  11.268  1.00 15.00      A    C  
ATOM   2045  O   ILE A 232     -12.760   5.294  10.631  1.00 15.00      A    O  
ATOM   2046  CB  ILE A 232     -12.385   8.578  10.386  1.00 15.00      A    C  
ATOM   2047  CG1 ILE A 232     -11.952   8.200   8.966  1.00 15.00      A    C  
ATOM   2048  CG2 ILE A 232     -11.751   9.894  10.818  1.00 15.00      A    C  
ATOM   2049  CD1 ILE A 232     -12.331   9.219   7.914  1.00 15.00      A    C  
ATOM   2050  HN  ILE A 232     -10.465   6.500  10.352  1.00 15.00      A    H  
ATOM   2051  N   PRO A 233     -14.218   6.449  11.903  1.00 15.00      A    N  
ATOM   2052  CA  PRO A 233     -15.261   5.422  11.861  1.00 15.00      A    C  
ATOM   2053  C   PRO A 233     -15.981   5.371  10.515  1.00 15.00      A    C  
ATOM   2054  O   PRO A 233     -16.363   6.404   9.961  1.00 15.00      A    O  
ATOM   2055  CB  PRO A 233     -16.227   5.858  12.965  1.00 15.00      A    C  
ATOM   2056  CG  PRO A 233     -16.055   7.335  13.053  1.00 15.00      A    C  
ATOM   2057  CD  PRO A 233     -14.615   7.612  12.718  1.00 15.00      A    C  
ATOM   2058  N   TYR A 234     -16.168   4.160  10.003  1.00 15.00      A    N  
ATOM   2059  CA  TYR A 234     -16.844   3.958   8.728  1.00 15.00      A    C  
ATOM   2060  C   TYR A 234     -18.318   4.345   8.849  1.00 15.00      A    C  
ATOM   2061  O   TYR A 234     -18.978   4.005   9.834  1.00 15.00      A    O  
ATOM   2062  CB  TYR A 234     -16.700   2.496   8.288  1.00 15.00      A    C  
ATOM   2063  CG  TYR A 234     -17.136   2.221   6.867  1.00 15.00      A    C  
ATOM   2064  CD1 TYR A 234     -16.549   2.883   5.796  1.00 15.00      A    C  
ATOM   2065  CD2 TYR A 234     -18.135   1.296   6.596  1.00 15.00      A    C  
ATOM   2066  CE1 TYR A 234     -16.946   2.632   4.496  1.00 15.00      A    C  
ATOM   2067  CE2 TYR A 234     -18.538   1.038   5.300  1.00 15.00      A    C  
ATOM   2068  CZ  TYR A 234     -17.941   1.708   4.254  1.00 15.00      A    C  
ATOM   2069  OH  TYR A 234     -18.344   1.457   2.963  1.00 15.00      A    O  
ATOM   2070  HN  TYR A 234     -15.848   3.381  10.499  1.00 15.00      A    H  
ATOM   2071  HH  TYR A 234     -17.581   1.234   2.426  1.00 15.00      A    H  
ATOM   2072  N   ARG A 235     -18.824   5.074   7.861  1.00 15.00      A    N  
ATOM   2073  CA  ARG A 235     -20.214   5.517   7.878  1.00 15.00      A    C  
ATOM   2074  C   ARG A 235     -20.976   5.070   6.636  1.00 15.00      A    C  
ATOM   2075  O   ARG A 235     -22.140   5.425   6.458  1.00 15.00      A    O  
ATOM   2076  CB  ARG A 235     -20.286   7.041   8.008  1.00 15.00      A    C  
ATOM   2077  CG  ARG A 235     -19.820   7.575   9.352  1.00 15.00      A    C  
ATOM   2078  CD  ARG A 235     -20.661   7.016  10.487  1.00 15.00      A    C  
ATOM   2079  NE  ARG A 235     -20.217   7.507  11.791  1.00 15.00      A    N  
ATOM   2080  CZ  ARG A 235     -20.194   6.763  12.896  1.00 15.00      A    C  
ATOM   2081  NH1 ARG A 235     -20.587   5.493  12.852  1.00 15.00      A    N1+
ATOM   2082  NH2 ARG A 235     -19.768   7.286  14.042  1.00 15.00      A    N  
ATOM   2083  HN  ARG A 235     -18.250   5.327   7.109  1.00 15.00      A    H  
ATOM   2084  HE  ARG A 235     -19.923   8.443  11.839  1.00 15.00      A    H  
ATOM   2085 HH11 ARG A 235     -20.914   5.077  11.952  1.00 15.00      A    H  
ATOM   2086 HH12 ARG A 235     -20.572   4.907  13.712  1.00 15.00      A    H  
ATOM   2087 HH21 ARG A 235     -19.453   8.279  14.080  1.00 15.00      A    H  
ATOM   2088 HH22 ARG A 235     -19.748   6.707  14.908  1.00 15.00      A    H  
ATOM   2089  N   GLY A 236     -20.320   4.291   5.788  1.00 15.00      A    N  
ATOM   2090  CA  GLY A 236     -20.959   3.821   4.576  1.00 15.00      A    C  
ATOM   2091  C   GLY A 236     -21.757   2.550   4.801  1.00 15.00      A    C  
ATOM   2092  O   GLY A 236     -22.115   2.232   5.938  1.00 15.00      A    O  
ATOM   2093  HN  GLY A 236     -19.403   4.025   5.988  1.00 15.00      A    H  
ATOM   2094  N   PRO A 237     -22.051   1.798   3.732  1.00 15.00      A    N  
ATOM   2095  CA  PRO A 237     -22.814   0.552   3.829  1.00 15.00      A    C  
ATOM   2096  C   PRO A 237     -22.042  -0.521   4.587  1.00 15.00      A    C  
ATOM   2097  O   PRO A 237     -21.020  -1.015   4.112  1.00 15.00      A    O  
ATOM   2098  CB  PRO A 237     -23.016   0.126   2.368  1.00 15.00      A    C  
ATOM   2099  CG  PRO A 237     -22.685   1.332   1.556  1.00 15.00      A    C  
ATOM   2100  CD  PRO A 237     -21.666   2.098   2.347  1.00 15.00      A    C  
ATOM   2101  N   VAL A 238     -22.535  -0.865   5.770  1.00 15.00      A    N  
ATOM   2102  CA  VAL A 238     -21.898  -1.874   6.608  1.00 15.00      A    C  
ATOM   2103  C   VAL A 238     -21.798  -3.220   5.899  1.00 15.00      A    C  
ATOM   2104  O   VAL A 238     -22.756  -3.688   5.277  1.00 15.00      A    O  
ATOM   2105  CB  VAL A 238     -22.604  -2.044   7.972  1.00 15.00      A    C  
ATOM   2106  CG1 VAL A 238     -22.307  -0.855   8.875  1.00 15.00      A    C  
ATOM   2107  CG2 VAL A 238     -24.106  -2.220   7.792  1.00 15.00      A    C  
ATOM   2108  HN  VAL A 238     -23.346  -0.423   6.092  1.00 15.00      A    H  
ATOM   2109  N   ILE A 239     -20.628  -3.827   5.990  1.00 15.00      A    N  
ATOM   2110  CA  ILE A 239     -20.376  -5.111   5.360  1.00 15.00      A    C  
ATOM   2111  C   ILE A 239     -20.694  -6.251   6.322  1.00 15.00      A    C  
ATOM   2112  O   ILE A 239     -20.338  -6.201   7.500  1.00 15.00      A    O  
ATOM   2113  CB  ILE A 239     -18.903  -5.232   4.913  1.00 15.00      A    C  
ATOM   2114  CG1 ILE A 239     -18.458  -3.969   4.170  1.00 15.00      A    C  
ATOM   2115  CG2 ILE A 239     -18.713  -6.460   4.037  1.00 15.00      A    C  
ATOM   2116  CD1 ILE A 239     -16.971  -3.913   3.892  1.00 15.00      A    C  
ATOM   2117  HN  ILE A 239     -19.909  -3.401   6.499  1.00 15.00      A    H  
ATOM   2118  N   ARG A 240     -21.374  -7.268   5.817  1.00 15.00      A    N  
ATOM   2119  CA  ARG A 240     -21.732  -8.425   6.623  1.00 15.00      A    C  
ATOM   2120  C   ARG A 240     -20.815  -9.597   6.291  1.00 15.00      A    C  
ATOM   2121  O   ARG A 240     -20.834 -10.112   5.172  1.00 15.00      A    O  
ATOM   2122  CB  ARG A 240     -23.196  -8.807   6.395  1.00 15.00      A    C  
ATOM   2123  CG  ARG A 240     -24.191  -7.794   6.939  1.00 15.00      A    C  
ATOM   2124  CD  ARG A 240     -25.606  -8.111   6.481  1.00 15.00      A    C  
ATOM   2125  NE  ARG A 240     -26.571  -7.094   6.911  1.00 15.00      A    N  
ATOM   2126  CZ  ARG A 240     -26.752  -5.926   6.289  1.00 15.00      A    C  
ATOM   2127  NH1 ARG A 240     -26.032  -5.622   5.217  1.00 15.00      A    N1+
ATOM   2128  NH2 ARG A 240     -27.659  -5.065   6.739  1.00 15.00      A    N  
ATOM   2129  HN  ARG A 240     -21.635  -7.245   4.867  1.00 15.00      A    H  
ATOM   2130  HE  ARG A 240     -27.110  -7.298   7.706  1.00 15.00      A    H  
ATOM   2131 HH11 ARG A 240     -25.323  -6.292   4.855  1.00 15.00      A    H  
ATOM   2132 HH12 ARG A 240     -26.165  -4.707   4.728  1.00 15.00      A    H  
ATOM   2133 HH21 ARG A 240     -28.234  -5.297   7.576  1.00 15.00      A    H  
ATOM   2134 HH22 ARG A 240     -27.802  -4.154   6.254  1.00 15.00      A    H  
ATOM   2135  N   THR A 241     -20.012 -10.004   7.266  1.00 15.00      A    N  
ATOM   2136  CA  THR A 241     -19.068 -11.106   7.098  1.00 15.00      A    C  
ATOM   2137  C   THR A 241     -19.769 -12.408   6.701  1.00 15.00      A    C  
ATOM   2138  O   THR A 241     -19.353 -13.096   5.759  1.00 15.00      A    O  
ATOM   2139  CB  THR A 241     -18.282 -11.330   8.401  1.00 15.00      A    C  
ATOM   2140  CG2 THR A 241     -16.922 -10.652   8.329  1.00 15.00      A    C  
ATOM   2141  OG1 THR A 241     -19.028 -10.774   9.494  1.00 15.00      A    O  
ATOM   2142  HN  THR A 241     -20.055  -9.554   8.136  1.00 15.00      A    H  
ATOM   2143  HG1 THR A 241     -18.544 -10.907  10.314  1.00 15.00      A    H  
TER   
ATOM   2144 FE+2 FE2 A 301       1.739  -0.011   1.413  1.00 15.00      A   FE  
ATOM   2145  N   CYF B   2      -0.351   2.052   1.056  1.00 15.00      B    N  
ATOM   2146  CA  CYF B   2      -0.996   1.875   2.346  1.00 15.00      B    C  
ATOM   2147  C   CYF B   2      -0.202   2.568   3.453  1.00 15.00      B    C  
ATOM   2148  O   CYF B   2       0.770   3.279   3.194  1.00 15.00      B    O  
ATOM   2149  CB  CYF B   2      -1.096   0.376   2.631  1.00 15.00      B    C  
ATOM   2150  SG  CYF B   2       0.213  -0.566   1.810  1.00 15.00      B    S  
ATOM   2151  HN  CYF B   2      -0.873   1.842   0.237  1.00 15.00      B    H  
ATOM   2152  N   GLY B   3      -0.626   2.350   4.682  1.00 15.00      B    N  
ATOM   2153  CA  GLY B   3       0.044   2.940   5.822  1.00 15.00      B    C  
ATOM   2154  C   GLY B   3       1.012   1.968   6.457  1.00 15.00      B    C  
ATOM   2155  O   GLY B   3       1.544   1.091   5.774  1.00 15.00      B    O  
ATOM   2156  HN  GLY B   3      -1.403   1.777   4.818  1.00 15.00      B    H  
ATOM   2157  N   GLY B   4       1.236   2.110   7.755  1.00 15.00      B    N  
ATOM   2158  CA  GLY B   4       2.150   1.225   8.446  1.00 15.00      B    C  
ATOM   2159  C   GLY B   4       1.869   1.163   9.929  1.00 15.00      B    C  
ATOM   2160  O   GLY B   4       1.883   2.186  10.612  1.00 15.00      B    O  
ATOM   2161  HN  GLY B   4       0.787   2.828   8.250  1.00 15.00      B    H  
ATOM   2162  N   ALA B   5       1.589  -0.032  10.428  1.00 15.00      B    N  
ATOM   2163  CA  ALA B   5       1.308  -0.215  11.844  1.00 15.00      B    C  
ATOM   2164  C   ALA B   5       2.581  -0.598  12.588  1.00 15.00      B    C  
ATOM   2165  O   ALA B   5       2.979  -1.763  12.600  1.00 15.00      B    O  
ATOM   2166  CB  ALA B   5       0.228  -1.269  12.038  1.00 15.00      B    C  
ATOM   2167  HN  ALA B   5       1.577  -0.810   9.833  1.00 15.00      B    H  
ATOM   2168  N   ILE B   6       3.226   0.389  13.190  1.00 15.00      B    N  
ATOM   2169  CA  ILE B   6       4.456   0.154  13.928  1.00 15.00      B    C  
ATOM   2170  C   ILE B   6       4.160  -0.118  15.398  1.00 15.00      B    C  
ATOM   2171  O   ILE B   6       3.718   0.769  16.125  1.00 15.00      B    O  
ATOM   2172  CB  ILE B   6       5.419   1.355  13.816  1.00 15.00      B    C  
ATOM   2173  CG1 ILE B   6       5.590   1.762  12.348  1.00 15.00      B    C  
ATOM   2174  CG2 ILE B   6       6.769   1.018  14.437  1.00 15.00      B    C  
ATOM   2175  CD1 ILE B   6       6.314   3.077  12.154  1.00 15.00      B    C  
ATOM   2176  HN  ILE B   6       2.865   1.297  13.140  1.00 15.00      B    H  
ATOM   2177  N   ILE B   7       4.388  -1.351  15.822  1.00 15.00      B    N  
ATOM   2178  CA  ILE B   7       4.154  -1.737  17.206  1.00 15.00      B    C  
ATOM   2179  C   ILE B   7       5.377  -1.398  18.054  1.00 15.00      B    C  
ATOM   2180  O   ILE B   7       6.382  -2.108  18.025  1.00 15.00      B    O  
ATOM   2181  CB  ILE B   7       3.841  -3.243  17.331  1.00 15.00      B    C  
ATOM   2182  CG1 ILE B   7       2.903  -3.690  16.205  1.00 15.00      B    C  
ATOM   2183  CG2 ILE B   7       3.219  -3.541  18.690  1.00 15.00      B    C  
ATOM   2184  CD1 ILE B   7       2.759  -5.192  16.082  1.00 15.00      B    C  
ATOM   2185  HN  ILE B   7       4.721  -2.020  15.189  1.00 15.00      B    H  
ATOM   2186  N   SER B   8       5.285  -0.304  18.795  1.00 15.00      B    N  
ATOM   2187  CA  SER B   8       6.374   0.158  19.647  1.00 15.00      B    C  
ATOM   2188  C   SER B   8       6.625  -0.803  20.804  1.00 15.00      B    C  
ATOM   2189  O   SER B   8       7.762  -1.006  21.229  1.00 15.00      B    O  
ATOM   2190  CB  SER B   8       6.006   1.535  20.196  1.00 15.00      B    C  
ATOM   2191  OG  SER B   8       4.594   1.699  20.207  1.00 15.00      B    O  
ATOM   2192  HN  SER B   8       4.454   0.220  18.772  1.00 15.00      B    H  
ATOM   2193  HG  SER B   8       4.220   1.239  20.974  1.00 15.00      B    H  
ATOM   2194  N   ASP B   9       5.547  -1.392  21.298  1.00 15.00      B    N  
ATOM   2195  CA  ASP B   9       5.597  -2.325  22.417  1.00 15.00      B    C  
ATOM   2196  C   ASP B   9       6.116  -3.695  21.991  1.00 15.00      B    C  
ATOM   2197  O   ASP B   9       6.237  -4.607  22.810  1.00 15.00      B    O  
ATOM   2198  CB  ASP B   9       4.196  -2.470  23.025  1.00 15.00      B    C  
ATOM   2199  CG  ASP B   9       3.463  -1.145  23.140  1.00 15.00      B    C  
ATOM   2200  OD1 ASP B   9       3.208  -0.702  24.276  1.00 15.00      B    O  
ATOM   2201  OD2 ASP B   9       3.147  -0.543  22.083  1.00 15.00      B    O1-
ATOM   2202  HN  ASP B   9       4.671  -1.170  20.915  1.00 15.00      B    H  
ATOM   2203  N   PHE B  10       6.422  -3.840  20.710  1.00 15.00      B    N  
ATOM   2204  CA  PHE B  10       6.924  -5.101  20.189  1.00 15.00      B    C  
ATOM   2205  C   PHE B  10       8.439  -5.182  20.336  1.00 15.00      B    C  
ATOM   2206  O   PHE B  10       9.185  -4.875  19.406  1.00 15.00      B    O  
ATOM   2207  CB  PHE B  10       6.511  -5.295  18.728  1.00 15.00      B    C  
ATOM   2208  CG  PHE B  10       6.767  -6.679  18.199  1.00 15.00      B    C  
ATOM   2209  CD1 PHE B  10       7.714  -6.895  17.211  1.00 15.00      B    C  
ATOM   2210  CD2 PHE B  10       6.061  -7.763  18.693  1.00 15.00      B    C  
ATOM   2211  CE1 PHE B  10       7.952  -8.166  16.726  1.00 15.00      B    C  
ATOM   2212  CE2 PHE B  10       6.293  -9.037  18.212  1.00 15.00      B    C  
ATOM   2213  CZ  PHE B  10       7.240  -9.240  17.227  1.00 15.00      B    C  
ATOM   2214  HN  PHE B  10       6.323  -3.077  20.104  1.00 15.00      B    H  
ATOM   2215  N   ILE B  11       8.885  -5.573  21.517  1.00 15.00      B    N  
ATOM   2216  CA  ILE B  11      10.306  -5.700  21.792  1.00 15.00      B    C  
ATOM   2217  C   ILE B  11      10.719  -7.168  21.748  1.00 15.00      B    C  
ATOM   2218  O   ILE B  11      10.293  -7.963  22.586  1.00 15.00      B    O  
ATOM   2219  CB  ILE B  11      10.672  -5.113  23.174  1.00 15.00      B    C  
ATOM   2220  CG1 ILE B  11      10.138  -3.682  23.307  1.00 15.00      B    C  
ATOM   2221  CG2 ILE B  11      12.180  -5.142  23.385  1.00 15.00      B    C  
ATOM   2222  CD1 ILE B  11      10.219  -3.123  24.712  1.00 15.00      B    C  
ATOM   2223  HN  ILE B  11       8.241  -5.780  22.227  1.00 15.00      B    H  
ATOM   2224  N   PRO B  12      11.531  -7.552  20.751  1.00 15.00      B    N  
ATOM   2225  CA  PRO B  12      12.004  -8.930  20.613  1.00 15.00      B    C  
ATOM   2226  C   PRO B  12      13.021  -9.282  21.698  1.00 15.00      B    C  
ATOM   2227  O   PRO B  12      13.878  -8.466  22.045  1.00 15.00      B    O  
ATOM   2228  CB  PRO B  12      12.672  -8.939  19.234  1.00 15.00      B    C  
ATOM   2229  CG  PRO B  12      13.081  -7.526  19.004  1.00 15.00      B    C  
ATOM   2230  CD  PRO B  12      12.044  -6.675  19.683  1.00 15.00      B    C  
ATOM   2231  N   PRO B  13      12.927 -10.494  22.262  1.00 15.00      B    N  
ATOM   2232  CA  PRO B  13      13.849 -10.944  23.307  1.00 15.00      B    C  
ATOM   2233  C   PRO B  13      15.262 -11.148  22.762  1.00 15.00      B    C  
ATOM   2234  O   PRO B  13      15.456 -11.833  21.755  1.00 15.00      B    O  
ATOM   2235  CB  PRO B  13      13.252 -12.279  23.766  1.00 15.00      B    C  
ATOM   2236  CG  PRO B  13      12.436 -12.750  22.610  1.00 15.00      B    C  
ATOM   2237  CD  PRO B  13      11.917 -11.514  21.931  1.00 15.00      B    C  
ATOM   2238  N   PRO B  14      16.265 -10.538  23.410  1.00 15.00      B    N  
ATOM   2239  CA  PRO B  14      17.661 -10.659  22.989  1.00 15.00      B    C  
ATOM   2240  C   PRO B  14      18.153 -12.101  23.069  1.00 15.00      B    C  
ATOM   2241  O   PRO B  14      18.286 -12.662  24.159  1.00 15.00      B    O  
ATOM   2242  CB  PRO B  14      18.425  -9.772  23.981  1.00 15.00      B    C  
ATOM   2243  CG  PRO B  14      17.511  -9.618  25.148  1.00 15.00      B    C  
ATOM   2244  CD  PRO B  14      16.116  -9.681  24.597  1.00 15.00      B    C  
ATOM   2245  N   ARG B  15      18.410 -12.691  21.902  1.00 15.00      B    N  
ATOM   2246  CA  ARG B  15      18.884 -14.073  21.802  1.00 15.00      B    C  
ATOM   2247  C   ARG B  15      17.824 -15.057  22.295  1.00 15.00      B    C  
ATOM   2248  O   ARG B  15      18.146 -16.158  22.743  1.00 15.00      B    O  
ATOM   2249  CB  ARG B  15      20.199 -14.280  22.566  1.00 15.00      B    C  
ATOM   2250  CG  ARG B  15      21.281 -13.253  22.272  1.00 15.00      B    C  
ATOM   2251  CD  ARG B  15      22.459 -13.431  23.214  1.00 15.00      B    C  
ATOM   2252  NE  ARG B  15      23.272 -12.219  23.318  1.00 15.00      B    N  
ATOM   2253  CZ  ARG B  15      24.457 -12.171  23.928  1.00 15.00      B    C  
ATOM   2254  NH1 ARG B  15      24.966 -13.266  24.483  1.00 15.00      B    N1+
ATOM   2255  NH2 ARG B  15      25.130 -11.025  23.986  1.00 15.00      B    N  
ATOM   2256  HN  ARG B  15      18.255 -12.185  21.077  1.00 15.00      B    H  
ATOM   2257  HE  ARG B  15      22.909 -11.400  22.917  1.00 15.00      B    H  
ATOM   2258 HH11 ARG B  15      24.440 -14.166  24.444  1.00 15.00      B    H  
ATOM   2259 HH12 ARG B  15      25.891 -13.233  24.961  1.00 15.00      B    H  
ATOM   2260 HH21 ARG B  15      24.734 -10.162  23.557  1.00 15.00      B    H  
ATOM   2261 HH22 ARG B  15      26.056 -10.983  24.462  1.00 15.00      B    H  
TER   
END
